# Supplementary material for: Spatiotemporal dynamics of giant viruses within a deep freshwater lake reveal a distinct dark-water community
Source: ISME J. 2024 Sep 23;18(1):wrae182. doi: 10.1093/ismejo/wrae182 (PMC11465185; doi:10.1093/ismejo/wrae182)
Supplement: Supplementary_tables_wrae182 [file supplementary_tables_wrae182.xlsx]

## Sheet: Table S1
LBGVMAG	Pepi	preference	num_seqs	N50	Genome_size	taxa	checkv_quality	completeness	Type-1HRO	HeR	Nucleocytovirus_MCP	SFII	PolB	TFIIB	TopoII	A32	VLTF3	Mirus_MCP	TIR/circular	TIR_length	max_RPKM	max_RPKM_sample	POA90	01_MayE_Mean_coverage	02_MayH_Mean_coverage	03_JunE_Mean_coverage	04_JunH_Mean_coverage	05_JulE_Mean_coverage	06_JulH_Mean_coverage	07_AugE_Mean_coverage	08_AugH_Mean_coverage	09_SepE_Mean_coverage	10_SepH_Mean_coverage	11_OctE_Mean_coverage	12_OctH_Mean_coverage	13_NovE_Mean_coverage	14_NovH_Mean_coverage	15_DecE_Mean_coverage	16_DecH_Mean_coverage	17_JanE_Mean_coverage	18_JanH_Mean_coverage	19_FebE_Mean_coverage	20_FebH_Mean_coverage	21_MarE_Mean_coverage	22_MarH_Mean_coverage	23_AprE_Mean_coverage	24_AprH_Mean_coverage	Max_coverage	01_MayE_Covered_Fraction
LBGVMAG_0001	0.977951	epilimnion	1	191601	191601	Algavirales	High-quality	100	0	0	5	1	1	1	1	0	1	0	-	-	1426.42	21_MarE	71.61	94.1939	0.136066	5.07622	0.164643	0.280641	0	0	0	0	0	0	0.13101	0	0	0	0	0	0.113345	0	0.139963	418.129	0.145593	93.5739	3.93026	418.129	0.989729
LBGVMAG_0002	NA	other	1	195788	195788	Algavirales	High-quality	100	0	0	6	1	1	1	1	1	1	0	-	-	583.488	23_AprE	74.29	0	0	0	0	0	0	0	0	0	0	0	0	0	0	0	0	0	0	0	0.174194	0	0	171.344	0	171.344	0
LBGVMAG_0003	0.979817	epilimnion	2	191891	202515	Algavirales	High-quality	100	0	0	4	1	1	1	1	1	1	0	-	-	554.14	01_MayE	85.9	109.774	0.194585	8.83571	0.172762	0.565265	0	0.11196	0	0.127879	0	0	0.165255	0	0	0	0.107509	0.118962	0.112252	0.11648	0	1.91929	0	3.73227	0	109.774	0.991309
LBGVMAG_0008	1	epilimnion	1	170677	170677	Algavirales	High-quality	92.23	0	0	5	1	1	1	0	1	1	0	-	-	155.67	23_AprE	83.56	1.20437	0	0	0	0	0	0	0	0	0	0	0	0	0	0	0	0	0	0	0	2.563	0	45.5254	0.208102	45.5254	0.689572
LBGVMAG_0011	1	epilimnion	1	204910	204910	Algavirales	High-quality	100	0	0	5	1	1	1	1	1	1	0	-	-	142.377	23_AprE	83.97	7.95209	0	0.461316	0	0	0	0	0	0	0	0	0	0	0	0	0	0	0	0	0	0.777447	0	40.9403	0.169281	40.9403	0.685764
LBGVMAG_0023	1	epilimnion	1	171213	171213	Algavirales	High-quality	92.22	0	0	4	1	1	1	1	1	1	0	-	-	70.2771	23_AprE	79.85	0.482191	0	0	0	0	0	0	0	0	0	0	0	0	0	0	0	0	0	0	0	0	0	20.6849	0	20.6849	0.144621
LBGVMAG_0024	1	epilimnion	1	111130	111130	Algavirales	Medium-quality	62.88	0	0	3	0	1	1	1	0	1	0	-	-	103.141	01_MayE	91.34	20.5683	0	1.62483	0	0.124608	0	0	0	0	0	0	0	0	0	0	0	0	0	0	0	0.297946	0	2.1516	0	20.5683	0.972753
LBGVMAG_0026	1	epilimnion	1	99040	99040	Algavirales	Medium-quality	55.78	0	0	4	0	1	0	0	1	1	0	-	-	105.826	01_MayE	85.71	19.5101	0	1.029	0	0	0	0	0	0	0	0	0	0	0	0	0	0	0	0	0	0	0	2.90446	0	19.5101	0.998001
LBGVMAG_0027	1	epilimnion	1	192865	192865	Algavirales	High-quality	100	0	0	6	1	1	1	1	1	1	0	-	-	94.6264	01_MayE	86.91	18.6613	0	2.05299	0	0.168726	0	0	0	0	0	0	0	0	0	0	0	0	0	0	0	0	0	3.26043	0	18.6613	0.981822
LBGVMAG_0034	1	epilimnion	2	148292	247511	Algavirales	High-quality	100	0	0	5	1	1	1	0	1	1	0	-	-	84.1002	01_MayE	77.95	15.6268	0	0.4622	0	0	0	0	0	0	0	0	0	0	0	0	0	0	0	0	0	0	0	1.18684	0	15.6268	0.98087
LBGVMAG_0042	0.938466	other	1	117430	117430	Algavirales	Medium-quality	66.05	0	0	3	0	1	1	1	0	1	0	-	-	68.4364	01_MayE	88.43	12.7491	0.12934	1.60477	0.13391	0.289546	0	0	0	0	0	0	0	0.106523	0	0	0	0.175733	0	0.151236	0	0.118622	0	0.269577	0	12.7491	0.944265
LBGVMAG_0044	0.841894	other	1	121299	121299	Algavirales	Medium-quality	68.45	0	0	5	0	0	1	0	1	1	0	-	-	69.7538	01_MayE	83.33	12.3994	0.54584	2.94043	0.352516	1.53914	0	0	0	0	0	0	0	0	0	0	0	0	0	0	0	4.74612	0	8.37438	0	12.3994	0.999654
LBGVMAG_0047	0.0715755	other	1	85832	85832	Algavirales	High-quality	100	0	0	1	0	1	1	1	0	0	0	-	-	266.4	12_OctH	86.36	12.0544	10.2243	0.396139	5.14348	0	2.49657	0	4.03851	0	6.43769	0	10.3824	0.288684	10.0067	0.197369	2.46198	0.403399	2.10957	0.45935	0.822588	0.341869	0.37673	1.26576	1.3532	12.0544	0.954155
LBGVMAG_0061	0.821451	other	5	128987	214837	Algavirales	High-quality	100	0	0	5	1	1	1	1	1	1	0	-	-	50.4427	01_MayE	85.44	9.23536	0.297818	0.809176	0.238006	0	0	0	0	0	0	0	0	0	0	0	0	0	0	0	0	1.40403	0	8.58457	0	9.23536	0.951284
LBGVMAG_0064	0	hypolimnion	1	610747	610747	Pandoravirales	Medium-quality	77.63	0	0	1	1	1	0	1	1	1	0	TIR	4956	137.008	04_JunH	71.26	0	8.95087	0	4.64234	0	2.89459	0	1.99889	0	1.78467	0	0.598465	0	0.650431	0	0.361725	0	0.372078	0	0	0	0	0	0.44256	8.95087	0
LBGVMAG_0065	1	epilimnion	1	140022	140022	Algavirales	Medium-quality	75.5	0	0	3	1	0	0	0	1	1	0	-	-	45.1104	01_MayE	72.73	8.74176	0	0.190395	0	0	0	0	0	0	0	0	0	0	0	0	0	0	0	0	0	1.58326	0	5.07696	0	8.74176	0.626673
LBGVMAG_0078	1	epilimnion	1	208428	208428	Algavirales	High-quality	100	1	1	5	1	1	1	1	1	1	0	-	-	26.2576	23_AprE	80.5	0.422109	0	0	0	0	0	0	0	0	0	0	0	0	0	0	0	0	0	0	0	0	0	7.50533	0	7.50533	0.27955
LBGVMAG_0085	1	epilimnion	1	174019	174019	Algavirales	High-quality	98.41	0	0	4	1	1	1	1	1	1	0	-	-	24.3519	23_AprE	82.86	0.253783	0	0	0	0	0	0	0	0	0	0	0	0	0	0	0	0	0	0	0	5.76406	2.64553	6.84189	2.18795	6.84189	0.101736
LBGVMAG_0098	1	epilimnion	5	54215	231550	Algavirales	Medium-quality	71.13	4	0	3	1	1	0	0	0	1	0	-	-	44.5123	07_AugE	74.07	0	0	0	0	0	0	6.09292	0	1.99367	0	0.324571	0	0	0	0	0	0	0	0	0	0	0	0	0	6.09292	0
LBGVMAG_0117	1	epilimnion	1	128200	128200	Algavirales	Medium-quality	72.28	0	0	6	0	1	1	1	1	1	0	-	-	17.7752	21_MarE	88.32	0.273846	0	0	0	0	0	0	0	0	0	0	0	0	0	0	0	0	0	0	0	5.32512	0	2.57654	0	5.32512	0.185156
LBGVMAG_0145	1	epilimnion	4	193602	295022	Pandoravirales	Medium-quality	56.05	0	0	0	1	1	0	0	1	1	0	-	-	18.9471	13_NovE	53.33	1.44882	0	0.689031	0	0.139935	0	0	0	0.299522	0	0	0	4.29914	0	0.623418	0	0	0	0	0	0.14611	0	0.90623	0.10686	4.29914	0.732135
LBGVMAG_0152	1	epilimnion	1	437611	437611	Algavirales	Medium-quality	68.57	0	0	1	1	1	0	1	1	1	0	TIR	3038	33.7836	03_JunE	54.55	0	0	4.10813	0	0	0	0	0	0	0	0	0	0.254697	0	0	0	0	0	0	0	0	0	0	0	4.10813	0
LBGVMAG_0045	0.957631	epilimnion	1	324031	324031	Asfuvirales	High-quality	100	0	0	0	0	1	1	1	0	0	0	-	-	56.4669	13_NovE	82.39	0	0	0	0	0	0	0	0	0	0	0.115425	0	12.3233	0	5.53835	0.167528	1.79349	0.176818	1.01207	0.881277	0.273993	0.421216	0	0.164536	12.3233	0
LBGVMAG_0072	0.0613217	other	1	259074	259074	Asfuvirales	Medium-quality	67.56	0	0	2	1	1	1	1	1	1	0	-	-	96.6361	02_MayH	78.57	0.235181	7.93482	0	0.748409	0	0.720768	0	0.131645	0	0	0.814857	0	0	0	0	0	0	0	0	0	0	0	0	0	7.93482	0.212557
LBGVMAG_0115	0.694766	other	4	241084	377344	Asfuvirales	High-quality	100	0	0	0	0	1	0	1	1	0	0	-	-	26.3247	13_NovE	74.76	0	0	0	0	0	0.296368	0	0.236728	0	0	0	0	5.3383	0	0.375624	0	0	0	0	0	0	0	0	0	5.3383	0
LBGVMAG_0153	0.0146818	hypolimnion	5	50698	203082	Asfuvirales	Medium-quality	63.36	0	0	1	1	1	1	1	0	0	0	-	-	73.0361	06_JulH	59.02	0	0	0	0	0	4.09575	0	0.962018	0	0.886306	0	0	0.351976	0.936896	0	0.820503	0	0	0	0	0	0	0	0	4.09575	0
LBGVMAG_0157	NA	other	4	147442	276584	Asfuvirales	Medium-quality	88.61	0	0	2	1	1	1	1	1	0	0	-	-	20.782	22_MarH	59.09	0	0	0	0	0	0	0	0	0	0	0	0	0	0	0	0	0	0	0	0	1.06506	4.02973	0.225212	0.560279	4.02973	0
LBGVMAG_0165	0.957805	epilimnion	1	211945	211945	Asfuvirales	High-quality	100	0	0	0	1	1	0	1	1	0	0	-	-	34.9292	11_OctE	74.58	0	0	0.207266	0	0	0	0	0	0	0	3.8478	0	0	0	0	0.118737	0	0	0	0	0	0	0	0.220128	3.8478	0
LBGVMAG_0239	1	epilimnion	4	120653	202448	Asfuvirales	Medium-quality	64.41	0	0	1	1	1	1	1	1	1	0	-	-	21.9048	11_OctE	49.37	0	0	0	0	0.673011	0	0.560655	0	0.218224	0	2.34928	0	0.365087	0	0	0	0.264303	0	0.514526	0.289787	0.115171	0.158709	0	0	2.34928	0
LBGVMAG_0256	1	epilimnion	1	351731	351731	Asfuvirales	High-quality	100	0	0	0	0	1	0	0	0	0	0	-	-	21.5499	09_SepE	67.91	0	0	0	0	0	0	0	0	2.19719	0	0	0	1.00533	0	0.550283	0	0.158965	0	0.431448	0.420643	0	0.20515	0	0.346691	2.19719	0
LBGVMAG_0005	0.982941	epilimnion	1	505084	505084	Imitervirales	High-quality	94.56	1	1	5	1	1	1	1	1	1	0	-	-	258.58	15_DecE	77.08	4.24369	0.317441	1.89422	0	0.389784	0	0	0	0	0	1.62325	0	5.79808	0	66.166	0	15.2325	0.276337	7.57041	6.69541	6.89297	4.10627	3.54251	1.63944	66.166	0.892287
LBGVMAG_0006	0.992452	epilimnion	1	538275	538275	Imitervirales	High-quality	100	1	1	4	1	1	1	1	1	1	0	-	-	496.376	09_SepE	91.25	0.591086	0	0.216017	0	0	0	0	0	59.4079	0	7.47334	0.172423	0.954063	0	0.23223	0	0	0	0.231439	0.152743	2.20867	1.2097	0.79963	0.48874	59.4079	0.431976
LBGVMAG_0009	1	epilimnion	1	443258	443258	Imitervirales	Medium-quality	86.82	2	2	2	1	1	1	1	1	1	0	TIR	5049	138.672	20_FebH	93.17	0.867698	0	0.384917	0	0.180581	0	0	0	0	0	0.197498	0	0.17746	0	1.0159	0	27.556	0.24072	38.2341	44.6555	23.1397	26.0978	10.4737	7.36733	44.6555	0.485814
LBGVMAG_0012	1	epilimnion	1	539585	539585	Imitervirales	High-quality	100	1	1	5	1	1	1	1	1	1	0	-	-	152.651	15_DecE	89.29	0	0	0	0	0	0	0	0	0	0	0	0	0	0	39.5559	0	5.58996	0.126108	4.86661	6.72578	2.78987	3.40591	0.779412	0.716587	39.5559	0
LBGVMAG_0013	0.749566	other	1	321428	321428	Imitervirales	Medium-quality	61.42	0	0	2	1	1	1	1	1	1	0	TIR	6725	132.853	15_DecE	81.65	0	0	0	0	0	0	0.199015	0.243487	0.41978	0.899722	0.321009	0.51161	0.213485	0.74156	34.4065	0.756977	13.916	0.994046	10.5179	9.7678	7.69751	7.54547	5.00206	6.33108	34.4065	0
LBGVMAG_0014	1	epilimnion	1	563411	563411	Imitervirales	Medium-quality	65.09	0	0	2	1	1	1	1	1	1	0	-	-	95.3586	23_AprE	81.62	3.7622	0	0	0	0	0	0	0	0	0	0	0	0	0	0	0	0	0	0	0	0.733555	0	28.3649	0	28.3649	0.967184
LBGVMAG_0015	0.371605	other	1	555633	555633	Imitervirales	High-quality	100	1	1	2	1	1	1	1	1	1	0	-	-	129.702	17_JanE	87.6	7.61863	1.37434	0.238823	0.45931	0	0.268674	0	0.20177	0	0.286205	0	0.302807	0	0.303586	0	0.23811	27.6307	0.393904	15.6055	13.8644	6.74539	7.73134	2.36146	4.84546	27.6307	0.996487
LBGVMAG_0016	0.732076	other	1	323701	323701	Imitervirales	Medium-quality	62.22	0	0	2	1	0	1	1	1	1	0	-	-	105.795	15_DecE	75.5	0	0	0	0	0	0	0.200256	0.187615	0.411107	0.818288	0.359943	0.445284	0.351839	0.592077	26.787	0.617572	11.0883	0.838603	8.5939	7.76584	6.1894	6.1223	4.64522	5.17792	26.787	0
LBGVMAG_0018	0.523776	other	1	522969	522969	Imitervirales	High-quality	100	0	0	1	0	1	1	1	0	0	0	-	-	292.084	18_JanH	71.99	16.4648	0	0.368032	0	0.385556	0	0	0	0	5.46771	0	0	0	0	0	0	7.76838	24.1871	5.90719	4.59281	2.61849	2.6554	1.09181	2.27255	24.1871	0.948945
LBGVMAG_0019	0.0281995	hypolimnion	13	50489	474447	Imitervirales	High-quality	92.15	0	0	2	1	1	1	1	1	1	0	-	-	389.09	06_JulH	73.3	0.389516	5.92664	0	4.20804	0	22.2126	0	4.21395	0	3.70159	0	2.87877	0	2.52754	4.26346	1.30279	0.430983	1.46811	0.427351	0.606609	0.222895	0.280812	0.161688	0.373306	22.2126	0.221173
LBGVMAG_0021	1	epilimnion	9	565363	678910	Imitervirales	High-quality	100	1	1	2	1	1	1	1	1	1	0	-	-	169.644	03_JunE	88.42	0	0	21.6256	0	0.583463	0	0	0	0	0	0	0	0	0	0	0	0	0	0	0	0	0	0	0	21.6256	0
LBGVMAG_0025	1	epilimnion	1	461002	461002	Imitervirales	Medium-quality	89.58	2	3	2	1	1	1	1	1	1	0	-	-	139.687	07_AugE	89.84	0	0	0	0	1.04434	0	20.2982	0	0.153987	0	0	0	0	0	0	0	0	0	0	0	0	0	0	0	20.2982	0
LBGVMAG_0030	1	epilimnion	1	581044	581044	Imitervirales	High-quality	100	2	2	2	1	1	1	1	1	1	0	-	-	127.29	07_AugE	80.44	0	0	0	0	0.474768	0	18.0803	0	0	0	0	0	0	0	0	0	0	0	0	0	0	0	0	0	18.0803	0
LBGVMAG_0031	0	hypolimnion	1	518639	518639	Imitervirales	High-quality	96.93	0	0	4	1	1	1	1	1	1	0	-	-	80.7372	17_JanE	89.14	0	0	0	0	0	0	0	0.180706	0	0.271385	0	0	0	0	0	0	17.2784	0.164299	10.6339	8.58829	5.46139	5.0584	1.88984	2.59548	17.2784	0
LBGVMAG_0032	1	epilimnion	1	670246	670246	Imitervirales	Medium-quality	57.44	0	0	3	2	1	1	2	1	1	0	-	-	66.8902	15_DecE	82.7	1.18002	0	4.16054	0	0	0	0.407509	0	0	0	0	0	14.074	0	17.1989	0	0.86974	0	0.542833	0.892417	0.413771	0.486156	0	0	17.1989	0.6718
LBGVMAG_0033	1	epilimnion	1	504102	504102	Imitervirales	High-quality	93.99	1	1	5	1	1	1	1	1	1	0	-	-	75.923	13_NovE	90.44	0	0	0	0	0	0	0	0	0	0	0	0	16.9487	0	2.98415	0	1.1086	0	0.861243	0.711387	1.51654	1.12293	1.64457	1.01905	16.9487	0
LBGVMAG_0035	0.788601	other	12	297188	899351	Imitervirales	High-quality	100	1	1	1	1	1	1	1	0	1	0	-	-	64.2357	15_DecE	72.51	2.64594	0.553721	5.13904	0.307297	2.73079	0.234017	1.14717	0	1.19722	0	2.35038	0	4.55174	0.30676	15.5135	0.378005	9.82494	0.475222	7.73677	6.22607	7.59854	5.52528	7.79468	4.80688	15.5135	0.675152
LBGVMAG_0036	1	epilimnion	1	540879	540879	Imitervirales	High-quality	100	0	0	5	1	1	1	1	1	1	0	-	-	58.4831	22_MarH	85.11	3.77187	0	0	0	0	0	0	0	0	0	0	0	0	0	0	0	0	0	12.7375	8.78783	15.5085	11.9141	6.24555	3.5326	15.5085	0.149092
LBGVMAG_0037	0.0189083	hypolimnion	1	471409	471409	Imitervirales	High-quality	100	0	0	2	1	1	1	0	1	1	0	-	-	185.88	02_MayH	89.76	0.307998	14.4747	0	5.05465	0	5.4681	0	5.58793	0	6.5808	0.151407	6.13461	0.351813	6.9947	1.07509	9.73108	1.91036	15.4749	5.16227	5.10047	3.78211	5.78196	2.4469	7.86935	15.4749	0.227743
LBGVMAG_0038	1	epilimnion	1	266799	266799	Imitervirales	Medium-quality	52.7	3	2	1	0	1	1	0	1	1	0	-	-	53.8429	23_AprE	93.15	8.65379	0	2.05489	0	0.286691	0	0	0	0	0	0.386707	0	3.14015	0	0.896043	0	0.461858	0	0.511905	0.505286	1.68078	0.417538	15.4386	0.247891	15.4386	0.999145
LBGVMAG_0039	0.0217227	hypolimnion	12	173491	640092	Imitervirales	High-quality	100	0	0	1	1	1	2	1	1	1	0	-	-	52.5331	24_AprH	84.28	0.539031	2.65363	0	1.13644	0	0.821074	0	0.546217	0	0.514772	0	0.375665	0	1.20832	0	1.25323	0.614371	1.11901	10.8847	14.3192	6.57597	7.51664	3.47556	8.24296	14.3192	0.373328
LBGVMAG_0040	1	epilimnion	1	313359	313359	Imitervirales	Medium-quality	58.67	1	1	3	1	1	1	0	1	1	0	-	-	68.0364	01_MayE	80	13.4251	0	5.85344	0	0	0	0	0	0	0	0.471695	0	14.1917	0	2.26473	0	0.705526	0	0.430952	0.324336	0.28465	0.223036	0.194088	0	14.1917	0.991195
LBGVMAG_0041	0.0349884	hypolimnion	1	916001	916001	Imitervirales	Medium-quality	79.8	0	0	3	1	1	1	1	1	1	0	-	-	157.456	14_NovH	76.84	0	0.380492	0.219465	0	0	0	0.446059	0.184535	0	0.163416	0	0.72281	0.133538	13.2177	0.275496	11.7024	0.43928	5.58723	0.906216	0.846288	0.140815	0.677523	0	0.476656	13.2177	0
LBGVMAG_0043	0.868523	other	2	341838	559504	Imitervirales	High-quality	100	0	0	5	1	1	1	1	1	1	0	-	-	89.3358	07_AugE	87.76	0	0	0	0	2.38679	0	12.6318	0	0.591634	0.297679	0	0.25895	0	0	0	0	0	0	0	0	0	0	0	0	12.6318	0
LBGVMAG_0046	0.910361	other	1	412037	412037	Imitervirales	Medium-quality	79.29	2	2	3	1	1	1	1	1	1	0	-	-	83.5075	07_AugE	91.86	0	0	5.65038	0	1.63387	0	12.0568	0	0.267719	0.2183	0	0.147045	0	0.155409	0	0.130851	0	0.111786	0	0	0	0	0	0	12.0568	0
LBGVMAG_0048	0.0117325	hypolimnion	2	315300	321232	Imitervirales	Medium-quality	59.97	0	0	1	1	1	1	0	1	2	0	-	-	155.731	08_AugH	88.15	0	0.463042	0	0.703591	0	3.59671	0	11.3514	0	7.57206	0	5.15611	0.221041	3.42186	0.417752	3.54171	0.54887	2.53888	0.792567	0.661882	0.441171	0.650362	0.22043	1.01826	11.3514	0
LBGVMAG_0049	0	hypolimnion	19	28593	414381	Imitervirales	Medium-quality	80.18	0	0	0	0	0	1	0	0	0	0	-	-	194.441	08_AugH	37.7	0	0.67444	0	0.249238	0	0.239	0	11.3179	0	5.55101	0	1.60226	0	5.35186	0	2.46303	0.538727	1.62425	0.79205	0.81718	0.278635	0.433909	0	0.485344	11.3179	0
LBGVMAG_0050	1	epilimnion	2	418406	506169	Imitervirales	High-quality	98.53	0	0	1	1	1	1	1	1	1	0	-	-	55.3806	01_MayE	85.09	11.2223	0	0.81925	0	0.156786	0	0	0	0	0	3.60443	0	1.10718	0	0.150302	0	0	0	0	0	0	0	0.427117	0	11.2223	0.993747
LBGVMAG_0051	1	epilimnion	1	633766	633766	Imitervirales	Medium-quality	53.83	0	0	3	1	1	1	2	1	1	0	-	-	79.4158	07_AugE	83.53	0	0	0	0	0	0	11.1036	0	0	0	0	0	0.41781	0	0.467648	0	0	0	0	0	0	0	0	0	11.1036	0
LBGVMAG_0052	0.00186784	hypolimnion	8	128026	556692	Imitervirales	High-quality	100	2	2	2	1	3	1	1	1	1	0	-	-	193.311	06_JulH	65.37	0	3.32543	0	1.26372	0	11.0551	0	9.79138	0	6.78215	0	3.16145	0	4.006	0.231775	5.0589	0.47279	4.99325	0.983109	1.07332	0.550146	0.858639	0.27027	1.2124	11.0551	0
LBGVMAG_0054	0.0398614	hypolimnion	1	431762	431762	Imitervirales	High-quality	97.91	0	0	2	1	0	1	0	1	1	0	-	-	136.865	16_DecH	89.67	0	0.208335	0	0	0.225707	0	0	0.125173	0	0.239076	0	0	0	0.321138	0	10.5916	0.716593	8.75278	1.0641	1.12057	0.547494	0.730816	0.275604	1.00989	10.5916	0
LBGVMAG_0055	0.432967	other	7	101838	558973	Imitervirales	High-quality	100	1	1	2	1	1	1	1	1	1	0	-	-	46.7498	13_NovE	83.47	0.667671	1.59932	0.129507	0.750406	0	0.595616	0	0.409082	0	0.398007	0.629352	0.338423	10.374	0.618284	3.42966	0.628976	2.55019	0.90753	8.64032	8.18019	4.6495	5.02345	3.07705	5.31328	10.374	0.44999
LBGVMAG_0056	0	hypolimnion	1	286976	286976	Imitervirales	Medium-quality	65.34	0	0	0	1	1	1	0	0	0	0	-	-	155.946	10_SepH	85.02	0	1.81199	0	0.499174	0	0.282053	0	0.542343	0	10.2615	0	3.96921	0	2.70579	0	2.49577	0.259492	2.23948	0.529718	0.545146	0.202928	0.315554	0	0.288171	10.2615	0
LBGVMAG_0057	0.0173773	hypolimnion	3	197168	538870	Imitervirales	High-quality	100	0	0	4	1	1	1	1	1	1	0	-	-	33.7277	19_FebE	88.39	0.141358	0.189774	0	0	0	0	0	0.21671	0	1.36354	0	0.705791	0	0.758714	0	0.594742	6.69055	0.655804	10.2343	8.32931	6.13726	5.77618	2.67488	3.83328	10.2343	0.122581
LBGVMAG_0058	1	epilimnion	1	495282	495282	Imitervirales	Medium-quality	56.21	0	0	4	1	1	1	1	1	1	0	-	-	44.7346	22_MarH	84.75	0.655884	0	0	0	0.167755	0	0.313234	0	0	0	0	0	0	0	0	0	0	0	1.95601	3.42049	4.59354	9.83208	9.44978	1.72121	9.83208	0.431746
LBGVMAG_0059	1	epilimnion	2	379799	587248	Imitervirales	High-quality	100	2	2	2	1	1	1	1	1	1	0	-	-	66.1333	03_JunE	88.63	0	0	9.33458	0	0.480727	0	0	0	0	0	0	0	0	0	0	0	0	0	0	0	0	0	0	0	9.33458	0
LBGVMAG_0060	0.0948462	other	1	539468	539468	Imitervirales	High-quality	100	0	0	4	1	1	1	1	1	1	0	-	-	127.266	08_AugH	85.88	0.780703	1.54431	0	0.358868	0.317236	0.281253	0	9.29914	0.318258	2.47855	0	0.381663	0.26804	0.728815	0	0.278552	0.20622	0.147243	1.07362	0.908034	0.498467	0.438632	0.592667	0.179176	9.29914	0.439451
LBGVMAG_0062	1	epilimnion	1	410190	410190	Imitervirales	Medium-quality	80.64	2	2	4	1	1	1	1	1	1	0	TIR	5789	68.2305	03_JunE	85.81	0	0	9.1744	0	0.189189	0	0.606187	0	0	0	0	0	0	0	0	0	0	0	0	0	0	0	0	0	9.1744	0
LBGVMAG_0063	0.34478	other	25	47651	717803	Imitervirales	High-quality	100	1	1	2	1	1	1	1	2	1	0	-	-	85.3772	04_JunH	64.67	3.64687	3.96083	0	2.43017	1.69373	3.23055	1.38797	2.83527	2.16361	3.36544	2.93817	3.05369	3.81733	3.78948	4.24987	4.62289	5.45526	5.11662	7.15888	7.33025	8.97325	6.98203	6.86528	7.42768	8.97325	0.13356
LBGVMAG_0066	1	epilimnion	2	731892	960841	Imitervirales	Medium-quality	82.66	3	3	3	1	1	1	1	2	1	0	-	-	61.6737	07_AugE	81.99	0	0	0	0	0	0	8.73739	0	0	0	0	0	0	0	0	0	0	0	0	0	0	0	0	0	8.73739	0
LBGVMAG_0067	0	hypolimnion	1	527612	527612	Imitervirales	High-quality	100	0	0	2	1	1	1	1	1	1	0	-	-	117.913	08_AugH	88.43	0	0.243561	0	0.117933	0	1.26859	0	8.65974	0	4.84901	0	1.82372	0	2.41895	0	1.77407	0.176758	1.72789	0.296833	0.27322	0.170484	0.27467	0.204549	1.40874	8.65974	0
LBGVMAG_0069	1	epilimnion	4	109877	455377	Imitervirales	Medium-quality	84.73	0	0	4	1	1	1	1	1	1	0	-	-	41.5529	01_MayE	81.85	8.23706	0	0.192664	0	0.613213	0	0	0	0	0	0	0	0	0	0	0	0	0	0	0	0	0	0.160523	0	8.23706	0.964017
LBGVMAG_0070	0.13993	other	21	42967	747513	Imitervirales	High-quality	100	0	0	2	1	1	1	1	1	1	0	-	-	86.8413	18_JanH	78.03	0	0.379668	0	0	0	0	0	0	0	0.385305	0	0.616268	1.01868	0.950427	1.1166	5.27847	2.0179	8.13856	2.93793	2.63126	1.88834	2.70945	0.79871	1.98877	8.13856	0
LBGVMAG_0073	1	epilimnion	26	41127	740331	Imitervirales	Medium-quality	83.67	0	0	2	1	0	1	1	2	1	0	-	-	37.1782	17_JanE	70.6	0	0	0	0	0	0	0	0	0	0	0	0	0	0	5.5653	0	7.75379	0	2.24744	2.11223	0.907659	0.860074	0.380998	0.343537	7.75379	0
LBGVMAG_0075	0.412584	other	3	271611	559569	Imitervirales	High-quality	100	1	0	5	1	1	1	1	1	1	0	-	-	35.0301	13_NovE	88.62	0.596692	1.46434	0	0.372905	0	0.489053	0	2.34778	1.55007	1.17334	0.354018	0.472068	7.62362	0.524595	5.71777	0.403181	1.93269	0.333646	1.16716	0.973492	0.736455	0.675094	0.50238	0.326501	7.62362	0.426593
LBGVMAG_0076	0.965759	epilimnion	9	46386	293370	Imitervirales	Medium-quality	52.92	0	0	3	1	1	1	1	0	1	0	-	-	25.8031	20_FebH	66.54	3.4072	0.13971	0.68209	0	1.37041	0	0.805126	0	1.73417	0	1.55554	0	0	0	0.639675	0	1.01013	0	5.07122	7.58301	2.07753	3.07757	0.745757	0.521861	7.58301	0.909906
LBGVMAG_0077	0.200256	other	1	484505	484505	Imitervirales	High-quality	90.95	2	2	4	1	1	1	1	1	1	0	-	-	48.7004	24_AprH	88.29	0.121413	1.04867	0.151523	0.506919	0.203227	0.365131	0.14669	0.208066	0.162755	0.215683	0.121644	0.213979	0.147049	0.240638	0.153825	0.243865	0.141157	0.27064	4.21296	2.62422	7.19003	6.89906	4.09235	7.56029	7.56029	0.102352
LBGVMAG_0079	1	epilimnion	4	173636	520062	Imitervirales	High-quality	96.97	0	0	2	1	1	1	1	1	1	0	-	-	72.0068	09_SepE	84.6	0.456971	0	0.495642	0	0.629875	0	1.23483	0	7.39877	0	1.62047	0	1.0323	0	0.882469	0	0.713219	0	0.734473	0.610025	0.61817	0.526279	0.533924	0.301781	7.39877	0.262367
LBGVMAG_0080	1	epilimnion	1	536000	536000	Imitervirales	High-quality	100	0	0	5	1	1	1	1	1	1	0	-	-	23.7471	21_MarE	90.53	0	0	0	0	0	0	0	0	0	0	0.383689	0	0	0	0	0	0	0	0.183245	0.123783	7.27354	5.34703	1.37735	1.39249	7.27354	0
LBGVMAG_0081	1	epilimnion	7	138143	462410	Imitervirales	Medium-quality	86.62	0	0	3	1	1	1	1	1	1	0	-	-	26.0058	15_DecE	84.48	0	0	0	0	0	0	0	0	0	0	0	0	0	0	5.95986	0	1.09247	0	4.31498	7.18613	1.21673	1.23355	0.237093	0.315101	7.18613	0
LBGVMAG_0082	0.634159	other	22	15711	311837	Imitervirales	Medium-quality	59.68	0	0	1	0	0	0	1	1	1	0	-	-	29.0673	15_DecE	77.24	0	0	0	0	0	0	0	0	0	0.196628	0.251234	0.164875	0	0.229989	7.07575	0.177129	3.50006	0.283726	2.71047	2.5327	1.78746	1.73608	1.22102	1.64553	7.07575	0
LBGVMAG_0083	0.0748326	other	16	38661	576287	Imitervirales	Medium-quality	53.71	0	0	2	1	0	1	1	1	0	0	-	-	89.3632	02_MayH	54.62	0	6.89379	0	2.80912	0.242804	1.38214	1.42007	1.306	0	0.990855	0.157562	0.695797	0.220392	1.4507	0	1.24891	0	1.111	0	0	0	0	0	0	6.89379	0
LBGVMAG_0084	0.0376278	hypolimnion	8	82857	503548	Imitervirales	High-quality	100	1	1	3	1	1	1	1	1	1	0	-	-	144.578	12_OctH	82.15	0	0.315228	0.366242	0	0	0	0	0	0	0.824568	0	6.86712	0	5.62972	0	4.12014	0.350496	2.35518	0.45394	0.399394	0.228483	0.330347	0.182606	0.213083	6.86712	0
LBGVMAG_0086	0.901441	other	1	521787	521787	Imitervirales	Medium-quality	58.88	0	0	2	1	1	1	1	2	1	0	-	-	69.4936	11_OctE	74.19	0	0	0	0	0	0	0.97527	0	0.55215	0	6.69997	0	1.65423	0.356286	1.07178	0.224169	0.338107	0.257068	0.40943	0.379996	0.199606	0.24205	0	0.172355	6.69997	0
LBGVMAG_0087	0.0142972	hypolimnion	2	450732	585620	Imitervirales	High-quality	100	0	0	2	1	1	1	1	1	1	0	-	-	49.746	18_JanH	78.6	0.331455	1.97002	0	0.585415	0	0.616719	0	0.572254	0	0.655467	0	0.51465	0	2.92964	0	3.4011	0.492905	4.88966	3.14204	3.75591	6.69309	6.30747	4.92295	5.35045	6.69309	0.250917
LBGVMAG_0088	0	hypolimnion	17	33559	353505	Imitervirales	Medium-quality	68.41	0	0	1	0	1	0	1	0	1	0	-	-	131.345	08_AugH	66.53	0	0	0	0	0	0	0	6.6836	0	2.29889	0	0.356399	0	3.39188	0	1.18837	0	0.664587	0.987491	0.940622	0	0.167985	0	0	6.6836	0
LBGVMAG_0089	1	epilimnion	3	255706	558066	Imitervirales	High-quality	100	1	1	5	1	1	1	1	1	1	0	-	-	50.1036	07_AugE	87.23	0	0	0	0	0	0	6.49167	0	1.43535	0	0.752387	0	0	0	0	0	0	0	0	0	0	0	0	0	6.49167	0
LBGVMAG_0090	NA	other	1	490235	490235	Imitervirales	High-quality	100	0	0	1	1	1	1	1	1	1	0	-	-	32.9098	22_MarH	84.53	0	0	0	0	0	0	0	0	0	0	0	0	0	0	0	0	0	0	5.81837	6.4848	3.53922	6.08768	0.772737	1.31855	6.4848	0
LBGVMAG_0091	0.306735	other	3	580044	745673	Imitervirales	High-quality	100	1	1	3	1	1	1	1	2	1	0	-	-	31.8645	02_MayH	87.12	0	1.92387	0.191003	0.624049	1.53557	0.65236	0.313883	0.764268	0.18519	1.16959	0.417242	0.943553	3.44835	1.14951	6.31523	1.2739	2.16062	1.74731	2.43057	2.27492	1.34007	2.15019	0.903013	2.56464	6.31523	0
LBGVMAG_0093	0.920243	other	3	420250	612006	Imitervirales	High-quality	100	0	0	2	1	1	1	1	1	1	0	-	-	35.9442	13_NovE	86.91	2.00387	0	0.274089	0	0	0	0.24575	0	0	0	0	0	6.23806	0.167061	2.38811	0.259327	1.17626	0.292871	0.961806	0.974145	0.603845	0.593591	0.35037	0.659171	6.23806	0.798825
LBGVMAG_0094	0.0635617	other	5	67296	358809	Imitervirales	Medium-quality	68.31	0	0	2	1	1	1	0	1	1	0	-	-	59.2704	04_JunH	67.24	1.41712	2.15058	0	1.3572	0	1.11176	0	0.810031	0	0.728081	0	0	0	0	0	0	0	0	2.54878	2.8003	3.14048	6.2328	2.9514	3.88379	6.2328	0.199399
LBGVMAG_0095	1	epilimnion	17	101566	688375	Imitervirales	High-quality	100	0	0	3	2	1	1	2	1	1	0	-	-	81.4954	05_JulE	67.1	1.47324	0	0.734841	0	6.19479	0	1.43288	0	1.28094	0	0.736618	0	1.33436	0	0	0	0	0	1.06536	1.04822	0	0	0	0	6.19479	0.104912
LBGVMAG_0096	1	epilimnion	12	125564	814460	Imitervirales	High-quality	93.29	0	0	4	1	1	1	1	1	1	0	-	-	36.6471	13_NovE	82.32	0.877716	0	0	0	0.810042	0	1.11184	0	1.23086	0	2.18117	0	6.0606	0	6.14884	0	2.9993	0	2.48014	2.39175	1.93543	1.44248	1.46987	0.783499	6.14884	0.160339
LBGVMAG_0097	1	epilimnion	1	481239	481239	Imitervirales	Medium-quality	89.71	0	0	5	1	1	1	1	1	1	0	-	-	54.4495	09_SepE	85.23	0	0	0	0	0	0	0.294428	0	6.13003	0	0.292056	0	0	0	0	0	0	0	0	0	0	0	0	0	6.13003	0
LBGVMAG_0099	0	hypolimnion	3	196594	594179	Imitervirales	High-quality	100	0	0	3	1	1	1	1	1	2	0	-	-	105.096	10_SepH	73.17	0	1.22834	0	0.365802	0	0.273519	0	0.496449	0	6.08983	0	2.44168	0	1.76683	0	1.56177	0.279545	4.38416	0.637776	0.670656	0.324997	0.426321	0.210557	0.501604	6.08983	0
LBGVMAG_0100	0.189111	other	17	30386	486984	Imitervirales	High-quality	95.62	0	0	1	1	1	1	1	1	1	0	-	-	139.398	12_OctH	56.86	0	0	0.371743	0	0.602412	0	0.236874	0	0	0	0	4.5807	1.61536	1.04154	0.45883	0.560376	6.01936	0.466955	4.03187	4.43564	3.37473	5.00605	2.96923	2.62745	6.01936	0
LBGVMAG_0101	0.838554	other	3	485449	568855	Imitervirales	High-quality	100	2	2	1	1	1	1	1	1	1	0	-	-	26.9397	13_NovE	82.67	0.262846	0.180206	0.402512	0	0.353929	0	0.209889	0	0.266074	0	0.276169	0	5.98807	0.208089	1.48058	0.253706	1.03836	0.239959	1.07127	1.13587	0.828367	0.781265	0.551855	0.711174	5.98807	0.208164
LBGVMAG_0102	1	epilimnion	15	40294	524534	Imitervirales	Medium-quality	60.03	1	2	3	0	1	1	1	1	1	0	-	-	48.2843	07_AugE	29.68	0	0	2.74974	0	1.41162	0	5.88768	0	2.28101	0	0.326074	0	0.631896	0	1.08711	0	0.402999	0	0.39754	0.509091	0	0	0	0	5.88768	0
LBGVMAG_0103	0.481281	other	12	32479	344725	Imitervirales	Medium-quality	64.45	0	0	5	1	2	0	1	1	1	0	-	-	66.0264	14_NovH	55.24	1.69302	0	0	0	0.672334	0	0	0.444747	2.30636	0	0	0	0	5.26536	0	1.43544	1.03833	0.752144	5.86986	5.02689	2.19535	2.35531	1.70888	0.7497	5.86986	0.335415
LBGVMAG_0104	1	epilimnion	36	67989	1079366	Imitervirales	High-quality	94.96	2	2	3	1	1	1	1	1	1	0	-	-	101.477	11_OctE	70.14	2.82348	0	3.18663	0	1.61677	0	2.48033	0	3.75893	0	5.83117	0	5.1819	0	2.58792	0	1.44816	0	2.29536	2.54562	0.817916	1.49578	1.14875	0	5.83117	0.235681
LBGVMAG_0105	0	hypolimnion	4	267920	406795	Imitervirales	Medium-quality	68.7	0	0	2	1	0	1	1	1	1	0	-	-	91.7858	10_SepH	84.52	0	0.566868	0	0.205748	0	0.185886	0	0.362378	0	5.82163	0	2.26071	0	1.77574	0	1.56399	0	1.06993	0.270412	0.433701	0	0	0	0.159953	5.82163	0
LBGVMAG_0106	1	epilimnion	1	521804	521804	Imitervirales	High-quality	100	2	2	2	1	1	1	1	1	1	0	-	-	46.2718	03_JunE	87.44	0	0	5.73689	0	0	0	0.997219	0	0	0	0	0	0	0	0	0	0	0	0	0	0	0	0	0	5.73689	0
LBGVMAG_0107	0.0436712	hypolimnion	3	276625	540746	Imitervirales	High-quality	100	1	1	2	1	2	0	1	1	1	0	-	-	21.5873	24_AprH	76.48	0.247313	0.757696	0	0.234527	0	0.199426	0	0.173549	0	0.129129	0	0.155715	0	0.38188	0	0.376247	0.163033	0.546021	4.61561	5.72605	3.87703	3.13345	1.59286	3.27531	5.72605	0.201216
LBGVMAG_0108	1	epilimnion	3	250013	475755	Imitervirales	High-quality	93.38	2	2	2	1	1	1	1	1	1	0	-	-	60.5092	05_JulE	85.41	0	0	0	0	5.67787	0	2.9123	0	0.217963	0	0	0	0	0	0	0	0	0	0	0	0	0	0	0	5.67787	0
LBGVMAG_0109	1	epilimnion	1	474656	474656	Imitervirales	High-quality	100	0	0	2	1	1	1	1	1	1	0	-	-	55.5498	11_OctE	92.31	0	0	0	0	0.838702	0	0	0	0.269057	0	5.64254	0	0.390884	0	0	0	0.542217	0	0.354366	0.32972	0	0	0	0	5.64254	0
LBGVMAG_0110	1	epilimnion	21	54364	692443	Imitervirales	Medium-quality	82.36	0	0	7	1	1	1	2	1	1	0	-	-	61.7379	05_JulE	64.3	2.7595	0	1.43312	0	1.9782	0	0	0	0	0	0	0	1.85776	0	4.84623	0	1.68053	0	1.85776	1.96098	1.59133	1.60188	5.60619	1.32614	5.60619	0.258739
LBGVMAG_0111	0.934378	other	1	589440	589440	Imitervirales	High-quality	100	0	0	2	1	1	1	1	1	1	0	-	-	49.584	11_OctE	89.66	1.6526	0	0	0	0.666758	0	0	0	0.380052	0	5.50735	0.17897	0.921032	0	0.117228	0	0.267851	0	1.12398	0.978533	0.717211	0.640696	0.471741	0.285401	5.50735	0.799891
LBGVMAG_0112	0.914114	other	2	159486	220122	Imitervirales	High-quality	97.47	1	1	3	1	1	1	1	1	1	0	-	-	27.6774	01_MayE	92.72	5.38413	0	0.271201	0	0	0	0	0.163823	0	0	0	0	0	0	0	0	0.156272	0	0.140036	0	0	0	0.23777	0	5.38413	0.96223
LBGVMAG_0113	0.151304	other	2	334492	508908	Imitervirales	High-quality	100	1	1	2	1	1	1	1	1	1	0	-	-	71.611	02_MayH	78.13	0.555365	5.37826	0	1.22713	0.341155	0.887098	0.290918	0.395399	0.235806	0.394182	0	0.272721	0	0.192771	0	0.186301	0	0	0.34164	0.359344	0.231233	0.314407	0.647955	0.516524	5.37826	0.357715
LBGVMAG_0114	0	hypolimnion	3	397677	1053072	Imitervirales	Medium-quality	88.06	1	1	3	1	1	1	1	2	1	0	-	-	53.7458	18_JanH	71.37	0	0.180944	0	0.133468	0	0.176414	0	0.370817	0	0.418243	0	0.306024	0	0.275855	0	0.459352	1.04286	5.3535	1.20776	1.22407	0.132532	0.527602	0	0.730288	5.3535	0
LBGVMAG_0116	0.789413	other	3	506777	609216	Imitervirales	Medium-quality	51.87	0	0	4	1	1	1	1	1	1	0	-	-	25.0455	13_NovE	70.96	0	0	0	0	0	0	0	0.41409	0	0	0	0	5.32741	0	0	0	0	0	0	0	0	0	0	0	5.32741	0
LBGVMAG_0118	1	epilimnion	16	33551	491180	Imitervirales	High-quality	100	0	0	1	1	1	1	1	0	0	0	-	-	47.5637	11_OctE	72.86	0.256643	0	0	0	0.495063	0	4.10833	0	4.35949	0	4.58363	0	5.297	0	2.13303	0	1.79733	0	1.57498	1.45987	1.56728	1.28064	0.901659	0.65063	5.297	0.100704
LBGVMAG_0120	0.832994	other	4	354337	528621	Imitervirales	High-quality	100	1	1	2	0	1	0	1	1	1	0	-	-	42.3894	03_JunE	74.61	0.291884	0.366571	5.28126	0	0.47204	0	0	0	0.39606	0	0.259118	0	0.364383	0	0	0	0	0	0	0	0	0	0	0	5.28126	0.179845
LBGVMAG_0122	NA	other	6	237013	404617	Imitervirales	Medium-quality	74.57	0	0	5	1	1	1	1	1	1	0	-	-	17.2501	21_MarE	82.13	0	0	0	0	0	0	0	0	0	0	0	0	0	0	0	0	0	0	0	0	5.20804	0	0.611869	0.254079	5.20804	0
LBGVMAG_0123	0.100316	other	1	482052	482052	Imitervirales	High-quality	96.17	0	0	1	1	1	1	1	1	1	0	-	-	17.9305	23_AprE	77.96	0.299806	0	0	0	0	0	0	0	0	0.701172	0	0.325616	0	0	0	0	0	0	0	0	0.275815	0	5.20023	2.26239	5.20023	0.208928
LBGVMAG_0124	0	hypolimnion	14	31237	435792	Imitervirales	Medium-quality	85.2	1	1	1	1	2	1	1	1	1	0	-	-	65.9454	14_NovH	56.29	0	0.635006	0	0.304338	0	0	0	0	0	0	0	0	0	5.19268	0	2.61346	0.316199	1.47005	0.493235	0.449667	0.467216	0.590696	0.44482	1.42793	5.19268	0
LBGVMAG_0125	0.653852	other	10	294664	980844	Imitervirales	Medium-quality	83.51	0	0	5	1	1	1	1	1	2	0	-	-	42.6431	03_JunE	67.61	0	0	5.15738	0	0	0	0.193011	0	0.606871	0	0	0.356275	0	0.311791	0	0.173894	0	0	0	0	0	0	0	0	5.15738	0
LBGVMAG_0126	1	epilimnion	1	913175	913175	Imitervirales	Medium-quality	77.79	0	0	3	1	1	1	1	1	1	0	-	-	47.5088	11_OctE	81.44	0.210626	0	0.192814	0	0.227659	0	0	0	0	0	5.08354	0	0.932668	0	0	0	0	0	0	0	0	0	0	0	5.08354	0.160712
LBGVMAG_0127	1	epilimnion	1	815710	815710	Imitervirales	Medium-quality	74.47	3	3	3	1	1	1	1	2	1	0	-	-	37.8249	03_JunE	78.87	0	0	5.07981	0	0.207017	0	2.7117	0	0	0	0	0	0	0	0	0	0	0	0	0	0	0	0	0	5.07981	0
LBGVMAG_0128	1	epilimnion	8	319925	625266	Imitervirales	Complete	100	2	2	3	1	1	1	1	0	2	0	-	-	56.3221	05_JulE	82.85	0	0	0	0	4.97676	0	3.08228	0	0.159214	0	0	0	0	0	0	0	0	0	0	0	0	0	0	0	4.97676	0
LBGVMAG_0129	0.685949	other	3	232722	559872	Imitervirales	High-quality	100	1	1	1	1	1	1	1	1	1	0	-	-	36.4818	07_AugE	90.56	0	0.187576	0	0	0.801917	0	4.94078	0	1.13105	0.226548	0.386763	0.171016	0.206429	0.271273	0.160714	0.18808	0	0.211697	0	0	0	0	0	0	4.94078	0
LBGVMAG_0130	0.4928	other	1	395236	395236	Imitervirales	Medium-quality	73.96	0	1	0	0	2	1	0	0	0	0	-	-	43.1608	14_NovH	79.4	0.366933	0	0	0	0.197757	0	0.479794	0.214186	2.83537	0	0.573974	0	0.305387	3.53756	1.34849	0.964461	1.66317	0.450958	4.88518	3.85113	2.23032	1.60856	1.15474	0.838392	4.88518	0.210077
LBGVMAG_0131	0.811082	other	1	586287	586287	Imitervirales	High-quality	100	2	2	2	1	1	1	1	1	1	0	-	-	47.9344	11_OctE	82.89	0	0.2048	0	0	0	0	0.357157	0	0	0	4.73358	0	0.896401	0.242377	0.305546	0	0.17846	0.172217	0	0	0	0	0	0	4.73358	0
LBGVMAG_0132	1	epilimnion	3	264556	487448	Imitervirales	Medium-quality	63.66	0	0	4	1	1	1	1	1	1	0	-	-	21.8516	05_JulE	67.03	0.371611	0	0	0	1.90506	0	0.589191	0	0.232683	0	0.2192	0	0.20037	0	4.72968	0	0.576124	0	1.61101	2.60305	0.479059	0.956996	0.275705	0	4.72968	0.26034
LBGVMAG_0133	1	epilimnion	7	58067	321331	Imitervirales	Medium-quality	63.38	2	3	1	1	1	1	1	1	1	0	-	-	54.0498	05_JulE	69.2	0	0	0.747987	0	4.72302	0	0.486635	0	0	0	0	0	0	0	0	0	0	0	0	0	0.275439	0	1.17164	0	4.72302	0
LBGVMAG_0134	1	epilimnion	7	99842	672464	Imitervirales	Medium-quality	57.85	1	1	5	1	1	1	2	1	1	0	-	-	23.1084	13_NovE	79.65	1.75517	0	0.83258	0	0	0	0	0	0	0	1.77642	0	4.67419	0	0.828477	0	0.319468	0	0.328563	0	0.321288	0.501534	0.524079	0.433283	4.67419	0.68849
LBGVMAG_0135	0.886252	other	6	95404	400745	Imitervirales	Medium-quality	74.02	1	1	5	1	1	1	1	1	1	0	-	-	39.4553	09_SepE	74.45	0.137243	0	0	0	0.128625	0	0.724586	0	4.61153	0	1.73698	0	0.21367	0.299744	0.321905	0.334767	0.278983	0.306271	0.194768	0.175571	0.16132	0.12163	0.139797	0	4.61153	0.11295
LBGVMAG_0136	NA	other	3	801416	948693	Imitervirales	Medium-quality	83.42	1	1	7	1	1	1	1	1	1	0	-	-	29.2526	24_AprH	79.8	0	0	0	0	0	0	0	0	0	0	0	0	0	0	0	0	0	0	0	0	0	0	0.94997	4.44828	4.44828	0
LBGVMAG_0138	1	epilimnion	12	31122	367041	Imitervirales	Medium-quality	71.03	0	0	0	1	1	1	1	0	0	0	-	-	14.1023	20_FebH	45.17	0.306225	0	0	0	0	0	0	0	0.461238	0	0	0	0	0	0	0	0	0	2.58121	4.43245	1.08044	0.644446	0.366303	0.211411	4.43245	0.258396
LBGVMAG_0139	0	hypolimnion	29	59372	1042155	Imitervirales	Medium-quality	87.95	2	2	3	1	1	0	2	2	1	0	-	-	21.5512	17_JanE	56.34	0	0.31557	0	0.192851	0	0.13555	0	0.194091	0	0.227645	0	0.147739	0	0.153699	0	0	4.39127	0.300937	1.96899	2.50646	0.180762	0.665199	0	0.690388	4.39127	0
LBGVMAG_0140	1	epilimnion	1	229740	229740	Imitervirales	High-quality	100	0	0	2	1	1	1	1	1	1	0	-	-	31.6014	03_JunE	87.26	0	0	4.39	0	0.683767	0	0	0	0	0	0	0	0	0	0	0	0	0	0	0	0	0	1.56866	0	4.39	0
LBGVMAG_0142	0	hypolimnion	6	119037	533432	Imitervirales	High-quality	100	0	0	3	1	1	1	1	1	1	0	-	-	72.9643	06_JulH	77.86	0	0.137932	0	0	0	4.36614	0	1.8116	0	1.05421	0	0.366881	0	0.361422	0	0.322829	0.337747	1.31256	0.233558	0.238555	0.127412	0.170286	0	0.193226	4.36614	0
LBGVMAG_0143	1	epilimnion	9	80076	418231	Imitervirales	Medium-quality	78.06	1	1	3	1	1	1	1	1	1	0	-	-	19.484	13_NovE	80.84	0	0	0.438655	0	0.546676	0	0	0	0	0	0	0	4.34442	0	0.29365	0	0	0	0	0	0	0	0	0	4.34442	0
LBGVMAG_0144	0.471745	other	10	63047	512208	Imitervirales	High-quality	95.75	0	0	4	1	1	1	1	0	0	0	-	-	15.577	23_AprE	67.91	1.88563	0	0	0	0	0	0	0	0.29518	0	0	0	0	0.875735	0	0.25886	0	0	0.870464	0.707345	0.551225	0.275709	4.33957	0.404858	4.33957	0.776253
LBGVMAG_0146	1	epilimnion	14	30497	259451	Imitervirales	Medium-quality	51.11	0	0	1	0	0	1	0	1	1	0	-	-	47.1588	01_MayE	60.98	4.2928	0	0.847286	0	1.37795	0	0	0	0	0	0	0	1.66688	0	0	0	0	0	1.39864	1.43344	1.22018	1.07268	1.06334	0	4.2928	0.90185
LBGVMAG_0147	1	epilimnion	13	75492	375116	Imitervirales	Medium-quality	73.85	0	0	2	1	1	1	1	1	1	0	-	-	13.5292	20_FebH	67.83	0.551612	0	0	0	0	0	0	0	0	0	0	0	0	0	0	0	0	0	2.23232	4.2631	3.76463	0.802227	1.98228	0.407135	4.2631	0.324177
LBGVMAG_0148	NA	other	1	361287	361287	Imitervirales	Medium-quality	70.62	2	1	1	1	1	1	1	1	1	0	-	-	19.121	22_MarH	77.61	0	0	0	0	0	0	0	0	0	0	0	0	0	0	0	0	0	0	2.58531	1.12004	4.24589	4.04512	1.89698	1.81523	4.24589	0
LBGVMAG_0149	1	epilimnion	1	294730	294730	Imitervirales	Medium-quality	57.6	1	1	2	1	0	1	1	1	1	0	-	-	39.1583	11_OctE	81.67	0.834541	0	1.72707	0	1.36459	0	1.16809	0	0.542352	0	4.14348	0	0.789215	0	0	0	0	0	0	0	0	0	0.140746	0	4.14348	0.41481
LBGVMAG_0150	1	epilimnion	13	29202	376473	Imitervirales	Medium-quality	56.27	0	1	3	1	0	0	0	0	0	0	-	-	37.4026	09_SepE	47.84	0	0	0	0	0	0	0.981798	0	4.119	0	1.1304	0	0.496629	0	2.88322	0	2.96793	0	2.44933	2.11779	1.97274	1.90178	0.953362	0.891427	4.119	0
LBGVMAG_0151	0.319475	other	46	23789	947282	Imitervirales	High-quality	100	3	3	3	1	0	2	4	1	2	0	-	-	30.54	13_NovE	61.49	0	0.701862	0	0.386989	0	0.4397	0	0.518725	0	0.462059	0.616821	0.433907	4.11438	0.532815	2.0068	0.528531	1.25605	0.558457	1.9499	1.81022	1.15442	1.41297	0.964406	1.20848	4.11438	0
LBGVMAG_0154	1	epilimnion	10	44670	385522	Imitervirales	Medium-quality	72.25	2	1	2	1	1	0	1	1	1	0	-	-	18.4734	22_MarH	70.91	0.52278	0	0	0	0	0	0	0	0	0	0	0	0	0	0	0	0	0	1.23266	1.92073	2.90919	4.08277	1.63685	1.96403	4.08277	0.393243
LBGVMAG_0155	1	epilimnion	16	71060	696569	Imitervirales	Medium-quality	74.35	2	2	6	0	1	1	2	1	1	0	-	-	20.529	13_NovE	73.43	0	0	0.513662	0	0.720901	0	0	0	0	0	0	0	4.04989	0	1.49323	0	0.433704	0	0.303296	0.285599	0	0.18539	0.304269	0	4.04989	0
LBGVMAG_0156	0.546193	other	20	49781	601999	Imitervirales	High-quality	100	0	0	1	0	0	0	1	1	1	0	-	-	18.0898	15_DecE	61.7	0.269333	0.183005	0	0	0.153194	0	0	0.329927	0	0.237755	0.255406	0.344757	1.74334	0.288344	4.04489	0.206398	1.1301	0.238241	0.784737	0.74133	0.695839	0.468146	0.458956	0.480271	4.04489	0.128822
LBGVMAG_0158	1	epilimnion	4	343623	441747	Imitervirales	Medium-quality	86.31	0	0	2	1	1	1	1	1	1	0	-	-	28.2005	07_AugE	83.66	0	0	0	0	0	0	3.99797	0	0	0	0	0	0	0	0	0	0	0	0	0	0	0	0	0	3.99797	0
LBGVMAG_0159	0.145727	other	20	65004	622318	Imitervirales	High-quality	100	1	1	5	1	0	1	1	1	1	0	-	-	22.3888	24_AprH	60.32	0.657279	0.486677	0	0.258777	0	0.199295	0	0	0	0	0	0	0	0	0	0	0	0	0.376014	0.296363	3.22906	3.98249	2.5151	3.14203	3.98249	0.116238
LBGVMAG_0160	0.0134499	hypolimnion	8	139498	538910	Imitervirales	High-quality	100	2	2	4	1	1	1	1	1	1	0	-	-	49.9728	04_JunH	77.85	0.257059	3.96373	0	1.73864	0	1.3104	0	0.920569	0	0.848145	0	0.71957	0	0.985507	0.181646	0.976785	0.206044	1.21359	3.41937	3.09942	2.80099	2.69667	1.56606	3.03655	3.96373	0.21871
LBGVMAG_0161	0	hypolimnion	31	43817	1076246	Imitervirales	High-quality	91.67	0	0	3	1	1	1	1	1	1	0	-	-	73.8454	06_JulH	61.33	0	0	0	0	0	3.88541	0	1.90883	0	0.854769	0	0.67238	0	0.470467	0	0.591361	0	0.844259	0	0	0	0	0	0	3.88541	0
LBGVMAG_0162	1	epilimnion	22	46081	604923	Imitervirales	High-quality	100	0	0	2	1	1	1	1	0	1	0	-	-	20.7909	01_MayE	67.36	3.87845	0	0	0	0	0	0	0	0	0	0	0	0.482754	0	0	0	0	0	0.320289	0	0	0	0	0	3.87845	0.916285
LBGVMAG_0163	1	epilimnion	4	128402	426421	Imitervirales	Medium-quality	79.61	0	0	1	1	1	1	1	1	1	0	-	-	13.5804	19_FebE	80.87	0.703169	0	0	0	0	0	0	0	0	0	0.52674	0	1.15974	0	0.578273	0	2.21885	0	3.86594	3.06709	3.04784	2.38211	1.26927	1.69633	3.86594	0.114645
LBGVMAG_0164	1	epilimnion	19	53737	597344	Imitervirales	High-quality	100	0	0	5	1	1	1	1	1	1	0	-	-	28.122	07_AugE	70.56	0	0	0	0	0	0	3.86368	0	0.630556	0	0.370286	0	0	0	0	0	0	0	0	0	0	0	0	0	3.86368	0
LBGVMAG_0166	1	epilimnion	5	125228	534263	Imitervirales	High-quality	100	2	2	2	1	1	1	1	1	2	0	-	-	26.7019	07_AugE	83.14	0	0	0	0	0	0	3.84432	0	0	0	0	0	0	0	0	0	0	0	0	0	0	0	0	0	3.84432	0
LBGVMAG_0167	1	epilimnion	19	45034	812948	Imitervirales	Medium-quality	78.66	1	1	3	1	0	1	1	1	1	0	-	-	66.573	05_JulE	53.35	0.691859	0	1.74627	0	2.48808	0	3.83633	0	1.82775	0	0.810981	0	1.01578	0	0.977106	0	0	0	0.592857	0.701681	0	0.540901	0	0	3.83633	0.132628
LBGVMAG_0168	1	epilimnion	20	50388	690753	Imitervirales	High-quality	100	0	0	6	1	2	1	1	1	1	0	-	-	20.9233	13_NovE	66	1.038	0	0.7659	0	0.598347	0	0.333072	0	0.293211	0	0.595478	0	3.82487	0	1.19927	0	1.19293	0	1.13646	0.874155	1.31733	0.887195	2.89045	0.831053	3.82487	0.182447
LBGVMAG_0169	0.0160219	hypolimnion	15	26785	392845	Imitervirales	Medium-quality	74.7	2	2	1	1	1	1	2	1	1	0	-	-	63.8635	04_JunH	52.71	0.176472	3.82142	0	1.84908	0	0.634028	0	0.442097	0	0.385197	0	0.301166	0	0.403953	0.185494	0.358558	0.33789	0.424652	0.384001	0.402565	0.213751	0.278608	0.12377	0.46954	3.82142	0.145174
LBGVMAG_0170	0.914022	other	3	189556	435179	Imitervirales	Medium-quality	83.46	2	2	1	1	1	1	0	1	1	0	-	-	36.7183	11_OctE	78.24	0	0	0	0	0	0	0	0	1.28601	0	3.79657	0	0.644533	0.18826	0.206614	0	0	0	0	0	0	0	0	0	3.79657	0
LBGVMAG_0171	0.655882	other	3	329318	464631	Imitervirales	Medium-quality	86.86	1	1	5	1	1	1	1	1	1	0	-	-	26.9339	03_JunE	78.84	0.74703	0.249426	3.78621	0.153276	0.152436	0.241134	0.398252	0.196887	1.19375	0.136266	0.530263	0	0	0.246848	0	0.166075	0	0.165203	0	0	0	0	0	0	3.78621	0.514189
LBGVMAG_0172	1	epilimnion	5	114524	512946	Imitervirales	High-quality	96.33	0	0	4	1	1	1	0	1	2	0	-	-	26.7912	07_AugE	73.81	0	0	0	0	1.52724	0	3.7528	0	0.180062	0	0	0	0	0	0	0	0	0.15432	0	0	0.20271	0.172922	0.596776	0.20779	3.7528	0
LBGVMAG_0173	0.873047	other	7	59928	251003	Imitervirales	High-quality	100	0	0	4	1	1	1	1	2	1	0	-	-	14.9894	15_DecE	83.4	0.768688	0	0.238613	0	0.144427	0	0.206455	0	0.223346	0	0.498878	0	1.19853	0.199053	3.74129	0.182098	1.10861	0.227087	0.828496	0.682164	0.529143	0.458754	0.651663	0.14956	3.74129	0.439652
LBGVMAG_0174	0.671755	other	21	28412	519572	Imitervirales	High-quality	100	0	0	0	1	0	1	0	0	0	0	-	-	38.7363	05_JulE	55.68	2.13017	0.931833	0	0.505157	3.26087	0.174731	2.22411	0.200805	2.99797	0.298862	1.58543	0	3.71596	0.309737	1.04697	0.193632	0.759545	0.180811	0.697302	1.17203	0.276545	0.370195	0	0.384358	3.71596	0.180747
LBGVMAG_0175	0.49192	other	1	509155	509155	Imitervirales	High-quality	97.6	1	1	2	1	1	1	1	1	1	0	-	-	34.2629	11_OctE	78.77	0.286559	1.60099	0	0.575688	0.983814	0.511233	0.41433	0.28215	0	0.207699	3.71186	0.150887	2.58427	0.282319	1.00409	0.2372	0.449206	0.296918	0.556203	0.577326	0.408092	0.435791	0.189047	0.450795	3.71186	0.242119
LBGVMAG_0176	0.888787	other	3	180441	450642	Imitervirales	High-quality	100	0	0	1	1	1	1	1	0	0	0	-	-	27.22	07_AugE	76.82	0	0	0	0	0	0	3.62149	0	1.24633	0	1.70501	0	1.00545	0.204128	0.385964	0.140689	0.251242	0	0.245577	0.18901	0.141275	0.149472	0	0	3.62149	0
LBGVMAG_0177	0	hypolimnion	12	52926	417856	Imitervirales	Medium-quality	81.1	0	0	1	0	1	0	1	1	0	0	-	-	21.9935	08_AugH	76.34	0	0	0	0	0	0	0	1.42674	0	0.337149	0	0.108709	0	0.738896	0	0.441263	0	0.16374	3.58651	3.34691	0.19489	0.607252	0	0.175147	3.58651	0
LBGVMAG_0178	1	epilimnion	12	36326	340906	Imitervirales	Medium-quality	78.99	0	0	1	1	0	1	0	1	1	0	-	-	40.8236	05_JulE	72.08	0	0	0.893794	0	3.58214	0	0.244266	0	0	0	0	0	0	0	0	0	0	0	0	0	0	0	0	0	3.58214	0
LBGVMAG_0180	1	epilimnion	12	34091	414061	Imitervirales	Medium-quality	77.15	0	0	4	1	1	0	0	1	1	0	-	-	32.6093	09_SepE	67.2	0	0	0	0	0	0	0	0	3.57072	0	1.44748	0	3.06314	0	0.71145	0	1.18992	0	2.3052	1.64052	1.45129	1.38444	0.908769	0.714894	3.57072	0
LBGVMAG_0181	1	epilimnion	19	92541	930210	Imitervirales	Medium-quality	83.38	0	0	7	1	1	1	0	1	1	0	-	-	14.7379	15_DecE	70.55	0	0	0	0	0	0	0	0	0	0	0	0	0	0	3.56572	0	1.52417	0	1.01769	0.893011	0.480735	0.619873	0.249859	0.343918	3.56572	0
LBGVMAG_0182	1	epilimnion	3	414929	581481	Imitervirales	High-quality	100	0	0	1	1	1	1	1	1	1	0	-	-	34.6282	03_JunE	68.67	0	0	3.53838	0	0.641434	0	0	0	0.333125	0	0.259084	0	0	0	0	0	0	0	0	0	0	0	0	0	3.53838	0
LBGVMAG_0183	1	epilimnion	1	440827	440827	Imitervirales	Medium-quality	85.89	0	1	2	1	1	1	1	1	1	0	-	-	40.1342	11_OctE	75	0.70133	0	0	0	0	0	0	0	0	0	3.52167	0	0	0	0	0	0	0	2.15871	1.86079	1.07161	1.09568	0.657225	0.454095	3.52167	0.389817
LBGVMAG_0184	0.316686	other	11	50816	430756	Imitervirales	Medium-quality	82.02	1	1	1	1	1	0	0	0	0	0	-	-	17.2309	04_JunH	59.22	0.37965	1.07777	0	0.463443	0	0.456647	0	0.38033	0.278565	0.502915	0.90043	0.560987	3.51242	0.951313	3.13431	0.740885	1.81806	0.917207	1.84671	1.76442	1.23074	1.44828	1.23171	2.16051	3.51242	0.266276
LBGVMAG_0185	0.0610992	other	5	133021	505852	Imitervirales	High-quality	96.95	1	1	2	1	1	2	1	1	1	0	-	-	52.5517	02_MayH	74.22	0	3.46426	0	1.08865	0	1.01987	0	1.07588	0	1.69385	0	1.32042	0	1.31218	0.852032	1.20487	0.484334	1.13991	0.706586	0.696533	0.357682	0.550435	0.510307	0.609184	3.46426	0
LBGVMAG_0186	0.084647	other	14	63108	576861	Imitervirales	High-quality	100	0	0	3	1	1	1	0	0	2	0	-	-	20.7032	24_AprH	55.87	0	0.4495	0	0	0	0	0	0	0	0.23194	0	0.172642	0	0.204374	0.438509	0.209282	0.930818	0.325934	2.42591	2.19593	1.43127	3.46276	1.05309	3.05356	3.46276	0
LBGVMAG_0187	1	epilimnion	4	259789	339448	Imitervirales	Medium-quality	63.58	0	0	5	1	0	1	1	1	1	0	-	-	24.6927	07_AugE	75.1	0	0	0	0	0	0	3.46192	0	0.741964	0	0	0	0	0	0	0	0	0	0	0	0	0	0	0	3.46192	0
LBGVMAG_0188	NA	other	18	32225	495859	Imitervirales	Medium-quality	74.57	1	1	1	1	2	1	0	1	1	0	-	-	18.2656	17_JanE	75.65	0	0	0	0	0	0	0	0	0	0	0	0	0	0	0	0	3.45969	0	3.14141	2.59606	1.51924	1.32728	0.554355	0.52972	3.45969	0
LBGVMAG_0189	0.87752	other	23	25597	433428	Imitervirales	Medium-quality	77.89	0	0	3	1	0	0	1	0	1	0	-	-	52.2669	05_JulE	48.2	3.42171	0.393201	2.36679	0.421708	3.39592	0	1.01574	0	1.75247	0	2.26234	0	3.10142	0	2.25122	0	1.72845	0	1.77494	1.88867	1.22525	1.15484	0.863679	0.725951	3.42171	0.21604
LBGVMAG_0190	0.255845	other	6	91821	397854	Imitervirales	Medium-quality	89.5	0	0	1	1	0	1	2	1	0	0	-	-	24.3616	17_JanE	69.55	0	0.42246	0	0.200545	0.395537	0.387377	0	0	0	0.212727	0	0	0	0	0	0	3.17946	0	3.41473	2.93936	1.45231	1.60425	0.694378	0.877482	3.41473	0
LBGVMAG_0191	0	hypolimnion	5	319858	611143	Imitervirales	High-quality	100	0	0	2	1	2	1	1	1	1	0	-	-	22.5515	24_AprH	75.87	0	0.204291	0	0	0	0	0	0.521959	0	0.405942	0	0.242791	0	0.330815	0	0.220291	0	0.346554	0	0	0	0	0.378171	3.39241	3.39241	0
LBGVMAG_0192	NA	other	12	35617	350776	Imitervirales	Medium-quality	69.16	0	0	2	0	1	0	1	1	1	0	-	-	11.5851	19_FebE	43.6	0	0	0	0	0	0	0	0	0	0	0	0	0	0	0	0	0.256642	0	3.38054	3.25081	2.3304	1.78363	0.726362	0.413263	3.38054	0
LBGVMAG_0194	1	epilimnion	10	79425	481019	Imitervirales	High-quality	90.17	1	1	5	1	0	0	1	2	1	0	-	-	39.3552	05_JulE	76.94	0	0	0	0	3.36508	0	3.08563	0	0	0	0	0	0	0	0	0	0	0	0	0	0	0	0	0	3.36508	0
LBGVMAG_0195	NA	other	12	64478	368884	Imitervirales	Medium-quality	69.09	0	0	2	0	1	0	0	1	1	0	-	-	11.4506	21_MarE	62.75	0	0	0	0	0	0	0	0	0	0	0	0	0	0	0	0	0	0	3.03901	1.90238	3.35032	1.78428	0.792797	0.535365	3.35032	0
LBGVMAG_0196	0.748097	other	10	39585	318992	Imitervirales	Medium-quality	62.26	1	1	1	0	1	1	1	1	0	0	-	-	46.3091	17_JanE	72.73	0.278328	0.344201	0	0	0	0	0	0	0	0	0	0	3.34753	0	1.60078	0	0.782492	0	0.618457	0.579457	1.15853	1.26913	1.1785	1.5355	3.34753	0.204748
LBGVMAG_0197	0.0171983	hypolimnion	2	142813	236079	Imitervirales	Medium-quality	55.05	1	1	0	1	1	1	0	1	0	0	-	-	43.5983	02_MayH	65.96	0.226547	3.33748	0	0.849541	0	0.559927	0	0.316992	0	0.311351	0	0.220193	0	0.349802	0	0.204229	0.359345	0.223243	0.290874	0.292745	0	0	0	0.138575	3.33748	0.159595
LBGVMAG_0198	1	epilimnion	20	44519	717086	Imitervirales	Medium-quality	71.28	0	0	2	1	0	1	3	1	1	0	-	-	33.8803	17_JanE	64.17	0	0	0	0	1.0033	0	0.914099	0	0.928897	0	0.791008	0	0	0	0	0	3.32779	0	2.63203	2.76614	1.32027	1.84325	0.594077	1.29881	3.32779	0
LBGVMAG_0199	1	epilimnion	3	339239	588833	Imitervirales	High-quality	100	0	0	3	1	1	1	1	1	1	0	-	-	27.9744	03_JunE	80.15	0	0	3.31344	0	1.25245	0	0.171535	0	0	0	0	0	0	0	0	0	0	0	0	0	0	0	0	0	3.31344	0
LBGVMAG_0200	1	epilimnion	15	22739	284576	Imitervirales	Medium-quality	55.27	0	1	1	1	1	0	1	1	0	0	-	-	18.5136	01_MayE	49.76	3.30749	0	0.152788	0	0	0	0	0	0	0	0	0	0.234789	0	0	0	0	0	0.656348	0.578526	0.480749	0.339299	0.348459	0.137752	3.30749	0.909444
LBGVMAG_0201	1	epilimnion	6	93639	406601	Imitervirales	Medium-quality	76.97	2	2	2	1	0	0	1	1	1	0	-	-	37.308	05_JulE	68.38	0	0	0	0	3.28379	0	0.887602	0	0.136453	0	0	0	0	0	0	0	0	0	0	0	0	0	0	0	3.28379	0
LBGVMAG_0202	1	epilimnion	6	108137	444353	Imitervirales	Medium-quality	83.29	2	2	4	1	1	1	1	1	1	0	-	-	11.9653	24_AprH	77.65	0.979621	0	0	0	0	0	0	0	0	0	0	0	0	0	0	0	0	0	0	0	3.28239	1.53217	1.26972	1.86121	3.28239	0.605161
LBGVMAG_0203	1	epilimnion	1	260511	260511	Imitervirales	Medium-quality	50.3	0	0	2	1	0	1	1	1	1	0	-	-	30.9468	11_OctE	81.48	0	0	0	0	0.829364	0	0.284701	0	1.09885	0	3.26383	0	0.524783	0	0	0	0	0	0	0	0	0	0	0	3.26383	0
LBGVMAG_0204	0	hypolimnion	6	233070	434980	Imitervirales	Medium-quality	83.3	0	0	2	1	1	1	1	0	0	0	-	-	14.9063	22_MarH	66.35	0	0.324438	0	0	0	0	0	0	0	0	0	0	0	0	0	0	0	0	0.509459	1.28806	0.938163	3.2618	0.190306	0.930151	3.2618	0
LBGVMAG_0205	1	epilimnion	5	156338	297076	Imitervirales	Medium-quality	55.25	0	0	2	1	0	1	0	1	1	0	-	-	11.7338	23_AprE	65.45	0.494965	0	0.293538	0	0	0	0	0	0.263983	0	0	0	0	0	0	0	0	0	0	0	0.603953	0.294274	3.17849	0.582976	3.17849	0.353637
LBGVMAG_0206	0.807067	other	16	31330	387190	Imitervirales	Medium-quality	87.25	0	0	0	1	0	0	1	0	0	0	-	-	16.3685	22_MarH	54.6	1.93412	0	0	0	0	0	0	0	0	0	0	0	0.504441	0	0.435973	0.205109	0.561514	0.193373	2.2924	1.67427	3.16882	2.32074	1.69397	1.49302	3.16882	0.255335
LBGVMAG_0207	1	epilimnion	10	39559	372482	Imitervirales	Medium-quality	73.11	0	0	2	1	1	1	1	1	1	0	-	-	15.6053	13_NovE	67.02	0.582025	0	0	0	0.146064	0	0	0	0	0	0.688794	0	3.14879	0	0.352877	0	0.185235	0	0.348817	0.372843	0.527341	0.27438	1.02606	0.307875	3.14879	0.35697
LBGVMAG_0208	1	epilimnion	24	52894	860694	Imitervirales	Medium-quality	68.89	0	0	2	1	0	0	1	3	1	0	-	-	29.7315	07_AugE	58.1	0	0	0	0	0	0	3.10683	0	1.05143	0	0	0	0	0	0	0	0	0	0	0	0	0	0	0	3.10683	0
LBGVMAG_0209	0	hypolimnion	11	54782	434859	Imitervirales	Medium-quality	84.86	1	1	2	1	2	2	1	1	1	0	-	-	10.2803	22_MarH	68.12	0	0.165232	0	0	0	0	0	0.273575	0	0.141643	0	0	0	0.116297	0	0.271499	0	0.262275	2.9196	3.07772	2.17087	2.14475	0.906925	1.12433	3.07772	0
LBGVMAG_0210	1	epilimnion	5	65225	215670	Imitervirales	High-quality	95.55	1	1	3	1	1	0	1	1	2	0	-	-	12.2864	22_MarH	62.89	0	0	0	0	0	0	0	0	0	0	0	0	0.181919	0	0	0	0	0	1.14119	0.920296	2.8778	2.57257	3.07559	1.14706	3.07559	0
LBGVMAG_0211	0.488802	other	22	51639	619739	Imitervirales	Medium-quality	67.73	2	0	1	0	1	1	1	1	0	0	-	-	59.5551	06_JulH	45.36	1.5223	0.327147	0.944854	0	0	2.39146	0.559791	2.18645	0	0.797218	1.02372	0.837499	2.20452	0.590045	3.0688	0.559932	1.8859	0.440201	2.0435	2.01005	0.694752	1.06324	0.646165	0.615516	3.0688	0.145253
LBGVMAG_0212	1	epilimnion	25	39618	870654	Imitervirales	Medium-quality	81.95	2	2	6	1	0	1	1	1	1	0	-	-	34.8157	05_JulE	54.33	0	0	0	0	3.03861	0	0.213512	0	0	0	0	0	0	0	0	0	0	0	0	0	0	0	0	0	3.03861	0
LBGVMAG_0213	1	epilimnion	7	124106	493648	Imitervirales	Medium-quality	61.27	0	0	1	1	1	1	1	1	1	0	-	-	28.5993	03_JunE	49.27	0	0	3.03231	0	0	0	0	0	0	0	0.427432	0	0	0	0.40707	0	0.240245	0	0	0	0	0	0	0	3.03231	0
LBGVMAG_0214	1	epilimnion	7	66653	450651	Imitervirales	Medium-quality	88.23	0	0	1	1	0	0	1	1	2	0	-	-	10.9532	01_MayE	69.18	1.73853	0	0	0	0	0	0	0	0	0	0	0	0	0	0	0	0	0	0.762274	0.49981	2.9346	1.34358	1.07347	0.588453	2.9346	0.691198
LBGVMAG_0216	0.0192623	hypolimnion	15	73860	498241	Imitervirales	High-quality	97.28	0	0	1	0	2	0	0	1	1	0	-	-	38.2369	02_MayH	64.36	0.134466	2.88936	0	0.797333	0	0.605011	0	1.14065	0	1.96826	0	1.03129	0	1.31578	0.183419	1.11175	0.197838	1.28289	0.404491	0.398864	0.317244	0.531558	0.300622	1.00325	2.88936	0.102575
LBGVMAG_0217	1	epilimnion	19	59339	546511	Imitervirales	High-quality	100	4	3	4	1	2	2	0	0	0	0	-	-	13.8836	13_NovE	65.55	0.313852	0	1.55532	0	0.4621	0	0	0	0	0	0.608065	0	2.83431	0	1.2362	0	0.857119	0	0.76964	0.543706	0.559869	0.478309	0.451859	0.523791	2.83431	0.261614
LBGVMAG_0218	1	epilimnion	13	31383	341464	Imitervirales	Medium-quality	77.67	0	0	2	1	0	0	1	1	1	0	-	-	46.5446	03_JunE	53.45	0	0	2.8274	0	1.07984	0	0	0	0	0	0	0	0	0	0	0	0	0	0	0	0	0	0	0	2.8274	0
LBGVMAG_0220	1	epilimnion	5	102083	359661	Imitervirales	Medium-quality	70.1	1	1	1	0	1	0	1	0	0	0	-	-	29.6706	11_OctE	49.18	0.839648	0	1.60686	0	2.01401	0	1.19182	0	0.582153	0	2.81051	0	0.678001	0	0	0	0	0	0	0	0	0	0.240355	0	2.81051	0.388755
LBGVMAG_0221	1	epilimnion	1	184653	184653	Imitervirales	Medium-quality	51.79	1	1	1	1	1	0	0	0	1	0	-	-	25.6573	11_OctE	37.96	1.47976	0	1.83224	0	1.09801	0	2.37674	0	1.29029	0	2.78053	0	0.293047	0	0	0	0	0	0	0	0	0	0	0	2.78053	0.662166
LBGVMAG_0222	1	epilimnion	15	30023	373266	Imitervirales	Medium-quality	73.21	1	0	2	1	0	1	0	0	1	0	-	-	13.6597	17_JanE	62.03	0.293314	0	0.162211	0	0.183809	0	0	0	0.396996	0	0	0	0.250162	0	0.379374	0	2.77633	0	1.47728	1.47634	0.859211	0.821461	0.325716	0.266013	2.77633	0.233145
LBGVMAG_0223	0.348705	other	8	44566	267287	Imitervirales	Medium-quality	62.45	0	0	1	1	1	0	1	0	0	0	-	-	46.5642	10_SepH	55.81	0.650332	0	0.249896	0	0.325675	0	0	0	0	2.77473	0	0	0	0	0	0	0.336104	0	0.233221	0	0	0	0	0	2.77473	0.164741
LBGVMAG_0224	1	epilimnion	15	45363	474809	Imitervirales	High-quality	90.32	1	2	2	0	1	0	1	1	1	0	-	-	31.9326	05_JulE	60.74	0	0	1.48726	0	2.76202	0	1.58921	0	0	0	0	0	0	0	0	0	0	0	0	0	0	0	0	0	2.76202	0
LBGVMAG_0225	0.645969	other	6	124401	432157	Imitervirales	Medium-quality	77.03	1	1	1	0	1	0	0	1	1	0	-	-	24.5178	03_JunE	69.7	0	0.232576	2.7145	0	1.24884	0	0.298859	0.162191	0.358343	0.172774	0.959096	0.259472	0.554767	0.30432	2.61713	0.245211	1.08226	0.336194	0.797411	0.738958	0.581913	0.587044	0.38404	0.643957	2.7145	0
LBGVMAG_0226	0.761598	other	8	92752	444439	Imitervirales	Medium-quality	84.35	1	1	1	1	1	1	0	1	1	0	-	-	13.5455	01_MayE	31.94	2.64045	0.151636	0.427239	0	0.123468	0	0	0	1.34597	0	0.421813	0	0.260557	0.44693	0	0.144103	0	0.16238	0.754595	0.697202	0.378514	0.36231	0.255623	0.394751	2.64045	0.83695
LBGVMAG_0227	0.535679	other	13	25708	328360	Imitervirales	Medium-quality	64.22	0	0	1	1	1	0	1	1	1	0	-	-	17.1175	24_AprH	53.63	0.626666	0.360127	0	0.14869	0	0	0	0	0	0	0	0	0.853359	0	0.81746	0	0.469296	0	0.640336	0.581811	1.21073	0.996893	2.5771	2.3702	2.5771	0.148267
LBGVMAG_0228	1	epilimnion	9	68488	434992	Imitervirales	Medium-quality	84.89	0	0	2	1	1	1	1	1	1	0	-	-	12.8298	22_MarH	60.63	0	0	0	0	0	0	0	0	0	0	0	0	0	0	0.289183	0	0.158306	0	0.915539	0.98237	2.07233	2.55757	0.525842	0.893066	2.55757	0
LBGVMAG_0229	1	epilimnion	5	282656	650500	Imitervirales	Medium-quality	56.49	3	3	4	1	1	1	1	1	1	0	-	-	18.6118	03_JunE	69.57	1.13271	0	2.55183	0	0	0	0	0	0	0	0.772531	0	1.14435	0	0.246504	0	0	0	0	0	0	0	0.159966	0	2.55183	0.603024
LBGVMAG_0230	1	epilimnion	16	52504	476142	Imitervirales	Medium-quality	72.09	2	2	1	0	1	0	0	0	2	0	-	-	57.2256	05_JulE	51.6	1.41554	0	1.66266	0	2.51719	0	0.645801	0	0.666048	0	0.775946	0	1.28151	0	0.837388	0	0.965688	0	1.46717	1.47664	1.92483	1.46694	1.73484	0.808269	2.51719	0.216076
LBGVMAG_0231	1	epilimnion	5	195250	609919	Imitervirales	High-quality	100	0	0	5	1	1	1	1	1	1	0	-	-	23.7354	11_OctE	72.14	0	0	0	0	0.133426	0	0.31211	0	0.987076	0	2.50909	0	0.143124	0	0	0	0	0	0	0	0	0	0	0	2.50909	0
LBGVMAG_0232	0.0416628	hypolimnion	7	38101	235298	Imitervirales	Medium-quality	53.01	0	0	0	2	0	0	1	1	0	0	-	-	33.3522	14_NovH	52.86	0	0	0	0	0	0	0	0	0	0	0	0	0.328088	2.50634	0	1.1045	0.228472	0.218363	0.549345	0.713667	0.546152	0.23385	0.506911	0	2.50634	0
LBGVMAG_0233	0.0753276	other	26	43404	807037	Imitervirales	High-quality	100	0	0	2	1	1	2	0	1	2	0	-	-	17.0633	04_JunH	50.44	0	0.600662	0	0.298514	0	0	0	0	0	0	0	0	0	0.331508	0.413801	0	0.640188	0.331677	1.80506	1.88656	2.44001	1.41118	1.15672	1.25356	2.44001	0
LBGVMAG_0234	0.0203886	hypolimnion	17	50965	447974	Imitervirales	Medium-quality	84.8	0	1	2	0	0	1	0	1	1	0	-	-	21.4429	02_MayH	56.27	0	1.5706	0	0.570387	0	0.356254	0	0.298857	0	0.244221	0	0.203709	0	0.291453	0.204717	0.249454	2.4331	0.281768	2.26355	2.14385	1.3442	1.65137	0.799663	1.56625	2.4331	0
LBGVMAG_0235	0	hypolimnion	12	51175	449456	Imitervirales	Medium-quality	85.53	0	0	2	0	0	0	1	2	1	0	-	-	22.7682	04_JunH	59.26	0	1.37534	0	0.48537	0	0.387954	0	0.942831	0	0.461843	0	0.358197	0	1.23757	0	0.795908	0	0.780461	2.38813	2.4204	0.976728	1.49666	0.566676	1.46759	2.4204	0
LBGVMAG_0236	0.140531	other	12	52510	420474	Imitervirales	Medium-quality	51.31	0	0	1	1	2	1	1	0	0	0	-	-	33.1217	12_OctH	58.24	0.237567	0	0	0	0	0	0	0.177377	0	0.148347	0	1.61583	0	0.456558	1.08755	0.377408	0.622035	0.270872	2.41962	2.34711	0.723011	0.883485	0.156843	0.302223	2.41962	0.161784
LBGVMAG_0237	0.29397	other	35	24718	655830	Imitervirales	High-quality	100	2	2	3	0	1	1	1	1	1	0	-	-	12.4411	04_JunH	54.4	0	0.623351	0	0.255088	0	0.248203	0.202984	0.400735	0.234913	0.352917	0.168527	0.319214	1.47121	0.41123	2.37312	0.378156	0.84205	0.473133	0.832041	0.821281	0.562581	0.655283	0.744929	0.944264	2.37312	0
LBGVMAG_0238	1	epilimnion	10	32108	287673	Imitervirales	Medium-quality	53.71	0	0	4	0	1	1	1	0	1	0	-	-	24.2093	09_SepE	60.41	0	0	0	0	0	0	0.292861	0	2.37185	0	1.67811	0	0.954017	0	0.443047	0	0.557722	0	0.88038	0.660709	0.585841	0.544933	0.409721	0.273321	2.37185	0
LBGVMAG_0240	0.0747241	other	8	105844	365532	Imitervirales	Medium-quality	70.11	1	1	1	1	1	1	1	0	0	0	-	-	33.2454	02_MayH	64.49	0.275482	2.34926	0	0.655992	0	0.497944	0	0.787526	0	0.520223	0	0.437549	0.852662	0.501419	0.444092	0.481182	0.495575	0.568778	0.890056	0.877861	0.394802	0.56667	0.355456	0.665912	2.34926	0.217193
LBGVMAG_0241	1	epilimnion	50	29712	1236575	Imitervirales	High-quality	98.21	1	1	4	1	1	1	2	1	1	0	-	-	20.1906	03_JunE	51.68	0	0	2.34833	0	0.622722	0	0.604123	0	0.364303	0	0.406663	0	0	0	0	0	0.293408	0	0.365351	0	0	0	0	0	2.34833	0
LBGVMAG_0242	0.148522	other	12	26850	304629	Imitervirales	Medium-quality	70.17	2	2	1	1	0	1	1	0	0	0	-	-	29.5421	02_MayH	54.62	0	1.77957	0.289768	0.584019	0.23224	0.794508	0.221815	0.528044	0	0.455386	0	0.41141	0	0.299621	0	0.324701	0.865294	0.229641	2.21033	2.33948	0.647831	1.05085	0.249098	0.950081	2.33948	0
LBGVMAG_0243	1	epilimnion	4	179361	346601	Imitervirales	Medium-quality	64.89	0	0	2	1	1	1	1	0	1	0	-	-	21.283	11_OctE	63.16	0.506166	0	0.226615	0	0	0	0	0	0	0	2.30486	0	0.506042	0	0	0	0	0	0	0	0	0	0	0	2.30486	0.383519
LBGVMAG_0245	1	epilimnion	2	192535	224142	Imitervirales	High-quality	99.33	0	0	3	1	1	1	1	1	1	0	-	-	20.6598	09_SepE	65.31	0.798938	0	0.215201	0	0.123091	0	0.188932	0	2.29626	0	1.3275	0	2.19182	0	0.351757	0	0.398978	0	0.795914	0.727576	0.446802	0.348764	0.473468	0.128332	2.29626	0.487927
LBGVMAG_0246	0.884806	other	9	44386	366238	Imitervirales	Medium-quality	71.27	1	1	2	0	1	0	0	0	1	0	-	-	18.7277	07_AugE	51.59	0	0	0	0	0.685997	0	2.28126	0	1.02444	0	1.13471	0	0.820912	0.156404	0.387711	0.170121	0.323332	0	0.458612	0.3887	0	0	0	0.54229	2.28126	0
LBGVMAG_0247	1	epilimnion	30	35070	699446	Imitervirales	Medium-quality	73.19	1	1	1	0	2	2	1	1	0	0	-	-	8.69632	20_FebH	51.14	0	0	0	0	0	0	0	0	0	0	0	0	0.265094	0	0	0	0.363627	0	1.25974	2.27227	0.713716	1.25875	0	0.299566	2.27227	0
LBGVMAG_0248	0	hypolimnion	9	54400	459993	Imitervirales	Medium-quality	89.99	0	0	2	1	1	1	1	1	1	0	-	-	27.1109	16_DecH	55.22	0	0	0	0	0	0	0	0	0	0	0	0	0	0.853021	0	1.97548	0	2.26376	0.282163	0.273644	0.140983	0.213992	0	0.294329	2.26376	0
LBGVMAG_0249	0	hypolimnion	7	130871	503420	Imitervirales	High-quality	98.16	0	0	2	2	1	1	0	1	1	0	-	-	15.9215	24_AprH	58.46	0	0	0	0	0	0	0	0	0	0.207847	0	0	0	0	0	0	0	0.229689	0.477089	0.413008	0.523783	0.96072	0.596009	2.25053	2.25053	0
LBGVMAG_0250	1	epilimnion	11	70145	406278	Imitervirales	High-quality	94.3	0	0	3	1	1	1	1	1	2	0	-	-	17.9933	07_AugE	51.52	0	0	0.146082	0	0.980837	0	2.2364	0	0.149683	0	0	0	0	0	0	0	0	0	0	0	0	0	0	0	2.2364	0
LBGVMAG_0252	0.0669277	other	21	27595	473676	Imitervirales	High-quality	90.54	1	1	2	0	1	1	1	1	1	0	-	-	18.5471	02_MayH	40.93	0	0.936835	0	0.265426	0	0.162775	0	0.319073	0	0.205532	0	0.380391	0.246035	0.286067	0.212762	0.269235	2.08651	0.381448	2.22365	1.4614	0.610177	0.919275	0.270499	0.781953	2.22365	0
LBGVMAG_0253	1	epilimnion	8	55743	314971	Imitervirales	Medium-quality	58.83	0	0	2	1	1	2	1	1	1	0	-	-	23.0332	11_OctE	59.75	0	0	0	0	0	0	0	0	0.873156	0	2.20926	0	0.19671	0	0.190228	0	0	0	0	0	0	0	0	0	2.20926	0
LBGVMAG_0254	0.458926	other	17	25471	379049	Imitervirales	Medium-quality	72.84	0	0	1	1	3	0	1	1	0	0	-	-	15.7237	14_NovH	34.82	1.34238	0.171788	0.226704	0	0	0	0	0	0.303932	0	0.161841	0	0.170354	1.17173	0	0.324357	0	0.374532	2.20704	1.99744	1.03001	1.46171	0.598626	1.09374	2.20704	0.5648
LBGVMAG_0255	1	epilimnion	10	73313	526073	Imitervirales	High-quality	98.11	0	0	6	1	1	1	1	1	1	0	-	-	24.8379	11_OctE	53.33	1.56691	0	0.183965	0	0.601918	0	0.300401	0	1.32258	0	2.20146	0	0.604168	0	0.172047	0	0.203177	0	0	0	0	0	0.654874	0.137958	2.20146	0.702479
LBGVMAG_0257	1	epilimnion	13	35860	342897	Imitervirales	Medium-quality	53.46	0	0	2	1	1	1	0	0	0	0	-	-	21.0081	07_AugE	37.23	0	0	0	0	0	0	2.19397	0	0.39102	0	0	0	0	0	0	0	0	0	0	0	0	0	0	0	2.19397	0
LBGVMAG_0259	NA	other	12	24679	284061	Imitervirales	Medium-quality	52.9	0	0	4	0	1	0	1	1	1	0	-	-	8.89482	23_AprE	46.19	0	0	0	0	0	0	0	0	0	0	0	0	0	0	0	0	0	0	0.408813	0.309026	0.724627	0.424239	2.15432	0	2.15432	0
LBGVMAG_0260	1	epilimnion	12	27992	292803	Imitervirales	Medium-quality	56.46	0	0	1	1	1	1	0	1	1	0	-	-	16.3761	07_AugE	26	0	0	0	0	0.52584	0	2.15337	0	1.07696	0	0.236327	0	0	0	0	0	0	0	0	0	0	0	0	0	2.15337	0
LBGVMAG_0261	1	epilimnion	18	25509	443357	Imitervirales	Medium-quality	87.3	0	0	2	1	0	1	1	1	1	0	-	-	8.97788	19_FebE	48.66	0.756441	0	0	0	0	0	0	0	0	0	0	0	0.862843	0	0.286547	0	0.350034	0	2.1414	1.45213	0.710419	0.616416	0.312953	0.281865	2.1414	0.291467
LBGVMAG_0262	1	epilimnion	10	61003	447074	Imitervirales	Medium-quality	84.77	0	0	1	1	1	0	1	1	0	0	-	-	16.762	07_AugE	51.81	0	0	0	0	0.687322	0	2.09218	0	0.215794	0	0	0	0	0	0	0	0	0	0	0	0	0	0	0	2.09218	0
LBGVMAG_0263	0.15955	other	25	22868	493301	Imitervirales	High-quality	94.46	2	2	1	1	1	0	1	1	0	0	-	-	27.7806	02_MayH	56.42	0.309602	2.06352	0	0.553579	0	0.48264	0	0.427678	0	0.353365	0.132058	0.298843	2.09024	0.412703	1.00804	0.365882	0.695705	0.408043	1.63238	1.5674	0.762887	1.09232	0.687675	1.19797	2.09024	0.232256
LBGVMAG_0264	1	epilimnion	7	47122	367864	Imitervirales	Medium-quality	68.76	0	0	4	1	1	0	1	1	1	0	-	-	20.3125	11_OctE	45.45	0	0	0	0	0	0	0	0	0	0	2.08948	0	1.02006	0	0.163729	0	0	0	0.364653	0.245588	0.979914	0.69023	0.410971	0.342533	2.08948	0
LBGVMAG_0266	1	epilimnion	12	42575	380647	Imitervirales	Medium-quality	74.03	0	0	2	0	1	0	0	1	1	0	-	-	19.9806	05_JulE	55.41	0	0	2.0341	0	1.10584	0	0.436506	0	0	0	0.445929	0	0.425473	0	0.257373	0	0.748302	0	0.532495	0.571107	0.275993	0.323278	0	0.249219	2.0341	0
LBGVMAG_0267	1	epilimnion	13	27936	312708	Imitervirales	Medium-quality	56.16	0	0	4	1	0	1	0	1	1	0	-	-	17.2831	09_SepE	52.22	0	0	0	0	0.520894	0	2.03075	0	1.9481	0	0.979547	0	0.432481	0	0.170235	0	0	0	0	0	0	0	0	0	2.03075	0
LBGVMAG_0268	0.238475	other	10	32043	302474	Imitervirales	Medium-quality	57.61	1	1	0	0	2	0	0	1	0	0	-	-	11.734	17_JanE	41.02	0.142388	0.676504	0.265093	0.276818	0.190555	0.230791	0	0.178853	0	0.174533	0	0.175733	0.424887	0.217491	1.30281	0.168377	2.02479	0.245712	1.37074	1.25355	0.772671	1.08516	0.473981	0.977606	2.02479	0.109054
LBGVMAG_0269	1	epilimnion	13	83863	477341	Imitervirales	High-quality	91.86	0	0	2	1	1	0	1	1	1	0	-	-	18.1704	09_SepE	51.07	0	0	0.147104	0	0.391598	0	0.668847	0	2.02039	0	0.567426	0	0.229523	0	0	0	0	0	0	0	0	0	0	0	2.02039	0
LBGVMAG_0270	0.61081	other	8	51409	294112	Imitervirales	Medium-quality	57.49	0	0	1	1	1	0	0	0	0	0	-	-	14.069	24_AprH	44.77	0.13826	0.258788	0	0	0	0	0	0	0	0	0	0	0.60103	0	0.551459	0	0.31051	0	0.493606	0.460637	0.977853	1.69377	0.890834	1.95787	1.95787	0.123684
LBGVMAG_0271	0.0965714	other	13	43252	537368	Imitervirales	Medium-quality	57.64	0	0	2	1	1	1	1	1	1	0	-	-	17.4473	06_JulH	52.36	0	0.123492	0	0	0	0.941519	0	0.969138	0	0.357887	0	0.359594	0.554703	0.270988	0.70662	0.203364	0.635066	0.181438	1.08317	1.92648	0.256426	0.680838	0.202912	0.405102	1.92648	0
LBGVMAG_0272	0.0217687	hypolimnion	11	38050	293718	Imitervirales	Medium-quality	57.17	0	0	1	1	1	1	0	0	0	0	-	-	283.062	04_JunH	42.59	0.515561	1.88825	0	0.4028	0	0.263223	0	0.160644	0	0	0	0	0.408528	0.157741	0.300629	0	0.162507	0	0.193226	0.171741	0.35628	0.364336	0.441699	1.22769	1.88825	0.246498
LBGVMAG_0273	1	epilimnion	13	40053	402758	Imitervirales	Medium-quality	78.7	1	1	1	1	1	1	0	0	0	0	-	-	8.3166	24_AprH	60.5	0	0	0	0	0	0	0	0	0	0	0	0	0	0	0.397138	0	0.202611	0.29185	1.8712	1.07341	0.840308	1.08704	0.539398	1.18046	1.8712	0
LBGVMAG_0274	1	epilimnion	14	36209	423048	Imitervirales	Medium-quality	79.06	2	2	4	1	0	0	1	2	1	0	-	-	11.2633	03_JunE	59.13	0.284826	0	1.3533	0	0.389172	0	0	0	0	0	0.455983	0	1.86316	0	1.627	0	0.722524	0	0.613853	0.449906	0.451336	0.421123	0.400947	0.407053	1.86316	0.238335
LBGVMAG_0276	1	epilimnion	7	56950	305858	Imitervirales	Medium-quality	57.25	0	0	3	1	1	1	1	0	0	0	-	-	15.0177	03_JunE	46.77	0.760781	0	1.8198	0	0.474512	0	0	0	0.278119	0	1.31308	0	0.246768	0	0	0	0	0	0	0	0	0	0	0	1.8198	0.484277
LBGVMAG_0277	1	epilimnion	13	28844	336353	Imitervirales	Medium-quality	60.42	0	0	2	0	1	1	0	0	0	0	-	-	18.106	09_SepE	32.14	0	0	0.347398	0	0	0	1.04082	0	1.78744	0	0.43049	0	0	0	0	0	0	0	0	0	0	0	0	0	1.78744	0
LBGVMAG_0278	1	epilimnion	9	59041	275140	Imitervirales	Medium-quality	62.84	0	0	1	2	1	0	1	1	0	0	-	-	21.2751	05_JulE	45.93	0	0	0.224899	0	1.78245	0	0.738595	0	0.148384	0	0	0	0	0	0	0	0	0	0	0	0	0	0	0	1.78245	0
LBGVMAG_0279	0.527018	other	9	27049	252388	Imitervirales	Medium-quality	56.66	0	0	0	1	0	2	1	0	1	0	-	-	8.75098	17_JanE	38	1.04352	0	0	0	0	0	0	0.235952	0	0	0	0.313913	0	0	1.62659	0	1.76549	0	1.31598	1.02061	0.726786	0.596862	0.298154	0.270126	1.76549	0.586965
LBGVMAG_0280	0	hypolimnion	28	26045	688179	Imitervirales	Medium-quality	68.52	2	2	7	2	1	1	1	0	0	0	-	-	17.623	12_OctH	27.63	0	0	0	0	0	0	0	0.581989	0	0.249312	0	0.36603	0	0.303226	0	0.508418	0	0.359798	0.299654	0.300848	0.412059	1.72124	0.514294	1.28988	1.72124	0
LBGVMAG_0281	0.510852	other	8	251071	443563	Imitervirales	Medium-quality	85.6	0	0	2	1	0	1	0	1	1	0	-	-	12.1112	03_JunE	51.84	0.224458	0.551671	1.70108	0.23251	0.662818	0.159249	0.167333	0.169372	0.440921	0.145324	0.152212	0	0	0.164008	0	0.131763	0	0.143807	0.199302	0.250435	0.151676	0.164817	0	0.198353	1.70108	0.182191
LBGVMAG_0282	1	epilimnion	9	33491	253140	Imitervirales	Medium-quality	57.63	0	0	1	0	1	0	0	0	1	0	-	-	22.4215	05_JulE	47.24	0	0	0.567644	0	1.66524	0	0.198944	0	0	0	0	0	0	0	0	0	0	0	0	0	0	0	0	0	1.66524	0
LBGVMAG_0283	0	hypolimnion	19	31784	418643	Imitervirales	Medium-quality	80.25	0	0	3	0	0	1	1	1	1	0	-	-	29.9298	12_OctH	43.64	0	0.617815	0	0.221572	0	0.734026	0	1.41494	0	0.980425	0	1.04573	0	0.922519	0	0.925141	0.166544	1.63305	0.290534	0.279235	0.171655	0.287646	0	0.390379	1.63305	0
LBGVMAG_0284	0.0756629	other	15	30791	348092	Imitervirales	Medium-quality	65.99	0	0	1	2	0	0	1	1	1	0	-	-	9.95158	12_OctH	38.25	0	0.430231	0	0.133749	0	0	0	0.296089	0	0.160631	0	0.368625	0.191168	0.2814	0.209153	0.268894	0.669687	0.314135	0.833811	1.56076	0.510412	0.59559	0.265364	0.69397	1.56076	0
LBGVMAG_0285	1	epilimnion	11	41810	337852	Imitervirales	Medium-quality	62.93	0	0	5	0	0	0	1	1	1	0	-	-	14.7836	11_OctE	37.35	0.34089	0	0.53953	0	0	0	0	0	0	0	1.5584	0	0.504985	0	0	0	0	0	0	0	0.228806	0	0.277461	0	1.5584	0.276535
LBGVMAG_0286	0.904094	other	14	37122	397758	Imitervirales	High-quality	90.2	1	1	1	2	1	0	0	1	0	0	-	-	9.04681	05_JulE	47.24	0	0	0.275362	0	0.375579	0	0	0	0	0	0.340569	0	0	0.130696	0.74322	0	0.359487	0.249658	1.00297	1.51143	0.690854	0.791519	0.412106	0.784968	1.51143	0
LBGVMAG_0287	0.459918	other	8	82796	288313	Imitervirales	Medium-quality	56.47	0	0	2	0	0	1	0	1	0	0	-	-	16.6398	12_OctH	45.53	0	0	0	0	0.852368	0	0	0	0.409292	0	0	0.698763	0.612585	0.258515	0.199806	0.153946	0.981718	0	0.551553	0.413067	0.853932	1.50207	0.791396	0.619634	1.50207	0
LBGVMAG_0288	0.14965	other	11	28229	299232	Imitervirales	Medium-quality	57.51	1	1	0	1	0	0	1	0	0	0	-	-	12.6202	06_JulH	41.96	0	0.381901	0	0.168078	0	0.253799	0	0.181248	0	0.17991	0	0	0.305072	0.169977	0.424586	0	0.58603	0.164745	1.43483	1.24799	1.26336	0.82926	0.436011	0.776754	1.43483	0
LBGVMAG_0289	0.766014	other	11	58961	341239	Imitervirales	Medium-quality	66.22	2	2	1	1	1	0	0	0	0	0	-	-	8.62409	24_AprH	44.17	0.217301	0.181943	0	0	0	0	0	0	0	0	0	0	1.43235	0	0.791401	0	0.320564	0	0.329383	0.221842	0.693577	0.762269	1.3935	1.02128	1.43235	0.173503
LBGVMAG_0290	0.0953188	other	15	36307	406803	Imitervirales	Medium-quality	77.92	0	0	3	0	0	0	2	2	1	0	-	-	6.81002	22_MarH	50.61	0	0.392186	0	0.161628	0	0.144856	0	0.148178	0	0.206393	0	0.191382	0.198315	0.170564	0.433622	0.162827	0.544735	0.151157	1.14907	1.0598	0.610325	1.37072	0.363228	0.747264	1.37072	0
LBGVMAG_0291	0.0598547	other	15	27082	343900	Imitervirales	Medium-quality	58.08	0	0	1	1	1	0	0	1	1	0	-	-	9.25228	12_OctH	32.69	0	0.342479	0	0	0	0	0	0.20142	0	0.134354	0	0.289486	0.160846	0.202406	0	0.224525	1.28901	0.261844	0.78826	0.877524	0.4739	0.514796	0.220263	0.646612	1.28901	0
LBGVMAG_0292	0	hypolimnion	14	35354	370188	Imitervirales	Medium-quality	71.99	0	0	0	1	1	0	2	1	0	0	-	-	5.78944	24_AprH	40.17	0	0.347145	0	0	0	0	0	0	0	0	0	0	0	0	0	0	0.358417	0.127537	1.11206	1.28415	0.927191	0.649869	1.24165	0.783897	1.28415	0
LBGVMAG_0293	0.244665	other	17	33634	512398	Imitervirales	High-quality	97.4	0	0	1	2	1	1	1	0	0	0	-	-	8.89148	24_AprH	50.91	0	0.327017	0	0.121752	0	0	0	0	0	0	0	0	0.174899	0	0.378313	0	0.378305	0	0.91551	0.783853	0.425756	0.582417	0.31154	1.24604	1.24604	0
LBGVMAG_0004	1	epilimnion	1	388346	388346	Mirusviricota	High-quality	99.86	0	0	0	0	0	0	0	0	0	2	-	-	326.577	20_FebH	60.71	1.51121	0	0.836413	0	0.701411	0	0.509719	0	0.802141	0	0.615372	0	1.21627	0	30.4485	0	4.53009	0	51.8995	96.6827	5.51511	18.3278	0.533903	1.4092	96.6827	0.303474
LBGVMAG_0007	0.466454	other	1	410123	410123	Mirusviricota	Medium-quality	84.17	0	1	0	0	0	0	0	0	0	2	-	-	196.011	23_AprE	68.97	3.40707	1.47645	0.32366	0.570603	0	0.453893	0	0	0	0	0	0	0.839543	0	1.83274	0	38.4826	0.577648	51.5459	38.9978	46.8627	31.8258	55.636	17.0511	55.636	0.631308
LBGVMAG_0010	NA	other	1	427018	427018	Mirusviricota	Medium-quality	68.95	0	3	0	0	0	0	1	0	0	1	-	-	157.602	23_AprE	59.21	0	0	0	0	0	0	0	0	0	0	0	0	0	0	0	0	0	0	0	0	0.418115	0	44.2052	0.149086	44.2052	0
LBGVMAG_0022	1	epilimnion	1	239293	239293	Mirusviricota	Medium-quality	88.51	0	1	0	0	0	0	0	0	0	1	-	-	76.844	20_FebH	76.47	2.95487	0	0.883593	0	0.827317	0	0.654127	0	0.985327	0	0.722187	0	1.59538	0	4.50328	0	4.17023	0	18.1396	20.8845	3.19194	4.78815	0.878152	0.724658	20.8845	0.905538
LBGVMAG_0074	0	hypolimnion	1	270981	270981	Mirusviricota	High-quality	100	0	1	0	0	0	0	0	0	0	1	Circular	-	105.127	08_AugH	62.5	0	0	0	0.23727	0	1.41465	0	7.67066	0	3.59271	0	0.525427	0	0.405415	0	0.231351	0	0	0	0	0	0	0	0	7.67066	0
LBGVMAG_0121	1	epilimnion	2	178398	221725	Mirusviricota	High-quality	98.5	0	2	0	0	0	0	0	0	0	1	-	-	30.0034	01_MayE	51.67	5.24788	0	1.11448	0	0	0	0	0	0	0	0	0	0	0	0	0	0	0	0	0	0	0	0	0	5.24788	0.985094
LBGVMAG_0137	1	epilimnion	1	207232	207232	Mirusviricota	Medium-quality	53.54	0	1	0	0	0	0	0	0	0	1	-	-	40.5715	05_JulE	63.64	0.228808	0	0.507871	0	3.85183	0	4.44234	0	3.24087	0	0.269941	0	0.208671	0	0.131827	0	0	0	0.356892	0.477033	0	0	0	0	4.44234	0.176633
LBGVMAG_0193	1	epilimnion	1	204417	204417	Mirusviricota	High-quality	100	0	1	0	0	0	0	0	0	0	1	-	-	11.4737	20_FebH	62.16	0.220011	0	0.150254	0	0	0	0	0	0	0	0	0	0.175721	0	0.179779	0	0.794098	0	2.36153	3.3792	0	0	0	0	3.3792	0.172065
LBGVMAG_0029	0.563124	other	1	841195	841195	Pandoravirales	Medium-quality	79.81	0	0	1	1	1	0	1	1	1	0	TIR	15413	84.3554	13_NovE	72.34	0	0	0	0	0	0	0	0	0	0	0	0	18.3562	3.00534	3.91013	2.94123	0.551685	3.02448	0.459813	0.411864	0	0.206838	0	0.240703	18.3562	0
LBGVMAG_0258	0.507809	other	9	55364	453974	Pandoravirales	Medium-quality	63.63	0	0	1	0	0	0	1	0	0	0	-	-	14.327	13_NovE	47.06	0	0	0	0	0	0	0	0	0	0	0	0	2.1814	0.619823	0.608633	0.387947	0	0.338778	0	0	0	0	0	0	2.1814	0
LBGVMAG_0017	0.655299	other	1	122921	122921	Pimascovirales	Medium-quality	65.25	0	0	1	1	1	1	0	1	0	0	-	-	214.534	09_SepE	80.49	0	0	0	0	0.127587	0	8.19462	0.134641	25.0389	5.75852	13.3495	3.9363	1.63658	2.12031	0.445464	1.72722	0.165748	0.549633	0.123376	0.136775	0	0	0	0.115842	25.0389	0
LBGVMAG_0020	0.950795	epilimnion	1	393486	393486	Pimascovirales	High-quality	100	0	2	1	1	1	1	1	1	1	0	-	-	96.4271	13_NovE	70.22	0	0	0	0	0	0	0	0	0	0	0	0	21.7933	0	21.2558	0.67603	6.22482	0.879953	4.49124	4.55167	2.46466	2.80668	1.08166	2.29935	21.7933	0
LBGVMAG_0028	0	hypolimnion	1	334489	334489	Pimascovirales	High-quality	100	0	0	1	1	1	1	1	1	0	0	Circular	-	115.161	24_AprH	74.03	0	1.51572	0	0.638887	0	0.493493	0	0.402801	0	0.274745	0	0.173315	0	0.191943	0	0.242075	0	0.243451	0	0	0	0	0.446822	18.4618	18.4618	0
LBGVMAG_0053	0.751195	other	1	264141	264141	Pimascovirales	High-quality	100	0	0	1	1	1	1	1	1	1	0	-	-	42.4819	15_DecE	74.47	0.192609	0.200814	0	0	0	0	0	0	0	0	0	0.127864	0	0.164672	10.9759	0.396263	4.05341	0.625029	3.08258	2.90652	2.03182	5.25704	0.590566	2.06937	10.9759	0.156628
LBGVMAG_0068	0.00379399	hypolimnion	1	304171	304171	Pimascovirales	Medium-quality	63.43	0	0	1	1	0	1	0	0	0	0	-	-	109.724	16_DecH	77.34	0	2.19233	0	0.629042	0	1.05712	0	1.35275	0	1.46629	0	2.02958	0	7.54297	0.263192	8.22769	0.832498	8.35816	2.07704	2.17359	1.06849	1.64138	0.466267	2.23395	8.35816	0
LBGVMAG_0071	0	hypolimnion	20	24414	388197	Pimascovirales	Medium-quality	76.11	1	1	0	1	1	1	2	1	0	0	-	-	134.918	08_AugH	56.92	0	0.527117	0	0.611043	0	2.15263	0	7.96714	0	3.92728	0	1.3548	0	2.47661	0	1.65128	0.406714	1.52776	0.534511	0.607302	0.417721	0.55219	0	0.586274	7.96714	0
LBGVMAG_0092	1	epilimnion	1	439470	439470	Pimascovirales	High-quality	100	3	3	0	1	1	1	1	1	1	0	-	-	19.6915	20_FebH	75.9	0	0	0	0	0	0	0	0	0	0	0	0	0	0	0.179839	0	0	0	2.89866	6.28102	0.160685	0.304038	0	0	6.28102	0
LBGVMAG_0119	1	epilimnion	26	54581	921294	Pimascovirales	Medium-quality	82.34	2	2	7	1	1	1	1	1	2	0	-	-	29.7258	13_NovE	75.87	0	0	1.35597	0	0	0	0	0	0	0	0	0	5.29204	0	1.04375	0	0.430202	0	0	0	0	0	0	0	5.29204	0
LBGVMAG_0141	1	epilimnion	1	551123	551123	Pimascovirales	Medium-quality	68.34	2	5	1	1	1	1	1	1	1	0	-	-	40.1247	11_OctE	67.51	0	0	0.616108	0	0	0	0	0	0	0	4.37175	0	3.42685	0	0	0	0	0	0	0	0	0	0	0	4.37175	0
LBGVMAG_0179	1	epilimnion	4	214387	334373	Pimascovirales	Medium-quality	66.24	0	0	1	1	1	1	1	1	1	0	-	-	17.138	17_JanE	61.98	0.787161	0	0.140158	0	0	0	0	0	0	0	0	0	0	0	0.654241	0	3.58103	0.113664	0.997831	1.002	0.288262	0.367199	0	0	3.58103	0.522503
LBGVMAG_0215	0.937153	other	3	131083	335565	Pimascovirales	Medium-quality	64.45	0	0	1	1	1	1	1	1	1	0	-	-	14.0012	13_NovE	63.78	0.217484	0.163624	0.187118	0	0.405756	0	0.332856	0	0.370822	0	0.270698	0	2.91068	0	1.16318	0	0.755054	0	0.673059	0.573749	0.543873	0.449234	0.323859	0.444092	2.91068	0.187371
LBGVMAG_0219	0.160228	other	18	30580	467769	Pimascovirales	Medium-quality	82.87	1	1	1	0	1	1	1	1	0	0	-	-	18.8837	24_AprH	49.15	0	0	0	0	0	0	0.218527	0	0	0	0	0	0	0.482829	0	0.485094	0	0.48498	1.03773	0.999105	1.25262	2.82685	0.826004	2.7967	2.82685	0
LBGVMAG_0244	0	hypolimnion	13	20699	275513	Pimascovirales	Medium-quality	68.49	0	0	0	0	1	1	1	1	0	0	-	-	12.9301	19_FebE	49.71	0	0.70594	0	0.33336	0	0.259692	0	0.222907	0	0.176606	0	0	0	0.149644	0	0.140165	0.556895	0.132927	2.28852	2.30394	0.865731	1.14416	0.398515	0.961548	2.30394	0
LBGVMAG_0251	1	epilimnion	11	22208	240871	Pimascovirales	Medium-quality	57.23	0	0	1	0	0	1	1	1	0	0	-	-	11.5358	13_NovE	48.03	0	0	0	0	0	0	0	0	0	0	0.247503	0	2.22566	0	0.944921	0	0.364813	0	0.262506	0.298954	0	0.157553	0	0.142291	2.22566	0
LBGVMAG_0265	0	hypolimnion	12	25849	245017	Pimascovirales	Medium-quality	61.59	0	1	1	1	0	0	1	0	1	0	-	-	32.064	08_AugH	38.18	0	0	0	0	0	0	0	2.06651	0	1.07293	0	0.585366	0	0.528836	0	0.440561	0	0.452875	0	0	0	0	0	0	2.06651	0
LBGVMAG_0275	0	hypolimnion	9	34346	234954	Pimascovirales	Medium-quality	57.44	0	0	0	1	1	1	0	1	1	0	-	-	56.1011	04_JunH	33.86	0	1.8377	0	1.69649	0	0.408341	0	1.54721	0	0.814558	0	0	0	0.553548	0	0.375931	0	0	0	0	0.3568	0.675922	0	0.513501	1.8377	0
[truncated: 23 more columns]

## Sheet: Table S2
LBGVMAG	genome_size	seq_Identity	length_ITR	flanking_length	checkv_quality	taxonomy	Nucleocytovirus_MCP	SFII	PolB	TFIIB	TopoII	A32	VLTF3
LBGVMAG_0009	443258	0.9925	5049	647	Medium-quality	Imitervirales	2	1	1	1	1	1	1
LBGVMAG_0013	321428	0.9846	6725	1976	Medium-quality	Imitervirales	2	1	1	1	1	1	1
LBGVMAG_0029	841195	0.9237	15413	2510	Medium-quality	Pandoravirales	1	1	1	0	1	1	1
LBGVMAG_0062	410190	0.9804	5789	1451	Medium-quality	Imitervirales	4	1	1	1	1	1	1
LBGVMAG_0064	610747	0.9667	4956	200	Medium-quality	Pandoravirales	1	1	1	0	1	1	1
LBGVMAG_0152	437611	0.9716	3038	8	Medium-quality	Algavirales	1	1	1	0	1	1	1

## Sheet: Table S3
LBGVMAG	Ref_genome (from public databases)	ANI	Ref_source
LBGVMAG_0129	GVMAG-M-3300023179-121	99.1819	Freshwater
LBGVMAG_0046	GVMAG-M-3300023179-116	98.2105	Freshwater
LBGVMAG_0059	SRX331950.43.dc	98.1854	Freshwater
LBGVMAG_0180	GVMAG-M-3300027804-59	97.2277	Freshwater
LBGVMAG_0013	GVMAG-M-3300027707-10	96.6268	Freshwater
LBGVMAG_0093	GVMAG-M-3300023174-1	96.045	Freshwater
LBGVMAG_0016	GVMAG-M-3300027707-10	95.7597	Freshwater
LBGVMAG_0040	GVMAG-M-3300018868-17	95.283	Freshwater
LBGVMAG_0049	GVMAG-M-3300009161-36	94.8152	Freshwater
LBGVMAG_0273	GVMAG-S-1101181-91	94.7874	Freshwater
LBGVMAG_0191	GVMAG-S-1101169-93	94.7336	Freshwater
LBGVMAG_0112	GVMAG-M-3300023179-99	94.6182	Freshwater
LBGVMAG_0218	GVMAG-M-3300023174-32	94.5964	Freshwater
LBGVMAG_0143	GVMAG-M-3300009184-42	94.3663	Freshwater
LBGVMAG_0286	GVMAG-S-1101181-91	94.3149	Freshwater
LBGVMAG_0167	GVMAG-M-3300023179-121	94.123	Freshwater
LBGVMAG_0056	GVMAG-M-3300009161-36	93.4423	Freshwater
LBGVMAG_0249	GVMAG-S-1101181-91	93.4309	Freshwater
LBGVMAG_0058	GVMAG-S-1006661-62	93.2861	Freshwater
LBGVMAG_0186	GVMAG-S-1101181-91	93.2702	Freshwater
LBGVMAG_0102	GVMAG-M-3300009163-35	93.0102	Freshwater
LBGVMAG_0099	GVMAG-M-3300009161-36	92.9582	Freshwater
LBGVMAG_0039	GVMAG-M-3300002447-3	92.9313	Freshwater
LBGVMAG_0032	GVMAG-M-3300023179-61	92.8556	Freshwater
LBGVMAG_0037	GVMAG-M-3300023184-18	92.4788	Freshwater
LBGVMAG_0051	GVMAG-M-3300023179-61	92.3886	Freshwater
LBGVMAG_0062	GVMAG-M-3300009163-35	92.2248	Freshwater
LBGVMAG_0091	GVMAG-M-3300023184-18	91.9556	Freshwater
LBGVMAG_0138	GVMAG-S-1035082-40	91.5288	Freshwater
LBGVMAG_0250	GVMAG-S-3300012000-73	91.5284	Freshwater
LBGVMAG_0200	GVMAG-S-1035082-55	91.4567	Freshwater
LBGVMAG_0238	GVMAG-M-3300027804-59	91.4077	Freshwater
LBGVMAG_0052	GVMAG-M-3300009163-62	91.337	Freshwater
LBGVMAG_0261	GVMAG-S-1035082-55	90.4483	Freshwater
LBGVMAG_0278	GVMAG-S-3300012000-73	90.1689	Freshwater
LBGVMAG_0170	GVMAG-M-3300009419-6	89.8902	Deep subsurface
LBGVMAG_0104	GVMAG-M-3300023179-166	89.8865	Freshwater
LBGVMAG_0149	GVMAG-M-3300023174-116	89.8133	Freshwater
LBGVMAG_0025	GVMAG-S-1035112-32	89.7921	Freshwater
LBGVMAG_0203	GVMAG-M-3300009419-6	89.7178	Deep subsurface
LBGVMAG_0216	GVMAG-S-1101181-91	89.6994	Freshwater
LBGVMAG_0214	GVMAG-M-3300010157-4	89.4195	Freshwater
LBGVMAG_0232	GVMAG-M-3300023184-81	89.4143	Freshwater
LBGVMAG_0220	GVMAG-M-3300023174-116	89.0101	Freshwater
LBGVMAG_0169	SRX474032.22.dc	88.7007	Freshwater
LBGVMAG_0118	GVMAG-M-3300027769-19	88.6767	Freshwater
LBGVMAG_0221	GVMAG-M-3300023174-116	88.551	Freshwater
LBGVMAG_0101	GVMAG-M-3300009419-6	88.5321	Deep subsurface
LBGVMAG_0126	GVMAG-M-3300023179-145	88.503	Freshwater
LBGVMAG_0083	GVMAG-M-3300023174-206	88.4448	Freshwater
LBGVMAG_0207	GVMAG-S-1035082-55	88.3461	Freshwater
LBGVMAG_0110	GVMAG-M-3300009164-67	88.0762	Freshwater
LBGVMAG_0270	GVMAG-M-3300023184-27	87.9313	Freshwater
LBGVMAG_0281	GVMAG-M-3300002447-3	87.8464	Freshwater
LBGVMAG_0003	GVMAG-M-3300021963-39	87.5476	Marine
LBGVMAG_0041	GVMAG-M-3300023174-206	87.4563	Freshwater
LBGVMAG_0018	GVMAG-S-1101173-78	87.413	Freshwater
LBGVMAG_0079	GVMAG-M-3300027804-59	87.3606	Freshwater
LBGVMAG_0009	GVMAG-M-3300023184-187	87.1892	Freshwater
LBGVMAG_0225	GVMAG-S-1101181-91	87.0372	Freshwater
LBGVMAG_0146	GVMAG-S-1035082-55	86.9608	Freshwater
LBGVMAG_0076	GVMAG-M-3300027769-26	86.3666	Freshwater
LBGVMAG_0254	GVMAG-M-3300023184-86	85.2833	Freshwater
LBGVMAG_0054	GVMAG-M-3300023184-58	85.2533	Freshwater
LBGVMAG_0194	GVMAG-M-3300023174-141	85.1664	Freshwater
LBGVMAG_0226	GVMAG-M-3300023184-86	85.1067	Freshwater
LBGVMAG_0096	GVMAG-M-3300023179-31	85.0075	Freshwater
LBGVMAG_0105	GVMAG-M-3300023184-178	84.907	Freshwater
LBGVMAG_0223	GVMAG-M-3300021961-60	84.696	Marine
LBGVMAG_0198	GVMAG-M-3300023174-32	84.3736	Freshwater
LBGVMAG_0237	GVMAG-M-3300024312-6	84.3247	Freshwater
LBGVMAG_0006	GVMAG-M-3300009184-42	84.2236	Freshwater
LBGVMAG_0001	GVMAG-S-1017421-20	84.1205	Freshwater
LBGVMAG_0113	GVMAG-S-1035124-57	84.0587	Freshwater
LBGVMAG_0199	GVMAG-S-1101173-78	84.0316	Freshwater
LBGVMAG_0272	GVMAG-M-3300023184-27	83.8672	Freshwater
LBGVMAG_0156	GVMAG-S-1101169-93	83.6796	Freshwater
LBGVMAG_0035	GVMAG-M-3300018868-17	83.6789	Freshwater
LBGVMAG_0282	GVMAG-S-1101173-78	83.6143	Freshwater
LBGVMAG_0082	GVMAG-M-3300023184-27	83.6016	Freshwater
LBGVMAG_0269	GVMAG-M-3300009419-6	83.5849	Deep subsurface
LBGVMAG_0240	GVMAG-M-3300024312-6	83.569	Freshwater
LBGVMAG_0190	GVMAG-S-1035124-57	83.5487	Freshwater
LBGVMAG_0219	GVMAG-M-3300022752-15	83.5451	Freshwater
LBGVMAG_0247	GVMAG-M-3300023179-61	83.5063	Freshwater
LBGVMAG_0151	GVMAG-M-3300024312-6	83.4461	Freshwater
LBGVMAG_0178	GVMAG-M-3300027769-4	83.2242	Freshwater
LBGVMAG_0230	GVMAG-S-1101173-78	83.1157	Freshwater
LBGVMAG_0246	GVMAG-M-3300009163-63	82.7488	Freshwater
LBGVMAG_0132	GVMAG-M-3300009051-3	82.6624	Marine
LBGVMAG_0263	GVMAG-M-3300024312-6	82.6286	Freshwater
LBGVMAG_0055	GVMAG-M-3300024312-6	82.5224	Freshwater
LBGVMAG_0094	GVMAG-M-3300009181-26	82.2651	Freshwater
LBGVMAG_0242	GVMAG-S-1101177-91	81.7941	Freshwater
LBGVMAG_0233	GVMAG-M-3300023184-51	81.3509	Freshwater
LBGVMAG_0255	GVMAG-S-1101172-89	81.3072	Freshwater
LBGVMAG_0067	GVMAG-S-1101169-93	81.2367	Freshwater
LBGVMAG_0063	GVMAG-M-3300023184-51	81.1708	Freshwater
LBGVMAG_0229	GVMAG-M-3300023184-43	81.1563	Freshwater
LBGVMAG_0283	GVMAG-M-3300023179-18	81.0401	Freshwater
LBGVMAG_0024	GCA_001430455.1_ViralProj300257	81.0277	Freshwater
LBGVMAG_0085	GVMAG-S-1035142-103	81.0255	Freshwater
LBGVMAG_0213	GVMAG-M-3300023184-36	80.91	Freshwater
LBGVMAG_0095	GVMAG-M-3300021961-60	80.8586	Marine
LBGVMAG_0228	GVMAG-M-3300009185-54	80.8457	Freshwater
LBGVMAG_0134	GVMAG-M-3300023184-43	80.8455	Freshwater
LBGVMAG_0201	GVMAG-M-3300024277-1	80.8407	Freshwater
LBGVMAG_0061	GVMAG-S-1035142-103	80.7586	Freshwater
LBGVMAG_0133	GVMAG-M-3300009163-35	80.7495	Freshwater
LBGVMAG_0140	GVMAG-M-3300009180-45	80.7263	Freshwater
LBGVMAG_0222	GVMAG-S-1035082-51	80.6661	Freshwater
LBGVMAG_0292	GVMAG-M-3300023184-51	80.6644	Freshwater
LBGVMAG_0290	GVMAG-M-3300023184-51	80.225	Freshwater
LBGVMAG_0287	GVMAG-M-3300010157-4	80.169	Freshwater
LBGVMAG_0109	GVMAG-M-3300023179-68	80.1402	Freshwater
LBGVMAG_0260	GVMAG-M-3300024277-1	80.0018	Freshwater
LBGVMAG_0111	GVMAG-M-3300010157-4	79.9818	Freshwater
LBGVMAG_0266	GVMAG-M-3300023184-58	79.94	Freshwater
LBGVMAG_0288	GVMAG-M-3300024277-1	79.8756	Freshwater
LBGVMAG_0212	GVMAG-M-3300023174-204	79.8471	Freshwater
LBGVMAG_0293	GVMAG-M-3300023184-51	79.7485	Freshwater
LBGVMAG_0268	GVMAG-M-3300023184-51	79.6968	Freshwater
LBGVMAG_0236	GVMAG-M-3300005662-68	79.6458	Freshwater
LBGVMAG_0185	GVMAG-M-3300023184-51	79.6332	Freshwater
LBGVMAG_0106	GVMAG-M-3300023174-124	79.5393	Freshwater
LBGVMAG_0148	GVMAG-M-3300023184-40	79.409	Freshwater
LBGVMAG_0043	GVMAG-S-3300010158-63	79.3098	Freshwater
LBGVMAG_0166	GVMAG-S-3300013014-110	79.2833	Freshwater
LBGVMAG_0128	GVMAG-S-1101165-79	79.2653	Freshwater
LBGVMAG_0021	GVMAG-M-3300006752-9	78.9348	Marine
LBGVMAG_0197	GVMAG-M-3300009161-36	78.9249	Freshwater
LBGVMAG_0182	GVMAG-M-3300027769-4	78.9012	Freshwater
LBGVMAG_0078	GVMAG-S-1017421-20	78.7713	Freshwater
LBGVMAG_0012	GVMAG-S-404869-56	78.6687	Freshwater
LBGVMAG_0175	GVMAG-S-1101181-88	78.5145	Freshwater
LBGVMAG_0117	GCA_001430455.1_ViralProj300257	78.2702	Freshwater
LBGVMAG_0005	GVMAG-M-3300018868-17	78.2605	Freshwater
LBGVMAG_0081	GVMAG-S-404869-56	78.2258	Freshwater
LBGVMAG_0084	GVMAG-M-3300009161-36	78.0895	Freshwater
LBGVMAG_0184	GVMAG-M-3300023184-12	78.0575	Freshwater
LBGVMAG_0158	GVMAG-S-3300005662-174	78.0351	Freshwater
LBGVMAG_0224	GVMAG-M-3300009164-8	77.9835	Freshwater
LBGVMAG_0174	GVMAG-S-1101181-88	77.937	Freshwater
LBGVMAG_0142	SRX331950.15.dc	77.9161	Freshwater
LBGVMAG_0124	GVMAG-M-3300023184-40	77.7712	Freshwater
LBGVMAG_0289	GVMAG-M-3300023184-40	77.6562	Freshwater
LBGVMAG_0069	GVMAG-M-3300021963-34	77.6484	Marine
LBGVMAG_0196	GVMAG-M-3300023184-40	77.6474	Freshwater
LBGVMAG_0131	GVMAG-M-3300023174-199	77.4539	Freshwater
LBGVMAG_0262	GVMAG-M-3300009182-49	77.3942	Freshwater
LBGVMAG_0015	GVMAG-M-3300023174-199	77.2962	Freshwater
LBGVMAG_0248	GVMAG-M-3300023184-89	77.2886	Freshwater
LBGVMAG_0019	GVMAG-M-3300023184-101	77.1347	Freshwater
LBGVMAG_0042	GCA_001430455.1_ViralProj300257	77.097	Freshwater
LBGVMAG_0014	GVMAG-S-3300013285-36	77.0796	Freshwater
LBGVMAG_0176	GVMAG-M-3300023174-199	77.0383	Freshwater
LBGVMAG_0160	GVMAG-M-3300023174-60	77.0157	Freshwater
LBGVMAG_0044	ERX633354.21.dc	77.0096	Freshwater
LBGVMAG_0038	GVMAG-M-3300009180-1	76.982	Freshwater
LBGVMAG_0120	GVMAG-M-3300009161-36	76.9443	Freshwater
LBGVMAG_0280	GVMAG-M-3300025822-14	76.8796	Marine
LBGVMAG_0210	GVMAG-M-3300009151-50	76.823	Freshwater
LBGVMAG_0234	GVMAG-M-3300027892-27	76.6737	Freshwater
LBGVMAG_0279	GVMAG-M-3300010157-4	76.5189	Freshwater
LBGVMAG_0089	GVMAG-M-3300009183-73	76.3934	Freshwater
LBGVMAG_0127	GVMAG-M-3300023174-167	76.2855	Freshwater
LBGVMAG_0107	GVMAG-M-3300023174-147	76.097	Freshwater
LBGVMAG_0181	TARA_MED_NCLDV_00124-fixed	75.9635	Marine
LBGVMAG_0252	GVMAG-M-3300005613-49	75.8726	Non-marine Saline and Alkaline
LBGVMAG_0125	GVMAG-S-1101165-51	75.8278	Freshwater
LBGVMAG_0119	TARA_PON_NCLDV_00057-fixed	75.8224	Marine
LBGVMAG_0284	GCA_002966255.1_ASM296625v1	75.7709	Waste water
LBGVMAG_0271	TARA_MED_NCLDV_00040-fixed	75.7408	Marine
LBGVMAG_0116	GVMAG-M-3300023174-55	75.7337	Freshwater
LBGVMAG_0066	ERX552270.36.dc	75.6225	Marine
LBGVMAG_0161	TARA_ARC_NCLDV_00154-fixed	75.5809	Marine
LBGVMAG_0192	GVMAG-M-3300005613-29	75.5226	Non-marine Saline and Alkaline
LBGVMAG_0211	GVMAG-M-3300023184-64	75.4525	Freshwater
LBGVMAG_0239	GVMAG-M-3300005613-49	75.1589	Non-marine Saline and Alkaline
LBGVMAG_0179	GVMAG-M-3300023179-82	75.0486	Freshwater
LBGVMAG_0157	GVMAG-M-3300023179-82	75.0086	Freshwater
LBGVMAG_0275	GVMAG-M-3300005613-29	75.0051	Non-marine Saline and Alkaline
LBGVMAG_0291	GVMAG-M-3300023179-82	74.9978	Freshwater
LBGVMAG_0227	GVMAG-M-3300023179-82	74.9593	Freshwater
LBGVMAG_0114	TARA_MED_NCLDV_00040-fixed	74.8647	Marine
LBGVMAG_0204	GVMAG-M-3300023174-55	74.8522	Freshwater
LBGVMAG_0241	GVMAG-S-3300010157-108	74.6439	Freshwater
LBGVMAG_0139	TARA_PON_NCLDV_00055-fixed	74.6104	Marine
LBGVMAG_0155	TARA_PON_NCLDV_00057-fixed	74.5688	Marine
LBGVMAG_0208	TARA_MED_NCLDV_00040-fixed	74.5529	Marine
LBGVMAG_0030	TARA_PON_NCLDV_00057-fixed	74.542	Marine
LBGVMAG_0028	TARA_PON_NCLDV_00057-fixed	74.542	Marine

## Sheet: Table S4
Category	Otrhogroup	genome_obs_Duplodnaviria_genome	genome_obs_marine_mirus_genomes	genome_obs_freshwater_mirusvirus_genomes	seq_num	min_len	max_len	avg_len	Pfam_annotation	PDB_annotation	scop70_annotation
OGs shared among all three groups	OG0000000	742	28	1	1720	31	2104	391.5	-	-	-
OGs shared among all three groups	OG0000004	413	2	3	467	34	1222	651.5	-	-	-
OGs shared among all three groups	OG0000008	296	1	1	418	39	492	169.8	-	-	-
OGs shared among all three groups	OG0000010	22	98	4	310	49	2056	219.6	-	2M1S_A RING finger protein Z; RING, negative regulator of eIF4E; HET: ZN; NMR {Lassa virus Josiah}	-
OGs shared among all three groups	OG0000011	176	67	7	307	36	890	461	PF03354.18;TerL_ATPase	-	-
OGs shared among all three groups	OG0000016	6	97	3	274	51	8376	1562.5	PF19232.2 ; DUF5885	6SCJ_A PROTEIN; Thyroglobulin, Thyroid, thyroid hormones, Tri-iodo-thyronine; HET: BMA, NAG; 3.6A {Homo sapiens}	d1hkya1 g.10.1.3 (A:9-86) Pan module from microneme protein 5 (MIC-5) {Eimeria tenella [TaxId: 5802]}
OGs shared among all three groups	OG0000017	228	23	1	269	122	1358	790.1	-	2GV9_B DNA polymerase (E.C.2.7.7.7); Polymerase alpha fold, TRANSFERASE; HET: SO4; 2.68A {Human herpesvirus 1}	d1s5ja2 e.8.1.1 (A:450-864) Family B DNA polymerase {Sulfolobus solfataricus [TaxId: 2287]}
OGs shared among all three groups	OG0000021	96	49	1	254	29	1124	576.5	PF00521.23;DNA_topoisoIV	6ZY7_B DNA topoisomerase 2-alpha/DNA Complex; Human Topoisomerase, Etoposide, DNA, ISOMERASE; HET: ANP, EVP;{Homo sapiens}	d2inra_ e.11.1.0 (A:) automated matches {Staphylococcus aureus [TaxId: 1280]}
OGs shared among all three groups	OG0000030	107	3	1	217	37	668	337.5	-	-	-
OGs shared among all three groups	OG0000031	171	37	1	217	52	550	182.7	-	-	-
OGs shared among all three groups	OG0000039	132	53	1	199	48	480	135.6	PF01216.20;Calsequestrin	5AYK_A ERdj5; PDI FAMILY, THIOREDOXIN, ENDOPLASMIC RETICULUM; HET: 1PS; 2.25A {Mus musculus}	d1zmaa1 c.47.1.1 (A:1-115) Bacterocin transport accessory protein Bta {Pneumococcus (Streptococcus pneumoniae) [TaxId: 1313]}
OGs shared among all three groups	OG0000041	69	5	1	198	55	559	198.1	-	-	-
OGs shared among all three groups	OG0000069	42	70	3	153	43	1385	392.9	-	-	d3plsa_ d.144.1.7 (A:) automated matches {Human (Homo sapiens) [TaxId: 9606]}
OGs shared among all three groups	OG0000073	2	89	1	148	54	507	288.2	-	3U3Y_A Three prime repair exonuclease 1; Rnase H fold, 3' exonuclease; HET: BU1; 2.28A {Mus musculus}	d4rg8a_ c.55.3.0 (A:) automated matches {Methylocaldum szegediense [TaxId: 73780]}
OGs shared among all three groups	OG0000087	136	1	1	139	68	474	160.1	-	-	-
OGs shared among all three groups	OG0000103	27	48	2	133	111	5074	1087	-	4JHN_D X-linked retinitis pigmentosa GTPase regulator; RCC1, beta propellar, seven bladed-propeller; 1.7A {Homo sapiens}	-
OGs shared among all three groups	OG0000104	50	70	1	133	69	771	180.8	-	-	-
OGs shared among all three groups	OG0000144	86	21	1	114	50	1227	491.4	-	5IM3_A Ribonucleoside-diphosphate reductase (E.C.1.17.4.1); oxidoreductase, allosteric regulation, ten-stranded alpha-beta; HET: DTP; 2.298A {Pseudomonas aeruginosa (strain ATCC 15692 / PAO1 / 1C / PRS 101 / LMG 12228)}	d1dq3a4 d.95.2.2 (A:227-335) PI-Pfui intein {Pyrococcus furiosus [TaxId: 2261]}
OGs shared among all three groups	OG0000158	50	44	1	107	62	1927	814	-	2GV9_B DNA polymerase (E.C.2.7.7.7); Polymerase alpha fold, TRANSFERASE; HET: SO4; 2.68A {Human herpesvirus 1}	d1s5ja2 e.8.1.1 (A:450-864) Family B DNA polymerase {Sulfolobus solfataricus [TaxId: 2287]}
OGs shared among all three groups	OG0000163	57	15	1	104	45	1007	292.1	-	-	-
OGs shared among all three groups	OG0000166	46	34	2	103	32	429	177.3	-	-	-
OGs shared among all three groups	OG0000172	65	33	1	101	37	350	185.1	PF03013.17;Pyr_excise	-	-
OGs shared among all three groups	OG0000188	2	84	1	95	67	807	571.5	-	-	-
OGs shared among all three groups	OG0000204	1	80	6	90	108	429	329.6	-	-	-
OGs shared among all three groups	OG0000217	1	83	1	87	66	536	270.3	-	-	-
OGs shared among all three groups	OG0000222	2	78	3	86	67	1182	383.5	-	-	-
OGs shared among all three groups	OG0000223	3	71	4	86	75	934	368.5	PF18761.4;Heliorhodopsin	6SU3_A 48C12; heliorhodopsin, retinal, transmembrane protein, rhodopsin; HET: RET, OLA, OLC, LFA; 1.5A {Actinobacteria bacterium}	-
OGs shared among all three groups	OG0000226	1	77	5	85	37	253	180.7	-	3KW0_C Cysteine peptidase, Water; Cysteine peptidase, Structural Genomics, Joint; HET: LYS, MSE; 2.5A {Bacillus cereus}	-
OGs shared among all three groups	OG0000353	3	50	2	67	36	426	238.6	PF13366.9;PDDEXK_3	-	-
OGs shared among all three groups	OG0000380	25	7	2	63	102	400	306.6	PF16363.8;GDP_Man_Dehyd	1I3N_A epimerase galactosemia short-chain dehydrogenase, ISOMERASE; HET: UD1, NAD; 1.5A {Homo sapiens} SCOP: c.2.1.2	d1db3a_ c.2.1.2 (A:) GDP-mannose 4,6-dehydratase {Escherichia coli [TaxId: 562]}
OGs shared among all three groups	OG0000381	1	61	1	63	152	685	573.4	PF14621.9;RFX5_DNA_bdg	1E8Y_A PHOSPHATIDYLINOSITOL 3-KINASE CATALYTIC SUBUNIT (E.C.2.7.1.137); PHOSPHOINOSITIDE 3-KINASE GAMMA, SECONDARY MESSENGER; 2.0A {HOMO SAPIENS} SCOP: d.144.1.4, d.15.1.5, a.118.1.6, b.7.1.1	d1z2qa1 g.50.1.0 (A:7-84) automated matches {Leishmania major [TaxId: 5664]}
OGs shared among all three groups	OG0000445	2	32	1	54	56	604	413.6	-	4UW0_A WBDD; TRANSFERASE, KINASE, METHYLTRANSFERASE; HET: SAM; 3.87A {Escherichia coli}	d1fota_ d.144.1.7 (A:) cAMP-dependent PK, catalytic subunit {Baker's yeast (Saccharomyces cerevisiae) [TaxId: 4932]}
OGs shared among all three groups	OG0000446	1	47	2	54	40	632	109.1	PF17005.8;WD40_like	6G6M_A Tako8; Artificial protein, DE NOVO PROTEIN; HET: SO4; 1.7A {synthetic construct}	d1p22a2 b.69.4.1 (A:253-545) F-box/WD-repeat protein 1 (beta-TRCP1) {Human (Homo sapiens) [TaxId: 9606]}
OGs shared among all three groups	OG0000730	3	27	1	38	48	764	265.6	-	7OD1_A TRIAD1, ARIH2, RBR, Ubiquitin, E3; HET: ZN; 2.45A {Homo sapiens}	-
OGs shared among all three groups	OG0000784	2	32	1	36	83	606	189.2	-	-	-
OGs shared among all three groups	OG0000805	5	21	1	35	57	2522	1164.1	-	6NE3_W Histone H3.2, Histone H4, Histone; ISWI, Chromatin, Nucleosome, DNA, SNF2h; HET: ADP;{Xenopus laevis}	d1z3ix2 c.37.1.19 (X:92-389) Rad54-like, Rad54L {Zebrafish (Danio rerio) [TaxId: 7955]}
OGs shared among all three groups	OG0000835	32	1	1	34	138	934	408.4	PF01139.20;RtcB	7P3B_B tRNA splicing ligase, HSPC117, 3'-phosphate/5'-hydroxy; HET: GOL, FMT, ACT, 5GP; 2.3A {Homo sapiens}	-
OGs shared among all three groups	OG0000878	1	15	5	33	47	613	288.3	PF06128.14;Shigella_OspC	1K3Z_D protein-protein complex, transcription factors, nuclear; 2.5A {Mus musculus} SCOP: d.211.1.1	d4uuca_ d.211.1.0 (A:) automated matches {Human (Homo sapiens) [TaxId: 9606]}
OGs shared among all three groups	OG0000879	2	22	1	33	44	1793	449.6	-	-	-
OGs shared among all three groups	OG0000880	1	30	1	33	50	452	320	PF18761.4;Heliorhodopsin	6SU3_A 48C12; heliorhodopsin, retinal, transmembrane protein, rhodopsin; HET: RET, OLA, OLC, LFA; 1.5A {Actinobacteria bacterium}	-
OGs shared among all three groups	OG0001026	1	27	1	30	68	369	169.8	-	6LTH_Q Chromatin remodeler, Complex, GENE REGULATION;{Homo sapiens}	d2lhja_ a.21.1.0 (A:) automated matches {Babesia bovis [TaxId: 5865]}
OGs shared among all three groups	OG0001164	3	14	1	27	58	460	276.2	-	-	-
OGs shared among all three groups	OG0001764	10	2	1	18	250	354	282.9	PF05830.14;NodZ	2DE0_X Alpha-(1,6)-fucosyltransferase (E.C.2.4.1.68); FUT8, Fucosyltransferase, Glycosyltransferase, N-glycan, Core; 2.61A {Homo sapiens}	-
OGs shared among all three groups	OG0001765	2	14	1	18	29	466	252.5	-	-	-
OGs shared among all three groups	OG0001892	9	6	1	17	257	437	325	PF00984.22;UDPG_MGDP_dh	2Y0E_A UDP-GLUCOSE DEHYDROGENASE (E.C.1.1.1.22); OXIDOREDUCTASE, CARBOHYDRATE SYNTHESIS, EXOPOLYSACCHARIDE, CYSTIC; HET: SO4, UGA, ACT, GOL; 1.75A {BURKHOLDERIA CEPACIA}	d1y6ja1 c.2.1.5 (A:7-148) Lactate dehydrogenase {Clostridium thermocellum [TaxId: 1515]}
OGs shared among all three groups	OG0001893	3	6	3	17	96	315	189.1	-	7AUD_A Bloom syndrome protein/DNA Complex; Helicase, RecQ, BLM, DNA Repair; HET: PG4, ADP, RY8; 2.96A {Homo sapiens}	d2ma1a_ a.60.8.0 (A:) automated matches {Deinococcus radiodurans [TaxId: 243230]}
OGs shared among all three groups	OG0002197	1	7	2	15	145	3611	1411.3	-	7FH1_B Cryo-EM, MEMBRANE PROTEIN; HET: BMA, NAG; 3.34A {Homo sapiens}	-
OGs shared among all three groups	OG0002551	1	11	1	13	313	460	355.5	PF19729.2;FBXL18_LRR	6W66_B S-phase kinase-associated protein 1, F-box/LRR-repeat; E3 Ligase, Complex, BTB domain; 3.21A {Homo sapiens}	d1ogqa_ c.10.2.8 (A:) Polygalacturonase inhibiting protein PGIP {French bean (Phaseolus vulgaris) [TaxId: 3885]}
OGs shared among all three groups	OG0003283	3	4	1	10	161	1490	491.9	PF00852.22;Glyco_transf_10	2NZW_A Alpha1,3-fucosyltransferase (E.C.2.4.1.152); Alpha1, 3-Fucosyltransferase, Fucosyltransferase, FucT, GT; HET: SO4; 1.9A {Helicobacter pylori} SCOP: c.87.1.11	-
OGs shared among all three groups	OG0003284	1	6	1	10	148	503	316.9	-	-	d1u3em1 d.4.1.3 (M:1-105) Intron-encoded homing endonuclease I-HmuI {Bacteriophage SPO1 [TaxId: 10685]}
OGs shared among all three groups	OG0004181	1	3	1	8	75	3205	1145	-	-	-
OGs shared among all three groups	OG0005496	1	4	1	6	87	3408	678	-	-	-
OGs shared among all three groups	OG0006563	3	1	1	5	326	789	440	-	6RUV_J Nanobody hFPNb1, Properdin, Complement C3; innate immunity, complement, proteolytic enzyme; HET: BGC, FUC, NAG, MAN; 6.15A {Homo sapiens}	d4m7ga_ b.47.1.0 (A:) automated matches {Saccharopolyspora erythraea [TaxId: 1836]}
OGs shared between marine and freshwater mirusviruses	OG0000157	0	78	8	107	23	1611	565	-	-	-
OGs shared between marine and freshwater mirusviruses	OG0000170	0	85	7	101	57	689	428.6	PF06381.14;DUF1073	6TE9_B Adaptor protein Rcc01688, Portal protein; "neck", "portal", "capsid", "tail tube"; 3.58A {Rhodobacter capsulatus}	-
OGs shared between marine and freshwater mirusviruses	OG0000171	0	42	6	101	89	5990	1284.3	-	7FH1_B Cryo-EM, MEMBRANE PROTEIN; HET: BMA, NAG; 3.34A {Homo sapiens}	-
OGs shared between marine and freshwater mirusviruses	OG0000177	0	81	6	99	43	352	268.3	-	-	-
OGs shared between marine and freshwater mirusviruses	OG0000197	0	80	7	92	58	391	222.5	PF00352.24;TBP	2Z8U_Q TATA-box-binding protein; Transcription, DNA-binding protein, transcription factor; 1.9A {Methanococcus jannaschii}	d1rm1a1 d.129.1.1 (A:61-148) TATA-box binding protein (TBP), C-terminal domain {Baker's yeast (Saccharomyces cerevisiae) [TaxId: 4932]}
OGs shared between marine and freshwater mirusviruses	OG0000201	0	81	7	91	41	503	289.4	-	-	-
OGs shared between marine and freshwater mirusviruses	OG0000216	0	74	7	87	50	502	350	-	-	-
OGs shared between marine and freshwater mirusviruses	OG0000227	0	80	1	84	24	356	191.5	-	-	-
OGs shared between marine and freshwater mirusviruses	OG0000272	0	74	1	78	34	545	352.4	PF05977.16;MFS_3	7L17_A MFS-fold, galactoside binding, secondary active; HET: 9PG; 3.05A {Salmonella typhimurium (strain LT2 / SGSC1412 / ATCC 700720)}	d1pw4a1 f.38.1.1 (A:5-448) Glycerol-3-phosphate transporter {Escherichia coli [TaxId: 562]}
OGs shared between marine and freshwater mirusviruses	OG0000291	0	67	5	76	85	416	123.5	-	6E0P_E Histone H3-like centromeric protein A; CENP-A, Centromere, Native alpha satellite; 2.6A {Homo sapiens}	d1jfib_ a.22.1.3 (B:) Negative cofactor 2, NC2, beta chain {Human (Homo sapiens) [TaxId: 9606]}
OGs shared between marine and freshwater mirusviruses	OG0000352	0	64	1	67	73	250	189.9	-	-	-
OGs shared between marine and freshwater mirusviruses	OG0000553	0	44	1	46	61	153	110.9	-	3GWL_A FAD-linked sulfhydryl oxidase (E.C.1.8.3.2); HOMODIMER, FIVE-HELIX BUNDLE, Disulfide bond; HET: FAD; 2.1A {African swine fever virus BA71V}	-
OGs shared between marine and freshwater mirusviruses	OG0000648	0	33	3	41	63	1013	512.9	-	-	-
OGs shared between marine and freshwater mirusviruses	OG0000976	0	30	1	31	416	644	559.5	-	-	-
OGs shared between marine and freshwater mirusviruses	OG0001163	0	19	5	27	42	1750	492.4	PF04724.16;Glyco_transf_17	3BVX_A FAMILY 38 GLYCOYSL HYDROLASE, Glycosidase; HET: NAG, MAN, YZ0; 1.1A {Drosophila melanogaster} SCOP: c.6.2.1, a.8.3.1, b.30.5.6	g1o7d.3 c.6.2.1 (A:51-342,B:347-384) Lysosomal alpha-mannosidase {Cow (Bos taurus) [TaxId: 9913]}
OGs shared between marine and freshwater mirusviruses	OG0001319	0	23	1	24	101	267	148.1	-	-	-
OGs shared between marine and freshwater mirusviruses	OG0001510	0	19	1	21	43	263	198.7	-	4P0P_B Crossover junction endonuclease MUS81, Crossover; resolvase, Hydroase-DNA complex, HYDROLASE-DNA complex; 2.8A {Homo sapiens}	-
OGs shared between marine and freshwater mirusviruses	OG0001590	0	18	1	20	36	215	161.6	-	-	-
OGs shared between marine and freshwater mirusviruses	OG0002195	0	12	1	15	61	425	344.5	PF05721.16;PhyH	7E01_A L-proline, Trans, Hydroxylase, AKG, HYDROLASE; 1.72A {uncultured bacterium esnapd13}	d4rgka1 b.82.2.0 (A:2-415) automated matches {Yersinia pestis [TaxId: 632]}
OGs shared between marine and freshwater mirusviruses	OG0002388	0	12	1	14	58	346	232.8	-	6POJ_A Aquaporin-1; TRANSPORT PROTEIN; NMR {Homo sapiens}	d3c02a_ f.19.1.0 (A:) automated matches {Plasmodium falciparum}
OGs shared between marine and freshwater mirusviruses	OG0002389	0	13	1	14	184	245	199.9	PF04116.16;FA_hydroxylase	4ZR1_A Ceramide very long chain fatty; fatty acid hydroxylase, scs7p, fah1p; HET: TRD, BOG; 2.6008A {Saccharomyces cerevisiae (strain ATCC 204508 / S288c)}	-
OGs shared between marine and freshwater mirusviruses	OG0002979	0	3	4	11	176	1307	713.1	-	7FH1_B Cryo-EM, MEMBRANE PROTEIN; HET: BMA, NAG; 3.34A {Homo sapiens}	-
OGs shared between marine and freshwater mirusviruses	OG0003285	0	9	1	10	120	492	383.3	PF00324.24;AA_permease	3OB6_B AdiC protein; Amino acid antiporter, Arginine, Membrane; HET: ARG; 3.0A {Escherichia coli}	-
OGs shared between marine and freshwater mirusviruses	OG0004175	0	1	6	8	143	434	340.5	-	5YZG_s Pre-mRNA-processing-splicing factor 8, 116 kDa; Structure of a Human Catalytic; HET: ADP, GTP, IHP, SEP, ATP; 4.1A {Homo sapiens}	-
OGs shared between marine and freshwater mirusviruses	OG0004176	0	7	1	8	238	412	273.6	-	6WFV_A Manganese, UDP, Magnesium, Rossmann fold; HET: TRS, UDP; 1.7A {Homo sapiens}	-
OGs shared between marine and freshwater mirusviruses	OG0004179	0	1	6	8	185	257	222.1	-	-	-
OGs shared between marine and freshwater mirusviruses	OG0004180	0	6	1	8	128	1076	519.9	-	3WVT_A ELR1; tumor necrosis factor receptor, cysteine; 1.601A {Equus caballus}	-
OGs shared between marine and freshwater mirusviruses	OG0004742	0	2	4	7	251	300	281	PF02273.18;Acyl_transf_2	5XKS_C Thermostable monoacylglycerol lipase (E.C.3.1.1.23); lipase, HYDROLASE; 2.189A {Geobacillus sp. 12AMOR1}	d4pw0a_ c.69.1.0 (A:) automated matches {Chitinophaga pinensis [TaxId: 485918]}
OGs shared between Other Duplodnaviria memebers and freshwater mirusviruses	OG0000071	141	0	3	149	65	1172	382.1	PF03104.22;DNA_pol_B_exo1	2GV9_B DNA polymerase (E.C.2.7.7.7); Polymerase alpha fold, TRANSFERASE; HET: SO4; 2.68A {Human herpesvirus 1}	d1s5ja1 c.55.3.5 (A:40-449) Exonuclease domain of family B DNA polymerases {Sulfolobus solfataricus [TaxId: 2287]}
OGs shared between Other Duplodnaviria memebers and freshwater mirusviruses	OG0000337	68	0	1	69	77	550	185.3	-	-	-
OGs shared between Other Duplodnaviria memebers and freshwater mirusviruses	OG0000400	57	0	1	60	90	1050	766.5	PF04735.15;Baculo_helicase	6K9C_A Primase; primase, helicase, ssDNA-binding protein, TRANSFERASE; HET: SO4; 2.406A {Nitratiruptor phage NrS-1}	-
OGs shared between Other Duplodnaviria memebers and freshwater mirusviruses	OG0001067	26	0	1	29	115	516	456.6	PF11443.11;DUF2828	2NVO_A Ro sixty-related protein, RSR; alpha helical repeats, von Willebrand; 1.89A {Deinococcus radiodurans}	d2nvoa1 c.62.1.0 (A:355-531) automated matches {Deinococcus radiodurans [TaxId: 1299]}
OGs shared between Other Duplodnaviria memebers and freshwater mirusviruses	OG0002196	13	0	1	15	152	548	434.9	-	-	-
OGs shared between Other Duplodnaviria memebers and freshwater mirusviruses	OG0002386	13	0	1	14	92	344	295	PF12705.10;PDDEXK_1	5ZYT_C Mitochondrial genome maintenance exonuclease 1/DNA; human MGME1, DNA complex, DNA; 2.702A {Homo sapiens}	-
OGs shared between Other Duplodnaviria memebers and freshwater mirusviruses	OG0002387	5	0	1	14	41	2430	252.8	-	5ZZ8_t VP19C, VP23, Major capsid protein; Herpes simplex virus 2, capsid; 3.75A {Human herpesvirus 2}	-
OGs shared between Other Duplodnaviria memebers and freshwater mirusviruses	OG0003282	8	0	1	10	93	465	222.9	-	5YUD_A Baculoviral IAP repeat-containing protein 1e; Flagellin, NAIP5, NLRC4, Cryo-EM, IMMUNE; HET: ATP;{Mus musculus}	d2vm5a_ g.52.1.0 (A:) automated matches {Human (Homo sapiens) [TaxId: 9606]}
OGs shared between Other Duplodnaviria memebers and freshwater mirusviruses	OG0003724	1	0	6	9	128	158	142.4	-	-	-
OGs shared between Other Duplodnaviria memebers and freshwater mirusviruses	OG0003728	8	0	1	9	321	1057	721.8	-	4X0Q_A Human DNA polymerase theta C-terminal; DNA polymerase, Transferase-DNA complex; HET: DG3, GOL; 3.9A {Homo sapiens}	d1yt3a3 c.55.3.5 (A:1-193) Ribonuclease D, catalytic domain {Escherichia coli [TaxId: 562]}
OGs shared between Other Duplodnaviria memebers and freshwater mirusviruses	OG0004182	6	0	2	8	86	287	219	PF20600.1;ExoX-like_C	-	-
OGs shared between Other Duplodnaviria memebers and freshwater mirusviruses	OG0004747	6	0	1	7	60	392	111.6	-	-	-

## Sheet: Table S5
	Genome count by habitat preference				Genome count by taxonomy
KO_number	Epilimnion	Hypolimnion	Other	Genomes with observed KO	Asfuvirales	Imitervirales	Pandoravirales	Algavirales	Pimascovirales	Mirusviricota	KO_annotation	Pathway_description
ko:K03010	102	46	83	LBGVMAG_0005,LBGVMAG_0006,LBGVMAG_0009,LBGVMAG_0012,LBGVMAG_0014,LBGVMAG_0020,LBGVMAG_0021,LBGVMAG_0025,LBGVMAG_0030,LBGVMAG_0033,LBGVMAG_0036,LBGVMAG_0040,LBGVMAG_0050,LBGVMAG_0058,LBGVMAG_0059,LBGVMAG_0062,LBGVMAG_0066,LBGVMAG_0069,LBGVMAG_0073,LBGVMAG_0079,LBGVMAG_0080,LBGVMAG_0081,LBGVMAG_0089,LBGVMAG_0095,LBGVMAG_0096,LBGVMAG_0097,LBGVMAG_0102,LBGVMAG_0104,LBGVMAG_0106,LBGVMAG_0108,LBGVMAG_0…	1	216	2	1	11	0	RPB2,_POLR2B;_DNA-directed_RNA_polymerase_II_subunit_RPB2	03020 RNA polymerase; 03420 Nucleotide excision repair
ko:K03006	103	40	74	LBGVMAG_0005,LBGVMAG_0006,LBGVMAG_0009,LBGVMAG_0012,LBGVMAG_0014,LBGVMAG_0020,LBGVMAG_0021,LBGVMAG_0025,LBGVMAG_0030,LBGVMAG_0033,LBGVMAG_0036,LBGVMAG_0038,LBGVMAG_0050,LBGVMAG_0058,LBGVMAG_0059,LBGVMAG_0062,LBGVMAG_0066,LBGVMAG_0069,LBGVMAG_0073,LBGVMAG_0076,LBGVMAG_0079,LBGVMAG_0080,LBGVMAG_0081,LBGVMAG_0089,LBGVMAG_0092,LBGVMAG_0096,LBGVMAG_0097,LBGVMAG_0102,LBGVMAG_0104,LBGVMAG_0106,LBGVMAG_0…	0	200	2	2	12	1	RPB1,_POLR2A;_DNA-directed_RNA_polymerase_II_subunit_RPB1	03020 RNA polymerase; 03420 Nucleotide excision repair
ko:K03145	94	39	68	LBGVMAG_0005,LBGVMAG_0006,LBGVMAG_0009,LBGVMAG_0012,LBGVMAG_0021,LBGVMAG_0025,LBGVMAG_0027,LBGVMAG_0030,LBGVMAG_0032,LBGVMAG_0033,LBGVMAG_0036,LBGVMAG_0040,LBGVMAG_0045,LBGVMAG_0051,LBGVMAG_0059,LBGVMAG_0062,LBGVMAG_0066,LBGVMAG_0069,LBGVMAG_0073,LBGVMAG_0079,LBGVMAG_0080,LBGVMAG_0085,LBGVMAG_0089,LBGVMAG_0092,LBGVMAG_0095,LBGVMAG_0096,LBGVMAG_0097,LBGVMAG_0104,LBGVMAG_0106,LBGVMAG_0108,LBGVMAG_0…	5	187	1	3	5	0	TFIIS;_transcription_elongation_factor_S-II	-
ko:K03014	92	35	66	LBGVMAG_0005,LBGVMAG_0006,LBGVMAG_0009,LBGVMAG_0012,LBGVMAG_0014,LBGVMAG_0021,LBGVMAG_0025,LBGVMAG_0030,LBGVMAG_0033,LBGVMAG_0036,LBGVMAG_0040,LBGVMAG_0045,LBGVMAG_0050,LBGVMAG_0058,LBGVMAG_0059,LBGVMAG_0062,LBGVMAG_0066,LBGVMAG_0069,LBGVMAG_0073,LBGVMAG_0076,LBGVMAG_0079,LBGVMAG_0080,LBGVMAG_0081,LBGVMAG_0089,LBGVMAG_0095,LBGVMAG_0096,LBGVMAG_0097,LBGVMAG_0102,LBGVMAG_0104,LBGVMAG_0106,LBGVMAG_0…	4	187	1	0	1	0	RPABC2,_RPB6,_POLR2F;_DNA-directed_RNA_polymerases_I,_II,_and_III_subunit_RPABC2	03020 RNA polymerase; 03420 Nucleotide excision repair
ko:K03168	88	33	61	LBGVMAG_0005,LBGVMAG_0006,LBGVMAG_0009,LBGVMAG_0012,LBGVMAG_0014,LBGVMAG_0021,LBGVMAG_0025,LBGVMAG_0030,LBGVMAG_0032,LBGVMAG_0033,LBGVMAG_0036,LBGVMAG_0038,LBGVMAG_0050,LBGVMAG_0051,LBGVMAG_0058,LBGVMAG_0059,LBGVMAG_0062,LBGVMAG_0066,LBGVMAG_0069,LBGVMAG_0073,LBGVMAG_0076,LBGVMAG_0081,LBGVMAG_0089,LBGVMAG_0095,LBGVMAG_0097,LBGVMAG_0102,LBGVMAG_0104,LBGVMAG_0108,LBGVMAG_0109,LBGVMAG_0110,LBGVMAG_0…	3	178	0	0	1	0	topA;_DNA_topoisomerase_I	-
ko:K03685	84	30	67	LBGVMAG_0001,LBGVMAG_0003,LBGVMAG_0005,LBGVMAG_0009,LBGVMAG_0012,LBGVMAG_0014,LBGVMAG_0023,LBGVMAG_0026,LBGVMAG_0027,LBGVMAG_0030,LBGVMAG_0032,LBGVMAG_0033,LBGVMAG_0036,LBGVMAG_0040,LBGVMAG_0050,LBGVMAG_0051,LBGVMAG_0058,LBGVMAG_0059,LBGVMAG_0062,LBGVMAG_0065,LBGVMAG_0066,LBGVMAG_0069,LBGVMAG_0073,LBGVMAG_0078,LBGVMAG_0079,LBGVMAG_0080,LBGVMAG_0081,LBGVMAG_0085,LBGVMAG_0089,LBGVMAG_0096,LBGVMAG_0…	0	171	0	10	0	0	rnc,_DROSHA,_RNT1;_ribonuclease_III	03008 Ribosome biogenesis in eukaryotes
ko:K03164	83	30	63	LBGVMAG_0001,LBGVMAG_0003,LBGVMAG_0005,LBGVMAG_0006,LBGVMAG_0011,LBGVMAG_0020,LBGVMAG_0023,LBGVMAG_0024,LBGVMAG_0025,LBGVMAG_0027,LBGVMAG_0030,LBGVMAG_0033,LBGVMAG_0036,LBGVMAG_0050,LBGVMAG_0051,LBGVMAG_0058,LBGVMAG_0062,LBGVMAG_0066,LBGVMAG_0069,LBGVMAG_0076,LBGVMAG_0078,LBGVMAG_0079,LBGVMAG_0080,LBGVMAG_0081,LBGVMAG_0085,LBGVMAG_0089,LBGVMAG_0095,LBGVMAG_0097,LBGVMAG_0102,LBGVMAG_0104,LBGVMAG_0…	2	150	3	12	8	1	TOP2;_DNA_topoisomerase_II	-
ko:K07270	74	34	65	LBGVMAG_0006,LBGVMAG_0011,LBGVMAG_0014,LBGVMAG_0020,LBGVMAG_0021,LBGVMAG_0025,LBGVMAG_0027,LBGVMAG_0032,LBGVMAG_0033,LBGVMAG_0038,LBGVMAG_0050,LBGVMAG_0051,LBGVMAG_0059,LBGVMAG_0076,LBGVMAG_0079,LBGVMAG_0080,LBGVMAG_0081,LBGVMAG_0092,LBGVMAG_0095,LBGVMAG_0096,LBGVMAG_0097,LBGVMAG_0104,LBGVMAG_0106,LBGVMAG_0108,LBGVMAG_0110,LBGVMAG_0119,LBGVMAG_0127,LBGVMAG_0128,LBGVMAG_0132,LBGVMAG_0141,LBGVMAG_0…	0	155	2	3	13	0	K07270;_glycosyl_transferase,_family_25	-
ko:K17783	81	28	63	LBGVMAG_0005,LBGVMAG_0006,LBGVMAG_0008,LBGVMAG_0009,LBGVMAG_0012,LBGVMAG_0020,LBGVMAG_0021,LBGVMAG_0027,LBGVMAG_0032,LBGVMAG_0033,LBGVMAG_0034,LBGVMAG_0036,LBGVMAG_0038,LBGVMAG_0050,LBGVMAG_0059,LBGVMAG_0062,LBGVMAG_0073,LBGVMAG_0079,LBGVMAG_0080,LBGVMAG_0081,LBGVMAG_0085,LBGVMAG_0089,LBGVMAG_0095,LBGVMAG_0097,LBGVMAG_0106,LBGVMAG_0109,LBGVMAG_0110,LBGVMAG_0117,LBGVMAG_0118,LBGVMAG_0119,LBGVMAG_0…	4	156	1	7	4	0	ERV1,_GFER,_ALR;_mitochondrial_FAD-linked_sulfhydryl_oxidase	-
ko:K04802	81	25	64	LBGVMAG_0001,LBGVMAG_0003,LBGVMAG_0009,LBGVMAG_0011,LBGVMAG_0014,LBGVMAG_0021,LBGVMAG_0023,LBGVMAG_0024,LBGVMAG_0025,LBGVMAG_0026,LBGVMAG_0027,LBGVMAG_0030,LBGVMAG_0038,LBGVMAG_0050,LBGVMAG_0059,LBGVMAG_0062,LBGVMAG_0065,LBGVMAG_0078,LBGVMAG_0081,LBGVMAG_0085,LBGVMAG_0092,LBGVMAG_0095,LBGVMAG_0102,LBGVMAG_0104,LBGVMAG_0106,LBGVMAG_0108,LBGVMAG_0109,LBGVMAG_0110,LBGVMAG_0117,LBGVMAG_0118,LBGVMAG_0…	2	149	0	12	7	0	PCNA;_proliferating_cell_nuclear_antigen	03030 DNA replication; 03410 Base excision repair; 03420 Nucleotide excision repair; 03430 Mismatch repair
ko:K00857	81	31	57	LBGVMAG_0001,LBGVMAG_0005,LBGVMAG_0008,LBGVMAG_0009,LBGVMAG_0011,LBGVMAG_0012,LBGVMAG_0021,LBGVMAG_0023,LBGVMAG_0024,LBGVMAG_0025,LBGVMAG_0026,LBGVMAG_0027,LBGVMAG_0030,LBGVMAG_0032,LBGVMAG_0034,LBGVMAG_0036,LBGVMAG_0045,LBGVMAG_0050,LBGVMAG_0051,LBGVMAG_0058,LBGVMAG_0059,LBGVMAG_0062,LBGVMAG_0066,LBGVMAG_0069,LBGVMAG_0076,LBGVMAG_0078,LBGVMAG_0080,LBGVMAG_0081,LBGVMAG_0089,LBGVMAG_0092,LBGVMAG_0…	2	149	0	12	6	0	tdk,_TK;_thymidine_kinase	00240 Pyrimidine metabolism; 00983 Drug metabolism - other enzymes
ko:K10808	74	32	61	LBGVMAG_0001,LBGVMAG_0003,LBGVMAG_0008,LBGVMAG_0009,LBGVMAG_0011,LBGVMAG_0021,LBGVMAG_0023,LBGVMAG_0024,LBGVMAG_0025,LBGVMAG_0026,LBGVMAG_0027,LBGVMAG_0030,LBGVMAG_0032,LBGVMAG_0034,LBGVMAG_0050,LBGVMAG_0051,LBGVMAG_0058,LBGVMAG_0059,LBGVMAG_0062,LBGVMAG_0069,LBGVMAG_0076,LBGVMAG_0078,LBGVMAG_0080,LBGVMAG_0085,LBGVMAG_0095,LBGVMAG_0102,LBGVMAG_0104,LBGVMAG_0106,LBGVMAG_0108,LBGVMAG_0109,LBGVMAG_0…	0	140	3	17	6	1	RRM2;_ribonucleoside-diphosphate_reductase_subunit_M2	00230 Purine metabolism; 00240 Pyrimidine metabolism; 00480 Glutathione metabolism; 00983 Drug metabolism - other enzymes
ko:K10754	77	28	56	LBGVMAG_0005,LBGVMAG_0006,LBGVMAG_0012,LBGVMAG_0021,LBGVMAG_0025,LBGVMAG_0030,LBGVMAG_0033,LBGVMAG_0036,LBGVMAG_0038,LBGVMAG_0050,LBGVMAG_0058,LBGVMAG_0059,LBGVMAG_0062,LBGVMAG_0069,LBGVMAG_0076,LBGVMAG_0079,LBGVMAG_0080,LBGVMAG_0081,LBGVMAG_0089,LBGVMAG_0095,LBGVMAG_0097,LBGVMAG_0102,LBGVMAG_0104,LBGVMAG_0106,LBGVMAG_0108,LBGVMAG_0109,LBGVMAG_0110,LBGVMAG_0118,LBGVMAG_0128,LBGVMAG_0132,LBGVMAG_0…	0	161	0	0	0	0	RFC1;_replication_factor_C_subunit_1	03030 DNA replication; 03410 Base excision repair; 03420 Nucleotide excision repair; 03430 Mismatch repair
ko:K03671	77	25	52	LBGVMAG_0006,LBGVMAG_0009,LBGVMAG_0014,LBGVMAG_0020,LBGVMAG_0025,LBGVMAG_0030,LBGVMAG_0032,LBGVMAG_0033,LBGVMAG_0036,LBGVMAG_0038,LBGVMAG_0050,LBGVMAG_0051,LBGVMAG_0058,LBGVMAG_0059,LBGVMAG_0062,LBGVMAG_0066,LBGVMAG_0069,LBGVMAG_0076,LBGVMAG_0079,LBGVMAG_0080,LBGVMAG_0081,LBGVMAG_0089,LBGVMAG_0092,LBGVMAG_0096,LBGVMAG_0097,LBGVMAG_0102,LBGVMAG_0104,LBGVMAG_0106,LBGVMAG_0108,LBGVMAG_0110,LBGVMAG_0…	0	143	1	0	9	1	TXN,_trxA;_thioredoxin	-
ko:K01520	76	23	52	LBGVMAG_0005,LBGVMAG_0006,LBGVMAG_0008,LBGVMAG_0011,LBGVMAG_0012,LBGVMAG_0014,LBGVMAG_0020,LBGVMAG_0023,LBGVMAG_0024,LBGVMAG_0025,LBGVMAG_0026,LBGVMAG_0027,LBGVMAG_0032,LBGVMAG_0033,LBGVMAG_0034,LBGVMAG_0036,LBGVMAG_0038,LBGVMAG_0045,LBGVMAG_0051,LBGVMAG_0058,LBGVMAG_0059,LBGVMAG_0069,LBGVMAG_0076,LBGVMAG_0081,LBGVMAG_0085,LBGVMAG_0092,LBGVMAG_0096,LBGVMAG_0097,LBGVMAG_0098,LBGVMAG_0102,LBGVMAG_0…	3	123	0	12	12	1	dut,_DUT;_dUTP_diphosphatase	00240 Pyrimidine metabolism; 00983 Drug metabolism - other enzymes
ko:K07001	71	23	55	LBGVMAG_0001,LBGVMAG_0003,LBGVMAG_0005,LBGVMAG_0006,LBGVMAG_0008,LBGVMAG_0012,LBGVMAG_0014,LBGVMAG_0023,LBGVMAG_0025,LBGVMAG_0027,LBGVMAG_0030,LBGVMAG_0033,LBGVMAG_0036,LBGVMAG_0038,LBGVMAG_0040,LBGVMAG_0050,LBGVMAG_0059,LBGVMAG_0062,LBGVMAG_0065,LBGVMAG_0078,LBGVMAG_0079,LBGVMAG_0081,LBGVMAG_0089,LBGVMAG_0092,LBGVMAG_0096,LBGVMAG_0104,LBGVMAG_0106,LBGVMAG_0108,LBGVMAG_0110,LBGVMAG_0117,LBGVMAG_0…	0	130	2	11	6	0	K07001;_NTE_family_protein	-
ko:K03470	71	26	50	LBGVMAG_0009,LBGVMAG_0012,LBGVMAG_0014,LBGVMAG_0021,LBGVMAG_0030,LBGVMAG_0032,LBGVMAG_0036,LBGVMAG_0038,LBGVMAG_0050,LBGVMAG_0051,LBGVMAG_0058,LBGVMAG_0059,LBGVMAG_0062,LBGVMAG_0066,LBGVMAG_0069,LBGVMAG_0079,LBGVMAG_0080,LBGVMAG_0081,LBGVMAG_0089,LBGVMAG_0095,LBGVMAG_0096,LBGVMAG_0097,LBGVMAG_0102,LBGVMAG_0104,LBGVMAG_0106,LBGVMAG_0108,LBGVMAG_0109,LBGVMAG_0110,LBGVMAG_0119,LBGVMAG_0127,LBGVMAG_0…	0	145	0	0	2	0	rnhB;_ribonuclease_HII	03030 DNA replication
ko:K03257	66	25	53	LBGVMAG_0005,LBGVMAG_0006,LBGVMAG_0012,LBGVMAG_0021,LBGVMAG_0025,LBGVMAG_0030,LBGVMAG_0033,LBGVMAG_0036,LBGVMAG_0038,LBGVMAG_0040,LBGVMAG_0059,LBGVMAG_0062,LBGVMAG_0069,LBGVMAG_0079,LBGVMAG_0080,LBGVMAG_0081,LBGVMAG_0089,LBGVMAG_0097,LBGVMAG_0102,LBGVMAG_0108,LBGVMAG_0119,LBGVMAG_0126,LBGVMAG_0128,LBGVMAG_0133,LBGVMAG_0134,LBGVMAG_0138,LBGVMAG_0141,LBGVMAG_0143,LBGVMAG_0146,LBGVMAG_0150,LBGVMAG_0…	0	142	0	0	2	0	EIF4A;_translation_initiation_factor_4A	-
ko:K00525	77	21	45	LBGVMAG_0001,LBGVMAG_0003,LBGVMAG_0005,LBGVMAG_0006,LBGVMAG_0008,LBGVMAG_0011,LBGVMAG_0014,LBGVMAG_0024,LBGVMAG_0026,LBGVMAG_0027,LBGVMAG_0033,LBGVMAG_0034,LBGVMAG_0036,LBGVMAG_0038,LBGVMAG_0050,LBGVMAG_0058,LBGVMAG_0059,LBGVMAG_0062,LBGVMAG_0066,LBGVMAG_0069,LBGVMAG_0073,LBGVMAG_0076,LBGVMAG_0079,LBGVMAG_0080,LBGVMAG_0092,LBGVMAG_0095,LBGVMAG_0096,LBGVMAG_0102,LBGVMAG_0104,LBGVMAG_0109,LBGVMAG_0…	1	123	1	10	8	0	E1.17.4.1A,_nrdA,_nrdE;_ribonucleoside-diphosphate_reductase_alpha_chain	00230 Purine metabolism; 00240 Pyrimidine metabolism
ko:K01953	65	28	48	LBGVMAG_0005,LBGVMAG_0006,LBGVMAG_0008,LBGVMAG_0009,LBGVMAG_0012,LBGVMAG_0014,LBGVMAG_0021,LBGVMAG_0023,LBGVMAG_0030,LBGVMAG_0032,LBGVMAG_0033,LBGVMAG_0034,LBGVMAG_0036,LBGVMAG_0051,LBGVMAG_0059,LBGVMAG_0062,LBGVMAG_0066,LBGVMAG_0069,LBGVMAG_0079,LBGVMAG_0080,LBGVMAG_0081,LBGVMAG_0089,LBGVMAG_0092,LBGVMAG_0096,LBGVMAG_0097,LBGVMAG_0106,LBGVMAG_0109,LBGVMAG_0118,LBGVMAG_0119,LBGVMAG_0126,LBGVMAG_0…	0	129	0	3	9	0	asnB,_ASNS;_asparagine_synthase_(glutamine-hydrolysing)	00250 Alanine, aspartate and glutamate metabolism
ko:K07451	60	28	53	LBGVMAG_0006,LBGVMAG_0008,LBGVMAG_0009,LBGVMAG_0011,LBGVMAG_0012,LBGVMAG_0021,LBGVMAG_0023,LBGVMAG_0027,LBGVMAG_0032,LBGVMAG_0033,LBGVMAG_0034,LBGVMAG_0038,LBGVMAG_0050,LBGVMAG_0051,LBGVMAG_0058,LBGVMAG_0059,LBGVMAG_0062,LBGVMAG_0066,LBGVMAG_0069,LBGVMAG_0080,LBGVMAG_0089,LBGVMAG_0092,LBGVMAG_0095,LBGVMAG_0096,LBGVMAG_0102,LBGVMAG_0109,LBGVMAG_0117,LBGVMAG_0119,LBGVMAG_0127,LBGVMAG_0128,LBGVMAG_0…	1	124	0	8	7	1	mcrA;_5-methylcytosine-specific_restriction_enzyme_A	-
ko:K03007	58	32	49	LBGVMAG_0005,LBGVMAG_0009,LBGVMAG_0012,LBGVMAG_0014,LBGVMAG_0021,LBGVMAG_0025,LBGVMAG_0040,LBGVMAG_0050,LBGVMAG_0058,LBGVMAG_0059,LBGVMAG_0062,LBGVMAG_0066,LBGVMAG_0076,LBGVMAG_0079,LBGVMAG_0081,LBGVMAG_0095,LBGVMAG_0097,LBGVMAG_0102,LBGVMAG_0104,LBGVMAG_0106,LBGVMAG_0108,LBGVMAG_0109,LBGVMAG_0110,LBGVMAG_0118,LBGVMAG_0119,LBGVMAG_0127,LBGVMAG_0128,LBGVMAG_0133,LBGVMAG_0149,LBGVMAG_0150,LBGVMAG_0…	0	134	2	0	3	0	RPABC5,_RPB10,_POLR2L;_DNA-directed_RNA_polymerases_I,_II,_and_III_subunit_RPABC5	03020 RNA polymerase; 03420 Nucleotide excision repair
ko:K03013	63	24	52	LBGVMAG_0005,LBGVMAG_0009,LBGVMAG_0014,LBGVMAG_0020,LBGVMAG_0025,LBGVMAG_0030,LBGVMAG_0036,LBGVMAG_0040,LBGVMAG_0058,LBGVMAG_0066,LBGVMAG_0069,LBGVMAG_0080,LBGVMAG_0096,LBGVMAG_0097,LBGVMAG_0104,LBGVMAG_0106,LBGVMAG_0109,LBGVMAG_0110,LBGVMAG_0119,LBGVMAG_0126,LBGVMAG_0127,LBGVMAG_0128,LBGVMAG_0132,LBGVMAG_0133,LBGVMAG_0134,LBGVMAG_0140,LBGVMAG_0147,LBGVMAG_0149,LBGVMAG_0150,LBGVMAG_0152,LBGVMAG_0…	3	123	2	1	10	0	RPABC1,_RPB5,_POLR2E;_DNA-directed_RNA_polymerases_I,_II,_and_III_subunit_RPABC1	03020 RNA polymerase; 03420 Nucleotide excision repair
ko:K15255	65	23	44	LBGVMAG_0005,LBGVMAG_0006,LBGVMAG_0012,LBGVMAG_0014,LBGVMAG_0020,LBGVMAG_0021,LBGVMAG_0026,LBGVMAG_0033,LBGVMAG_0036,LBGVMAG_0040,LBGVMAG_0050,LBGVMAG_0058,LBGVMAG_0059,LBGVMAG_0066,LBGVMAG_0073,LBGVMAG_0076,LBGVMAG_0079,LBGVMAG_0085,LBGVMAG_0089,LBGVMAG_0102,LBGVMAG_0104,LBGVMAG_0109,LBGVMAG_0110,LBGVMAG_0117,LBGVMAG_0126,LBGVMAG_0128,LBGVMAG_0132,LBGVMAG_0133,LBGVMAG_0134,LBGVMAG_0143,LBGVMAG_0…	1	117	2	3	9	0	PIF1;_ATP-dependent_DNA_helicase_PIF1	-
ko:K03555	66	14	45	LBGVMAG_0005,LBGVMAG_0006,LBGVMAG_0012,LBGVMAG_0014,LBGVMAG_0020,LBGVMAG_0021,LBGVMAG_0033,LBGVMAG_0036,LBGVMAG_0040,LBGVMAG_0050,LBGVMAG_0066,LBGVMAG_0069,LBGVMAG_0076,LBGVMAG_0079,LBGVMAG_0080,LBGVMAG_0081,LBGVMAG_0089,LBGVMAG_0092,LBGVMAG_0095,LBGVMAG_0096,LBGVMAG_0097,LBGVMAG_0102,LBGVMAG_0104,LBGVMAG_0109,LBGVMAG_0110,LBGVMAG_0127,LBGVMAG_0133,LBGVMAG_0138,LBGVMAG_0143,LBGVMAG_0147,LBGVMAG_0…	0	121	0	0	4	0	mutS;_DNA_mismatch_repair_protein_MutS	03430 Mismatch repair
ko:K08991	47	29	44	LBGVMAG_0006,LBGVMAG_0014,LBGVMAG_0021,LBGVMAG_0033,LBGVMAG_0036,LBGVMAG_0038,LBGVMAG_0045,LBGVMAG_0050,LBGVMAG_0058,LBGVMAG_0062,LBGVMAG_0066,LBGVMAG_0073,LBGVMAG_0076,LBGVMAG_0092,LBGVMAG_0096,LBGVMAG_0106,LBGVMAG_0108,LBGVMAG_0110,LBGVMAG_0119,LBGVMAG_0127,LBGVMAG_0128,LBGVMAG_0132,LBGVMAG_0133,LBGVMAG_0141,LBGVMAG_0143,LBGVMAG_0158,LBGVMAG_0166,LBGVMAG_0168,LBGVMAG_0180,LBGVMAG_0181,LBGVMAG_0…	1	112	0	0	6	1	MUS81;_crossover_junction_endonuclease_MUS81	03440 Homologous recombination; 03460 Fanconi anemia pathway
ko:K10756	56	20	41	LBGVMAG_0006,LBGVMAG_0009,LBGVMAG_0014,LBGVMAG_0025,LBGVMAG_0030,LBGVMAG_0032,LBGVMAG_0033,LBGVMAG_0036,LBGVMAG_0038,LBGVMAG_0050,LBGVMAG_0051,LBGVMAG_0059,LBGVMAG_0066,LBGVMAG_0069,LBGVMAG_0079,LBGVMAG_0080,LBGVMAG_0095,LBGVMAG_0097,LBGVMAG_0102,LBGVMAG_0104,LBGVMAG_0118,LBGVMAG_0119,LBGVMAG_0126,LBGVMAG_0127,LBGVMAG_0134,LBGVMAG_0143,LBGVMAG_0149,LBGVMAG_0150,LBGVMAG_0155,LBGVMAG_0158,LBGVMAG_0…	0	115	1	0	1	0	RFC3_5;_replication_factor_C_subunit_3/5	03030 DNA replication; 03410 Base excision repair; 03420 Nucleotide excision repair; 03430 Mismatch repair
ko:K03236	50	23	43	LBGVMAG_0006,LBGVMAG_0014,LBGVMAG_0021,LBGVMAG_0025,LBGVMAG_0030,LBGVMAG_0032,LBGVMAG_0033,LBGVMAG_0036,LBGVMAG_0038,LBGVMAG_0050,LBGVMAG_0051,LBGVMAG_0058,LBGVMAG_0059,LBGVMAG_0066,LBGVMAG_0069,LBGVMAG_0076,LBGVMAG_0079,LBGVMAG_0080,LBGVMAG_0097,LBGVMAG_0104,LBGVMAG_0106,LBGVMAG_0118,LBGVMAG_0127,LBGVMAG_0138,LBGVMAG_0143,LBGVMAG_0150,LBGVMAG_0158,LBGVMAG_0163,LBGVMAG_0166,LBGVMAG_0167,LBGVMAG_0…	0	113	0	0	3	0	EIF1A;_translation_initiation_factor_1A	-
ko:K04801	44	24	45	LBGVMAG_0006,LBGVMAG_0012,LBGVMAG_0021,LBGVMAG_0030,LBGVMAG_0033,LBGVMAG_0036,LBGVMAG_0050,LBGVMAG_0059,LBGVMAG_0062,LBGVMAG_0069,LBGVMAG_0073,LBGVMAG_0079,LBGVMAG_0095,LBGVMAG_0102,LBGVMAG_0106,LBGVMAG_0109,LBGVMAG_0128,LBGVMAG_0138,LBGVMAG_0143,LBGVMAG_0146,LBGVMAG_0147,LBGVMAG_0158,LBGVMAG_0162,LBGVMAG_0164,LBGVMAG_0166,LBGVMAG_0178,LBGVMAG_0180,LBGVMAG_0182,LBGVMAG_0183,LBGVMAG_0194,LBGVMAG_0…	0	113	0	0	0	0	rfcS;_replication_factor_C_small_subunit	03030 DNA replication
ko:K07386	37	24	51	LBGVMAG_0006,LBGVMAG_0021,LBGVMAG_0032,LBGVMAG_0036,LBGVMAG_0050,LBGVMAG_0051,LBGVMAG_0059,LBGVMAG_0069,LBGVMAG_0079,LBGVMAG_0080,LBGVMAG_0095,LBGVMAG_0109,LBGVMAG_0118,LBGVMAG_0128,LBGVMAG_0134,LBGVMAG_0138,LBGVMAG_0143,LBGVMAG_0167,LBGVMAG_0168,LBGVMAG_0178,LBGVMAG_0182,LBGVMAG_0198,LBGVMAG_0199,LBGVMAG_0203,LBGVMAG_0205,LBGVMAG_0208,LBGVMAG_0218,LBGVMAG_0224,LBGVMAG_0229,LBGVMAG_0230,LBGVMAG_0…	0	112	0	0	0	0	pepO;_putative_endopeptidase	-
ko:K00558	59	16	36	LBGVMAG_0009,LBGVMAG_0014,LBGVMAG_0020,LBGVMAG_0024,LBGVMAG_0030,LBGVMAG_0036,LBGVMAG_0059,LBGVMAG_0066,LBGVMAG_0073,LBGVMAG_0076,LBGVMAG_0079,LBGVMAG_0080,LBGVMAG_0081,LBGVMAG_0089,LBGVMAG_0095,LBGVMAG_0096,LBGVMAG_0098,LBGVMAG_0104,LBGVMAG_0110,LBGVMAG_0119,LBGVMAG_0132,LBGVMAG_0133,LBGVMAG_0138,LBGVMAG_0147,LBGVMAG_0150,LBGVMAG_0154,LBGVMAG_0158,LBGVMAG_0162,LBGVMAG_0164,LBGVMAG_0166,LBGVMAG_0…	2	101	0	2	6	0	DNMT1,_dcm;_DNA_(cytosine-5)-methyltransferase_1	00270 Cysteine and methionine metabolism
ko:K14589	59	13	39	LBGVMAG_0009,LBGVMAG_0025,LBGVMAG_0030,LBGVMAG_0036,LBGVMAG_0038,LBGVMAG_0062,LBGVMAG_0066,LBGVMAG_0073,LBGVMAG_0080,LBGVMAG_0095,LBGVMAG_0097,LBGVMAG_0102,LBGVMAG_0104,LBGVMAG_0106,LBGVMAG_0108,LBGVMAG_0109,LBGVMAG_0118,LBGVMAG_0119,LBGVMAG_0127,LBGVMAG_0143,LBGVMAG_0146,LBGVMAG_0147,LBGVMAG_0149,LBGVMAG_0154,LBGVMAG_0155,LBGVMAG_0167,LBGVMAG_0168,LBGVMAG_0178,LBGVMAG_0180,LBGVMAG_0182,LBGVMAG_0…	0	110	0	0	1	0	CMTR1,_FTSJD2,_MTR1;_cap1_methyltransferase	-
ko:K15078	49	22	40	LBGVMAG_0005,LBGVMAG_0006,LBGVMAG_0021,LBGVMAG_0030,LBGVMAG_0033,LBGVMAG_0036,LBGVMAG_0040,LBGVMAG_0050,LBGVMAG_0059,LBGVMAG_0066,LBGVMAG_0069,LBGVMAG_0073,LBGVMAG_0079,LBGVMAG_0081,LBGVMAG_0097,LBGVMAG_0104,LBGVMAG_0108,LBGVMAG_0128,LBGVMAG_0133,LBGVMAG_0138,LBGVMAG_0141,LBGVMAG_0143,LBGVMAG_0147,LBGVMAG_0162,LBGVMAG_0163,LBGVMAG_0166,LBGVMAG_0168,LBGVMAG_0172,LBGVMAG_0180,LBGVMAG_0187,LBGVMAG_0…	0	110	0	0	1	0	SLX1;_structure-specific_endonuclease_subunit_SLX1	03460 Fanconi anemia pathway
ko:K09503	60	16	34	LBGVMAG_0001,LBGVMAG_0003,LBGVMAG_0005,LBGVMAG_0006,LBGVMAG_0008,LBGVMAG_0009,LBGVMAG_0012,LBGVMAG_0014,LBGVMAG_0023,LBGVMAG_0027,LBGVMAG_0032,LBGVMAG_0034,LBGVMAG_0036,LBGVMAG_0059,LBGVMAG_0066,LBGVMAG_0069,LBGVMAG_0078,LBGVMAG_0079,LBGVMAG_0080,LBGVMAG_0081,LBGVMAG_0085,LBGVMAG_0089,LBGVMAG_0092,LBGVMAG_0095,LBGVMAG_0102,LBGVMAG_0118,LBGVMAG_0119,LBGVMAG_0126,LBGVMAG_0134,LBGVMAG_0141,LBGVMAG_0…	0	95	2	9	4	0	DNAJA2;_DnaJ_homolog_subfamily_A_member_2	04141 Protein processing in endoplasmic reticulum
ko:K10755	49	22	37	LBGVMAG_0005,LBGVMAG_0009,LBGVMAG_0012,LBGVMAG_0021,LBGVMAG_0025,LBGVMAG_0032,LBGVMAG_0033,LBGVMAG_0040,LBGVMAG_0050,LBGVMAG_0051,LBGVMAG_0059,LBGVMAG_0062,LBGVMAG_0079,LBGVMAG_0081,LBGVMAG_0089,LBGVMAG_0095,LBGVMAG_0097,LBGVMAG_0104,LBGVMAG_0108,LBGVMAG_0109,LBGVMAG_0118,LBGVMAG_0126,LBGVMAG_0134,LBGVMAG_0147,LBGVMAG_0149,LBGVMAG_0150,LBGVMAG_0167,LBGVMAG_0168,LBGVMAG_0172,LBGVMAG_0183,LBGVMAG_0…	0	108	0	0	0	0	RFC2_4;_replication_factor_C_subunit_2/4	03030 DNA replication; 03410 Base excision repair; 03420 Nucleotide excision repair; 03430 Mismatch repair
ko:K00565	51	14	41	LBGVMAG_0001,LBGVMAG_0003,LBGVMAG_0004,LBGVMAG_0008,LBGVMAG_0009,LBGVMAG_0012,LBGVMAG_0020,LBGVMAG_0023,LBGVMAG_0026,LBGVMAG_0027,LBGVMAG_0034,LBGVMAG_0050,LBGVMAG_0059,LBGVMAG_0065,LBGVMAG_0069,LBGVMAG_0073,LBGVMAG_0078,LBGVMAG_0080,LBGVMAG_0085,LBGVMAG_0089,LBGVMAG_0092,LBGVMAG_0095,LBGVMAG_0097,LBGVMAG_0106,LBGVMAG_0109,LBGVMAG_0110,LBGVMAG_0117,LBGVMAG_0118,LBGVMAG_0140,LBGVMAG_0141,LBGVMAG_0…	1	83	3	14	4	1	RNMT;_mRNA_(guanine-N7-)-methyltransferase	03015 mRNA surveillance pathway
ko:K00987	60	9	37	LBGVMAG_0006,LBGVMAG_0008,LBGVMAG_0011,LBGVMAG_0014,LBGVMAG_0025,LBGVMAG_0027,LBGVMAG_0030,LBGVMAG_0034,LBGVMAG_0036,LBGVMAG_0038,LBGVMAG_0058,LBGVMAG_0062,LBGVMAG_0066,LBGVMAG_0079,LBGVMAG_0096,LBGVMAG_0104,LBGVMAG_0108,LBGVMAG_0110,LBGVMAG_0117,LBGVMAG_0119,LBGVMAG_0127,LBGVMAG_0128,LBGVMAG_0132,LBGVMAG_0133,LBGVMAG_0138,LBGVMAG_0143,LBGVMAG_0147,LBGVMAG_0149,LBGVMAG_0150,LBGVMAG_0154,LBGVMAG_0…	0	96	1	8	1	0	CEG1;_mRNA_guanylyltransferase	-
ko:K03259	45	19	42	LBGVMAG_0005,LBGVMAG_0014,LBGVMAG_0058,LBGVMAG_0059,LBGVMAG_0076,LBGVMAG_0081,LBGVMAG_0089,LBGVMAG_0096,LBGVMAG_0097,LBGVMAG_0110,LBGVMAG_0126,LBGVMAG_0127,LBGVMAG_0132,LBGVMAG_0134,LBGVMAG_0140,LBGVMAG_0147,LBGVMAG_0149,LBGVMAG_0154,LBGVMAG_0155,LBGVMAG_0163,LBGVMAG_0165,LBGVMAG_0166,LBGVMAG_0167,LBGVMAG_0168,LBGVMAG_0172,LBGVMAG_0181,LBGVMAG_0183,LBGVMAG_0187,LBGVMAG_0194,LBGVMAG_0201,LBGVMAG_0…	2	104	0	0	0	0	EIF4E;_translation_initiation_factor_4E	-
ko:K12619	44	25	37	LBGVMAG_0014,LBGVMAG_0025,LBGVMAG_0050,LBGVMAG_0059,LBGVMAG_0066,LBGVMAG_0080,LBGVMAG_0095,LBGVMAG_0096,LBGVMAG_0097,LBGVMAG_0102,LBGVMAG_0104,LBGVMAG_0106,LBGVMAG_0108,LBGVMAG_0109,LBGVMAG_0110,LBGVMAG_0118,LBGVMAG_0127,LBGVMAG_0146,LBGVMAG_0150,LBGVMAG_0154,LBGVMAG_0163,LBGVMAG_0164,LBGVMAG_0167,LBGVMAG_0168,LBGVMAG_0178,LBGVMAG_0181,LBGVMAG_0182,LBGVMAG_0187,LBGVMAG_0198,LBGVMAG_0199,LBGVMAG_0…	0	101	0	0	5	0	XRN2,_RAT1;_5'-3'_exoribonuclease_2	03008 Ribosome biogenesis in eukaryotes; 03018 RNA degradation
ko:K13917	62	10	34	LBGVMAG_0006,LBGVMAG_0008,LBGVMAG_0011,LBGVMAG_0014,LBGVMAG_0023,LBGVMAG_0025,LBGVMAG_0030,LBGVMAG_0034,LBGVMAG_0036,LBGVMAG_0038,LBGVMAG_0058,LBGVMAG_0062,LBGVMAG_0066,LBGVMAG_0079,LBGVMAG_0095,LBGVMAG_0096,LBGVMAG_0104,LBGVMAG_0108,LBGVMAG_0110,LBGVMAG_0119,LBGVMAG_0127,LBGVMAG_0128,LBGVMAG_0132,LBGVMAG_0133,LBGVMAG_0138,LBGVMAG_0143,LBGVMAG_0147,LBGVMAG_0149,LBGVMAG_0150,LBGVMAG_0152,LBGVMAG_0…	1	98	0	5	2	0	RNGTT;_mRNA-capping_enzyme	03015 mRNA surveillance pathway
ko:K06188	42	19	42	LBGVMAG_0006,LBGVMAG_0009,LBGVMAG_0012,LBGVMAG_0021,LBGVMAG_0033,LBGVMAG_0036,LBGVMAG_0038,LBGVMAG_0040,LBGVMAG_0050,LBGVMAG_0058,LBGVMAG_0059,LBGVMAG_0080,LBGVMAG_0081,LBGVMAG_0089,LBGVMAG_0096,LBGVMAG_0097,LBGVMAG_0108,LBGVMAG_0118,LBGVMAG_0128,LBGVMAG_0133,LBGVMAG_0138,LBGVMAG_0143,LBGVMAG_0147,LBGVMAG_0162,LBGVMAG_0164,LBGVMAG_0166,LBGVMAG_0172,LBGVMAG_0182,LBGVMAG_0183,LBGVMAG_0201,LBGVMAG_0…	0	102	0	0	1	0	aqpZ;_aquaporin_Z	-
ko:K12573	43	21	37	LBGVMAG_0005,LBGVMAG_0012,LBGVMAG_0021,LBGVMAG_0025,LBGVMAG_0030,LBGVMAG_0038,LBGVMAG_0050,LBGVMAG_0059,LBGVMAG_0062,LBGVMAG_0066,LBGVMAG_0073,LBGVMAG_0080,LBGVMAG_0081,LBGVMAG_0102,LBGVMAG_0104,LBGVMAG_0106,LBGVMAG_0108,LBGVMAG_0119,LBGVMAG_0128,LBGVMAG_0138,LBGVMAG_0146,LBGVMAG_0154,LBGVMAG_0158,LBGVMAG_0162,LBGVMAG_0166,LBGVMAG_0167,LBGVMAG_0168,LBGVMAG_0183,LBGVMAG_0194,LBGVMAG_0200,LBGVMAG_0…	0	100	0	0	1	0	rnr,_vacB;_ribonuclease_R	03018 RNA degradation
ko:K03124	48	17	33	LBGVMAG_0001,LBGVMAG_0003,LBGVMAG_0008,LBGVMAG_0009,LBGVMAG_0011,LBGVMAG_0012,LBGVMAG_0020,LBGVMAG_0021,LBGVMAG_0023,LBGVMAG_0024,LBGVMAG_0027,LBGVMAG_0034,LBGVMAG_0036,LBGVMAG_0066,LBGVMAG_0078,LBGVMAG_0079,LBGVMAG_0080,LBGVMAG_0085,LBGVMAG_0096,LBGVMAG_0106,LBGVMAG_0108,LBGVMAG_0117,LBGVMAG_0118,LBGVMAG_0119,LBGVMAG_0127,LBGVMAG_0140,LBGVMAG_0146,LBGVMAG_0147,LBGVMAG_0163,LBGVMAG_0166,LBGVMAG_0…	0	77	0	16	5	0	TFIIB,_GTF2B,_SUA7,_tfb;_transcription_initiation_factor_TFIIB	03022 Basal transcription factors
ko:K03469	47	16	31	LBGVMAG_0006,LBGVMAG_0012,LBGVMAG_0014,LBGVMAG_0032,LBGVMAG_0033,LBGVMAG_0051,LBGVMAG_0058,LBGVMAG_0066,LBGVMAG_0069,LBGVMAG_0079,LBGVMAG_0080,LBGVMAG_0092,LBGVMAG_0097,LBGVMAG_0098,LBGVMAG_0104,LBGVMAG_0106,LBGVMAG_0118,LBGVMAG_0119,LBGVMAG_0126,LBGVMAG_0127,LBGVMAG_0128,LBGVMAG_0132,LBGVMAG_0134,LBGVMAG_0138,LBGVMAG_0141,LBGVMAG_0147,LBGVMAG_0155,LBGVMAG_0162,LBGVMAG_0165,LBGVMAG_0180,LBGVMAG_0…	3	81	3	1	6	0	rnhA,_RNASEH1;_ribonuclease_HI	03030 DNA replication
ko:K21996	53	9	32	LBGVMAG_0006,LBGVMAG_0014,LBGVMAG_0025,LBGVMAG_0030,LBGVMAG_0036,LBGVMAG_0038,LBGVMAG_0058,LBGVMAG_0062,LBGVMAG_0066,LBGVMAG_0079,LBGVMAG_0096,LBGVMAG_0104,LBGVMAG_0108,LBGVMAG_0110,LBGVMAG_0119,LBGVMAG_0127,LBGVMAG_0128,LBGVMAG_0132,LBGVMAG_0133,LBGVMAG_0138,LBGVMAG_0143,LBGVMAG_0147,LBGVMAG_0149,LBGVMAG_0150,LBGVMAG_0154,LBGVMAG_0162,LBGVMAG_0163,LBGVMAG_0164,LBGVMAG_0167,LBGVMAG_0168,LBGVMAG_0…	0	93	0	0	1	0	SNX41_42;_sorting_nexin-41/42	-
ko:K01338	39	17	37	LBGVMAG_0006,LBGVMAG_0020,LBGVMAG_0036,LBGVMAG_0038,LBGVMAG_0050,LBGVMAG_0058,LBGVMAG_0066,LBGVMAG_0079,LBGVMAG_0080,LBGVMAG_0097,LBGVMAG_0102,LBGVMAG_0110,LBGVMAG_0118,LBGVMAG_0126,LBGVMAG_0127,LBGVMAG_0128,LBGVMAG_0132,LBGVMAG_0134,LBGVMAG_0150,LBGVMAG_0163,LBGVMAG_0167,LBGVMAG_0179,LBGVMAG_0181,LBGVMAG_0187,LBGVMAG_0201,LBGVMAG_0205,LBGVMAG_0213,LBGVMAG_0217,LBGVMAG_0224,LBGVMAG_0229,LBGVMAG_0…	0	88	1	0	4	0	lon;_ATP-dependent_Lon_protease	-
ko:K03017	52	14	26	LBGVMAG_0005,LBGVMAG_0009,LBGVMAG_0014,LBGVMAG_0030,LBGVMAG_0033,LBGVMAG_0036,LBGVMAG_0040,LBGVMAG_0050,LBGVMAG_0058,LBGVMAG_0059,LBGVMAG_0062,LBGVMAG_0066,LBGVMAG_0073,LBGVMAG_0080,LBGVMAG_0081,LBGVMAG_0095,LBGVMAG_0106,LBGVMAG_0109,LBGVMAG_0110,LBGVMAG_0127,LBGVMAG_0128,LBGVMAG_0132,LBGVMAG_0133,LBGVMAG_0138,LBGVMAG_0140,LBGVMAG_0146,LBGVMAG_0147,LBGVMAG_0149,LBGVMAG_0158,LBGVMAG_0162,LBGVMAG_0…	0	92	0	0	0	0	RPB9,_POLR2I;_DNA-directed_RNA_polymerase_II_subunit_RPB9	03020 RNA polymerase; 03420 Nucleotide excision repair
ko:K09935	45	19	27	LBGVMAG_0006,LBGVMAG_0009,LBGVMAG_0021,LBGVMAG_0032,LBGVMAG_0036,LBGVMAG_0051,LBGVMAG_0059,LBGVMAG_0069,LBGVMAG_0079,LBGVMAG_0089,LBGVMAG_0096,LBGVMAG_0097,LBGVMAG_0104,LBGVMAG_0138,LBGVMAG_0140,LBGVMAG_0143,LBGVMAG_0150,LBGVMAG_0152,LBGVMAG_0154,LBGVMAG_0163,LBGVMAG_0164,LBGVMAG_0167,LBGVMAG_0168,LBGVMAG_0172,LBGVMAG_0179,LBGVMAG_0180,LBGVMAG_0182,LBGVMAG_0187,LBGVMAG_0198,LBGVMAG_0200,LBGVMAG_0…	0	85	1	1	4	0	ybiA;_N-glycosidase_YbiA	-
ko:K02327	45	14	29	LBGVMAG_0003,LBGVMAG_0012,LBGVMAG_0023,LBGVMAG_0026,LBGVMAG_0033,LBGVMAG_0036,LBGVMAG_0038,LBGVMAG_0050,LBGVMAG_0062,LBGVMAG_0069,LBGVMAG_0078,LBGVMAG_0079,LBGVMAG_0080,LBGVMAG_0089,LBGVMAG_0092,LBGVMAG_0095,LBGVMAG_0096,LBGVMAG_0102,LBGVMAG_0118,LBGVMAG_0133,LBGVMAG_0141,LBGVMAG_0145,LBGVMAG_0154,LBGVMAG_0162,LBGVMAG_0163,LBGVMAG_0168,LBGVMAG_0180,LBGVMAG_0199,LBGVMAG_0210,LBGVMAG_0217,LBGVMAG_0…	1	74	2	7	3	1	POLD1;_DNA_polymerase_delta_subunit_1	03030 DNA replication; 03410 Base excision repair; 03420 Nucleotide excision repair; 03430 Mismatch repair; 03440 Homologous recombination
ko:K04799	39	19	29	LBGVMAG_0020,LBGVMAG_0021,LBGVMAG_0025,LBGVMAG_0030,LBGVMAG_0038,LBGVMAG_0050,LBGVMAG_0059,LBGVMAG_0062,LBGVMAG_0066,LBGVMAG_0095,LBGVMAG_0102,LBGVMAG_0106,LBGVMAG_0108,LBGVMAG_0118,LBGVMAG_0126,LBGVMAG_0127,LBGVMAG_0133,LBGVMAG_0134,LBGVMAG_0150,LBGVMAG_0155,LBGVMAG_0163,LBGVMAG_0166,LBGVMAG_0167,LBGVMAG_0178,LBGVMAG_0181,LBGVMAG_0182,LBGVMAG_0198,LBGVMAG_0200,LBGVMAG_0207,LBGVMAG_0208,LBGVMAG_0…	3	76	3	0	5	0	FEN1,_RAD2;_flap_endonuclease-1	03030 DNA replication; 03410 Base excision repair; 03450 Non-homologous end-joining
ko:K06919	33	15	39	LBGVMAG_0005,LBGVMAG_0012,LBGVMAG_0034,LBGVMAG_0040,LBGVMAG_0050,LBGVMAG_0066,LBGVMAG_0073,LBGVMAG_0096,LBGVMAG_0108,LBGVMAG_0110,LBGVMAG_0118,LBGVMAG_0119,LBGVMAG_0138,LBGVMAG_0147,LBGVMAG_0152,LBGVMAG_0155,LBGVMAG_0158,LBGVMAG_0162,LBGVMAG_0167,LBGVMAG_0172,LBGVMAG_0203,LBGVMAG_0207,LBGVMAG_0210,LBGVMAG_0217,LBGVMAG_0221,LBGVMAG_0224,LBGVMAG_0241,LBGVMAG_0245,LBGVMAG_0247,LBGVMAG_0255,LBGVMAG_0…	0	84	0	2	1	0	K06919;_putative_DNA_primase/helicase	-
ko:K08900	34	19	34	LBGVMAG_0021,LBGVMAG_0030,LBGVMAG_0066,LBGVMAG_0095,LBGVMAG_0106,LBGVMAG_0109,LBGVMAG_0110,LBGVMAG_0118,LBGVMAG_0119,LBGVMAG_0127,LBGVMAG_0145,LBGVMAG_0155,LBGVMAG_0158,LBGVMAG_0166,LBGVMAG_0168,LBGVMAG_0178,LBGVMAG_0181,LBGVMAG_0182,LBGVMAG_0183,LBGVMAG_0198,LBGVMAG_0199,LBGVMAG_0207,LBGVMAG_0208,LBGVMAG_0210,LBGVMAG_0212,LBGVMAG_0213,LBGVMAG_0218,LBGVMAG_0241,LBGVMAG_0247,LBGVMAG_0250,LBGVMAG_0…	0	81	4	0	2	0	BCS1;_mitochondrial_chaperone_BCS1	-
ko:K12618	34	15	38	LBGVMAG_0014,LBGVMAG_0021,LBGVMAG_0030,LBGVMAG_0032,LBGVMAG_0050,LBGVMAG_0051,LBGVMAG_0058,LBGVMAG_0059,LBGVMAG_0092,LBGVMAG_0095,LBGVMAG_0109,LBGVMAG_0118,LBGVMAG_0126,LBGVMAG_0128,LBGVMAG_0132,LBGVMAG_0140,LBGVMAG_0141,LBGVMAG_0158,LBGVMAG_0167,LBGVMAG_0178,LBGVMAG_0183,LBGVMAG_0187,LBGVMAG_0198,LBGVMAG_0199,LBGVMAG_0210,LBGVMAG_0214,LBGVMAG_0228,LBGVMAG_0241,LBGVMAG_0245,LBGVMAG_0247,LBGVMAG_0…	0	82	0	0	5	0	XRN1,_SEP1,_KEM1;_5'-3'_exoribonuclease_1	03008 Ribosome biogenesis in eukaryotes; 03018 RNA degradation
ko:K09580	33	18	34	LBGVMAG_0006,LBGVMAG_0012,LBGVMAG_0021,LBGVMAG_0033,LBGVMAG_0040,LBGVMAG_0050,LBGVMAG_0069,LBGVMAG_0079,LBGVMAG_0081,LBGVMAG_0089,LBGVMAG_0092,LBGVMAG_0095,LBGVMAG_0102,LBGVMAG_0104,LBGVMAG_0106,LBGVMAG_0126,LBGVMAG_0128,LBGVMAG_0138,LBGVMAG_0143,LBGVMAG_0154,LBGVMAG_0158,LBGVMAG_0162,LBGVMAG_0168,LBGVMAG_0172,LBGVMAG_0180,LBGVMAG_0200,LBGVMAG_0212,LBGVMAG_0229,LBGVMAG_0250,LBGVMAG_0255,LBGVMAG_0…	0	79	1	0	5	0	PDIA1,_P4HB;_protein_disulfide-isomerase_A1	04141 Protein processing in endoplasmic reticulum
ko:K02342	32	18	34	LBGVMAG_0009,LBGVMAG_0021,LBGVMAG_0025,LBGVMAG_0027,LBGVMAG_0030,LBGVMAG_0036,LBGVMAG_0038,LBGVMAG_0059,LBGVMAG_0069,LBGVMAG_0073,LBGVMAG_0080,LBGVMAG_0106,LBGVMAG_0126,LBGVMAG_0128,LBGVMAG_0133,LBGVMAG_0134,LBGVMAG_0149,LBGVMAG_0158,LBGVMAG_0166,LBGVMAG_0200,LBGVMAG_0201,LBGVMAG_0205,LBGVMAG_0207,LBGVMAG_0210,LBGVMAG_0221,LBGVMAG_0224,LBGVMAG_0229,LBGVMAG_0230,LBGVMAG_0243,LBGVMAG_0260,LBGVMAG_0…	0	80	1	1	1	1	dnaQ;_DNA_polymerase_III_subunit_epsilon	03030 DNA replication; 03430 Mismatch repair; 03440 Homologous recombination
ko:K13998	34	19	31	LBGVMAG_0009,LBGVMAG_0014,LBGVMAG_0021,LBGVMAG_0025,LBGVMAG_0038,LBGVMAG_0058,LBGVMAG_0102,LBGVMAG_0109,LBGVMAG_0118,LBGVMAG_0119,LBGVMAG_0127,LBGVMAG_0132,LBGVMAG_0145,LBGVMAG_0146,LBGVMAG_0147,LBGVMAG_0158,LBGVMAG_0166,LBGVMAG_0181,LBGVMAG_0182,LBGVMAG_0183,LBGVMAG_0198,LBGVMAG_0200,LBGVMAG_0201,LBGVMAG_0207,LBGVMAG_0208,LBGVMAG_0213,LBGVMAG_0220,LBGVMAG_0222,LBGVMAG_0224,LBGVMAG_0230,LBGVMAG_0…	1	79	2	0	2	0	DHFR-TS;_dihydrofolate_reductase_/_thymidylate_synthase	00240 Pyrimidine metabolism; 00790 Folate biosynthesis; 00670 One carbon pool by folate
ko:K03011	34	14	35	LBGVMAG_0005,LBGVMAG_0009,LBGVMAG_0021,LBGVMAG_0040,LBGVMAG_0066,LBGVMAG_0080,LBGVMAG_0081,LBGVMAG_0089,LBGVMAG_0104,LBGVMAG_0106,LBGVMAG_0110,LBGVMAG_0118,LBGVMAG_0119,LBGVMAG_0128,LBGVMAG_0140,LBGVMAG_0149,LBGVMAG_0158,LBGVMAG_0162,LBGVMAG_0166,LBGVMAG_0172,LBGVMAG_0183,LBGVMAG_0194,LBGVMAG_0201,LBGVMAG_0202,LBGVMAG_0213,LBGVMAG_0220,LBGVMAG_0221,LBGVMAG_0222,LBGVMAG_0224,LBGVMAG_0231,LBGVMAG_0…	0	82	0	0	1	0	RPB3,_POLR2C;_DNA-directed_RNA_polymerase_II_subunit_RPB3	03020 RNA polymerase; 03420 Nucleotide excision repair
ko:K03053	39	17	26	LBGVMAG_0006,LBGVMAG_0012,LBGVMAG_0021,LBGVMAG_0032,LBGVMAG_0033,LBGVMAG_0045,LBGVMAG_0050,LBGVMAG_0051,LBGVMAG_0059,LBGVMAG_0062,LBGVMAG_0073,LBGVMAG_0079,LBGVMAG_0081,LBGVMAG_0089,LBGVMAG_0095,LBGVMAG_0102,LBGVMAG_0108,LBGVMAG_0118,LBGVMAG_0138,LBGVMAG_0146,LBGVMAG_0154,LBGVMAG_0162,LBGVMAG_0164,LBGVMAG_0165,LBGVMAG_0172,LBGVMAG_0183,LBGVMAG_0200,LBGVMAG_0207,LBGVMAG_0214,LBGVMAG_0217,LBGVMAG_0…	4	78	0	0	0	0	rpoH;_DNA-directed_RNA_polymerase_subunit_H	03020 RNA polymerase
ko:K17891	33	12	37	LBGVMAG_0006,LBGVMAG_0009,LBGVMAG_0021,LBGVMAG_0027,LBGVMAG_0034,LBGVMAG_0036,LBGVMAG_0050,LBGVMAG_0059,LBGVMAG_0079,LBGVMAG_0109,LBGVMAG_0110,LBGVMAG_0117,LBGVMAG_0128,LBGVMAG_0143,LBGVMAG_0158,LBGVMAG_0165,LBGVMAG_0187,LBGVMAG_0194,LBGVMAG_0199,LBGVMAG_0200,LBGVMAG_0208,LBGVMAG_0210,LBGVMAG_0212,LBGVMAG_0224,LBGVMAG_0238,LBGVMAG_0245,LBGVMAG_0250,LBGVMAG_0256,LBGVMAG_0262,LBGVMAG_0269,LBGVMAG_0…	2	75	0	5	0	0	ERV2;_FAD-linked_sulfhydryl_oxidase	-
ko:K15223	31	14	36	LBGVMAG_0008,LBGVMAG_0009,LBGVMAG_0050,LBGVMAG_0059,LBGVMAG_0066,LBGVMAG_0069,LBGVMAG_0079,LBGVMAG_0080,LBGVMAG_0106,LBGVMAG_0108,LBGVMAG_0127,LBGVMAG_0133,LBGVMAG_0134,LBGVMAG_0152,LBGVMAG_0166,LBGVMAG_0167,LBGVMAG_0178,LBGVMAG_0179,LBGVMAG_0180,LBGVMAG_0183,LBGVMAG_0201,LBGVMAG_0213,LBGVMAG_0220,LBGVMAG_0222,LBGVMAG_0224,LBGVMAG_0231,LBGVMAG_0243,LBGVMAG_0266,LBGVMAG_0273,LBGVMAG_0276,LBGVMAG_0…	0	74	0	3	4	0	UAF30,_SPP27;_upstream_activation_factor_subunit_UAF30	-
ko:K03686	49	9	22	LBGVMAG_0009,LBGVMAG_0014,LBGVMAG_0020,LBGVMAG_0021,LBGVMAG_0025,LBGVMAG_0030,LBGVMAG_0032,LBGVMAG_0033,LBGVMAG_0036,LBGVMAG_0051,LBGVMAG_0058,LBGVMAG_0066,LBGVMAG_0069,LBGVMAG_0073,LBGVMAG_0081,LBGVMAG_0089,LBGVMAG_0097,LBGVMAG_0102,LBGVMAG_0104,LBGVMAG_0108,LBGVMAG_0110,LBGVMAG_0118,LBGVMAG_0126,LBGVMAG_0128,LBGVMAG_0132,LBGVMAG_0134,LBGVMAG_0145,LBGVMAG_0150,LBGVMAG_0155,LBGVMAG_0158,LBGVMAG_0…	0	76	1	1	2	0	dnaJ;_molecular_chaperone_DnaJ	-
ko:K00287	35	15	29	LBGVMAG_0009,LBGVMAG_0014,LBGVMAG_0021,LBGVMAG_0058,LBGVMAG_0062,LBGVMAG_0073,LBGVMAG_0096,LBGVMAG_0102,LBGVMAG_0109,LBGVMAG_0110,LBGVMAG_0118,LBGVMAG_0126,LBGVMAG_0134,LBGVMAG_0147,LBGVMAG_0166,LBGVMAG_0178,LBGVMAG_0182,LBGVMAG_0198,LBGVMAG_0199,LBGVMAG_0201,LBGVMAG_0207,LBGVMAG_0213,LBGVMAG_0214,LBGVMAG_0220,LBGVMAG_0221,LBGVMAG_0224,LBGVMAG_0229,LBGVMAG_0230,LBGVMAG_0241,LBGVMAG_0250,LBGVMAG_0…	0	79	0	0	0	0	DHFR,_folA;_dihydrofolate_reductase	00790 Folate biosynthesis; 00670 One carbon pool by folate
ko:K01147	31	17	31	LBGVMAG_0021,LBGVMAG_0025,LBGVMAG_0030,LBGVMAG_0038,LBGVMAG_0050,LBGVMAG_0059,LBGVMAG_0062,LBGVMAG_0073,LBGVMAG_0102,LBGVMAG_0104,LBGVMAG_0106,LBGVMAG_0108,LBGVMAG_0128,LBGVMAG_0138,LBGVMAG_0146,LBGVMAG_0158,LBGVMAG_0162,LBGVMAG_0166,LBGVMAG_0167,LBGVMAG_0168,LBGVMAG_0183,LBGVMAG_0200,LBGVMAG_0201,LBGVMAG_0205,LBGVMAG_0207,LBGVMAG_0222,LBGVMAG_0224,LBGVMAG_0228,LBGVMAG_0261,LBGVMAG_0262,LBGVMAG_0…	0	79	0	0	0	0	rnb;_exoribonuclease_II	-
ko:K00893	35	12	31	LBGVMAG_0003,LBGVMAG_0005,LBGVMAG_0012,LBGVMAG_0021,LBGVMAG_0085,LBGVMAG_0089,LBGVMAG_0092,LBGVMAG_0095,LBGVMAG_0102,LBGVMAG_0106,LBGVMAG_0109,LBGVMAG_0110,LBGVMAG_0128,LBGVMAG_0132,LBGVMAG_0133,LBGVMAG_0134,LBGVMAG_0138,LBGVMAG_0166,LBGVMAG_0172,LBGVMAG_0182,LBGVMAG_0194,LBGVMAG_0198,LBGVMAG_0199,LBGVMAG_0201,LBGVMAG_0202,LBGVMAG_0203,LBGVMAG_0213,LBGVMAG_0221,LBGVMAG_0229,LBGVMAG_0247,LBGVMAG_0…	0	74	0	2	2	0	DCK;_deoxycitidine/deoxyadenosine/deoxyguanosine_kinase	00230 Purine metabolism; 00240 Pyrimidine metabolism
ko:K12450	27	20	30	LBGVMAG_0001,LBGVMAG_0003,LBGVMAG_0012,LBGVMAG_0014,LBGVMAG_0021,LBGVMAG_0030,LBGVMAG_0058,LBGVMAG_0059,LBGVMAG_0066,LBGVMAG_0076,LBGVMAG_0078,LBGVMAG_0081,LBGVMAG_0104,LBGVMAG_0110,LBGVMAG_0118,LBGVMAG_0127,LBGVMAG_0132,LBGVMAG_0141,LBGVMAG_0158,LBGVMAG_0162,LBGVMAG_0201,LBGVMAG_0213,LBGVMAG_0251,LBGVMAG_0260,LBGVMAG_0266,LBGVMAG_0269,LBGVMAG_0273,LBGVMAG_0028,LBGVMAG_0041,LBGVMAG_0054,LBGVMAG_0…	0	69	0	3	5	0	RHM;_UDP-glucose_4,6-dehydratase	00520 Amino sugar and nucleotide sugar metabolism
ko:K01669	39	10	27	LBGVMAG_0020,LBGVMAG_0021,LBGVMAG_0025,LBGVMAG_0030,LBGVMAG_0032,LBGVMAG_0038,LBGVMAG_0050,LBGVMAG_0051,LBGVMAG_0059,LBGVMAG_0066,LBGVMAG_0073,LBGVMAG_0096,LBGVMAG_0102,LBGVMAG_0104,LBGVMAG_0106,LBGVMAG_0108,LBGVMAG_0110,LBGVMAG_0119,LBGVMAG_0126,LBGVMAG_0127,LBGVMAG_0128,LBGVMAG_0134,LBGVMAG_0138,LBGVMAG_0166,LBGVMAG_0181,LBGVMAG_0187,LBGVMAG_0203,LBGVMAG_0208,LBGVMAG_0212,LBGVMAG_0213,LBGVMAG_0…	2	72	0	0	2	0	phr,_PHR1;_deoxyribodipyrimidine_photo-lyase	-
ko:K10807	40	14	22	LBGVMAG_0012,LBGVMAG_0020,LBGVMAG_0023,LBGVMAG_0025,LBGVMAG_0040,LBGVMAG_0045,LBGVMAG_0065,LBGVMAG_0078,LBGVMAG_0081,LBGVMAG_0085,LBGVMAG_0089,LBGVMAG_0097,LBGVMAG_0106,LBGVMAG_0108,LBGVMAG_0117,LBGVMAG_0126,LBGVMAG_0128,LBGVMAG_0141,LBGVMAG_0145,LBGVMAG_0150,LBGVMAG_0154,LBGVMAG_0158,LBGVMAG_0164,LBGVMAG_0166,LBGVMAG_0172,LBGVMAG_0181,LBGVMAG_0198,LBGVMAG_0213,LBGVMAG_0221,LBGVMAG_0228,LBGVMAG_0…	2	61	2	7	4	0	RRM1;_ribonucleoside-diphosphate_reductase_subunit_M1	00230 Purine metabolism; 00240 Pyrimidine metabolism; 00480 Glutathione metabolism; 00983 Drug metabolism - other enzymes
ko:K12599	34	15	27	LBGVMAG_0006,LBGVMAG_0030,LBGVMAG_0033,LBGVMAG_0066,LBGVMAG_0069,LBGVMAG_0079,LBGVMAG_0080,LBGVMAG_0097,LBGVMAG_0104,LBGVMAG_0106,LBGVMAG_0127,LBGVMAG_0134,LBGVMAG_0143,LBGVMAG_0146,LBGVMAG_0162,LBGVMAG_0164,LBGVMAG_0166,LBGVMAG_0168,LBGVMAG_0180,LBGVMAG_0183,LBGVMAG_0187,LBGVMAG_0200,LBGVMAG_0201,LBGVMAG_0205,LBGVMAG_0207,LBGVMAG_0222,LBGVMAG_0229,LBGVMAG_0231,LBGVMAG_0247,LBGVMAG_0257,LBGVMAG_0…	0	76	0	0	0	0	SKI2,_SKIV2L;_antiviral_helicase_SKI2	03018 RNA degradation
ko:K03283	47	10	17	LBGVMAG_0005,LBGVMAG_0006,LBGVMAG_0012,LBGVMAG_0014,LBGVMAG_0020,LBGVMAG_0030,LBGVMAG_0033,LBGVMAG_0038,LBGVMAG_0040,LBGVMAG_0050,LBGVMAG_0058,LBGVMAG_0062,LBGVMAG_0069,LBGVMAG_0079,LBGVMAG_0080,LBGVMAG_0081,LBGVMAG_0089,LBGVMAG_0092,LBGVMAG_0096,LBGVMAG_0097,LBGVMAG_0102,LBGVMAG_0110,LBGVMAG_0126,LBGVMAG_0127,LBGVMAG_0132,LBGVMAG_0133,LBGVMAG_0134,LBGVMAG_0141,LBGVMAG_0143,LBGVMAG_0164,LBGVMAG_0…	0	68	1	0	5	0	HSPA1_6_8;_heat_shock_70kDa_protein_1/6/8	03040 Spliceosome; 04141 Protein processing in endoplasmic reticulum
ko:K01711	33	12	28	LBGVMAG_0001,LBGVMAG_0003,LBGVMAG_0008,LBGVMAG_0009,LBGVMAG_0024,LBGVMAG_0027,LBGVMAG_0030,LBGVMAG_0034,LBGVMAG_0050,LBGVMAG_0078,LBGVMAG_0085,LBGVMAG_0092,LBGVMAG_0095,LBGVMAG_0098,LBGVMAG_0104,LBGVMAG_0109,LBGVMAG_0117,LBGVMAG_0127,LBGVMAG_0134,LBGVMAG_0138,LBGVMAG_0140,LBGVMAG_0143,LBGVMAG_0146,LBGVMAG_0150,LBGVMAG_0162,LBGVMAG_0163,LBGVMAG_0167,LBGVMAG_0198,LBGVMAG_0208,LBGVMAG_0218,LBGVMAG_0…	0	55	0	12	6	0	gmd,_GMDS;_GDPmannose_4,6-dehydratase	00051 Fructose and mannose metabolism; 00520 Amino sugar and nucleotide sugar metabolism; 00541 O-Antigen nucleotide sugar biosynthesis
ko:K04565	32	17	24	LBGVMAG_0005,LBGVMAG_0012,LBGVMAG_0020,LBGVMAG_0021,LBGVMAG_0030,LBGVMAG_0033,LBGVMAG_0059,LBGVMAG_0062,LBGVMAG_0066,LBGVMAG_0069,LBGVMAG_0081,LBGVMAG_0089,LBGVMAG_0097,LBGVMAG_0102,LBGVMAG_0104,LBGVMAG_0106,LBGVMAG_0119,LBGVMAG_0127,LBGVMAG_0128,LBGVMAG_0154,LBGVMAG_0155,LBGVMAG_0163,LBGVMAG_0167,LBGVMAG_0172,LBGVMAG_0187,LBGVMAG_0194,LBGVMAG_0202,LBGVMAG_0205,LBGVMAG_0213,LBGVMAG_0241,LBGVMAG_0…	0	69	0	0	4	0	SOD1;_superoxide_dismutase,_Cu-Zn_family	-
ko:K11839	38	11	24	LBGVMAG_0001,LBGVMAG_0003,LBGVMAG_0005,LBGVMAG_0014,LBGVMAG_0020,LBGVMAG_0024,LBGVMAG_0025,LBGVMAG_0027,LBGVMAG_0069,LBGVMAG_0078,LBGVMAG_0085,LBGVMAG_0089,LBGVMAG_0097,LBGVMAG_0106,LBGVMAG_0108,LBGVMAG_0110,LBGVMAG_0117,LBGVMAG_0132,LBGVMAG_0150,LBGVMAG_0158,LBGVMAG_0163,LBGVMAG_0164,LBGVMAG_0166,LBGVMAG_0194,LBGVMAG_0200,LBGVMAG_0202,LBGVMAG_0208,LBGVMAG_0220,LBGVMAG_0222,LBGVMAG_0224,LBGVMAG_0…	0	63	0	9	1	0	USP8,_UBP5;_ubiquitin_carboxyl-terminal_hydrolase_8	-
ko:K10585	20	20	32	LBGVMAG_0021,LBGVMAG_0032,LBGVMAG_0050,LBGVMAG_0051,LBGVMAG_0127,LBGVMAG_0128,LBGVMAG_0138,LBGVMAG_0163,LBGVMAG_0167,LBGVMAG_0183,LBGVMAG_0201,LBGVMAG_0203,LBGVMAG_0224,LBGVMAG_0241,LBGVMAG_0247,LBGVMAG_0253,LBGVMAG_0255,LBGVMAG_0264,LBGVMAG_0269,LBGVMAG_0273,LBGVMAG_0037,LBGVMAG_0039,LBGVMAG_0048,LBGVMAG_0052,LBGVMAG_0054,LBGVMAG_0057,LBGVMAG_0067,LBGVMAG_0084,LBGVMAG_0087,LBGVMAG_0105,LBGVMAG_0…	0	72	0	0	0	0	UBE2Z;_ubiquitin-conjugating_enzyme_E2_Z	04120 Ubiquitin mediated proteolysis
ko:K01581	48	2	21	LBGVMAG_0001,LBGVMAG_0003,LBGVMAG_0006,LBGVMAG_0008,LBGVMAG_0011,LBGVMAG_0014,LBGVMAG_0023,LBGVMAG_0024,LBGVMAG_0027,LBGVMAG_0033,LBGVMAG_0034,LBGVMAG_0036,LBGVMAG_0058,LBGVMAG_0069,LBGVMAG_0078,LBGVMAG_0079,LBGVMAG_0085,LBGVMAG_0092,LBGVMAG_0097,LBGVMAG_0104,LBGVMAG_0106,LBGVMAG_0110,LBGVMAG_0117,LBGVMAG_0119,LBGVMAG_0126,LBGVMAG_0128,LBGVMAG_0132,LBGVMAG_0134,LBGVMAG_0146,LBGVMAG_0163,LBGVMAG_0…	0	54	0	15	2	0	E4.1.1.17,_ODC1,_speC,_speF;_ornithine_decarboxylase	00330 Arginine and proline metabolism; 00480 Glutathione metabolism
ko:K01915	20	15	36	LBGVMAG_0066,LBGVMAG_0073,LBGVMAG_0102,LBGVMAG_0110,LBGVMAG_0119,LBGVMAG_0147,LBGVMAG_0155,LBGVMAG_0162,LBGVMAG_0167,LBGVMAG_0168,LBGVMAG_0201,LBGVMAG_0207,LBGVMAG_0208,LBGVMAG_0213,LBGVMAG_0222,LBGVMAG_0228,LBGVMAG_0241,LBGVMAG_0261,LBGVMAG_0269,LBGVMAG_0273,LBGVMAG_0039,LBGVMAG_0041,LBGVMAG_0049,LBGVMAG_0052,LBGVMAG_0084,LBGVMAG_0087,LBGVMAG_0099,LBGVMAG_0114,LBGVMAG_0139,LBGVMAG_0161,LBGVMAG_0…	0	70	0	0	1	0	glnA,_GLUL;_glutamine_synthetase	00630 Glyoxylate and dicarboxylate metabolism; 00910 Nitrogen metabolism; 00250 Alanine, aspartate and glutamate metabolism; 00220 Arginine biosynthesis
ko:K03704	25	16	29	LBGVMAG_0009,LBGVMAG_0021,LBGVMAG_0025,LBGVMAG_0030,LBGVMAG_0038,LBGVMAG_0059,LBGVMAG_0062,LBGVMAG_0102,LBGVMAG_0118,LBGVMAG_0128,LBGVMAG_0133,LBGVMAG_0146,LBGVMAG_0155,LBGVMAG_0166,LBGVMAG_0181,LBGVMAG_0201,LBGVMAG_0207,LBGVMAG_0222,LBGVMAG_0224,LBGVMAG_0241,LBGVMAG_0257,LBGVMAG_0261,LBGVMAG_0262,LBGVMAG_0266,LBGVMAG_0269,LBGVMAG_0019,LBGVMAG_0037,LBGVMAG_0052,LBGVMAG_0064,LBGVMAG_0067,LBGVMAG_0…	0	68	1	0	1	0	cspA;_cold_shock_protein	-
ko:K00571	35	14	20	LBGVMAG_0009,LBGVMAG_0040,LBGVMAG_0062,LBGVMAG_0069,LBGVMAG_0073,LBGVMAG_0080,LBGVMAG_0095,LBGVMAG_0109,LBGVMAG_0110,LBGVMAG_0119,LBGVMAG_0134,LBGVMAG_0146,LBGVMAG_0164,LBGVMAG_0167,LBGVMAG_0168,LBGVMAG_0172,LBGVMAG_0182,LBGVMAG_0187,LBGVMAG_0198,LBGVMAG_0199,LBGVMAG_0200,LBGVMAG_0201,LBGVMAG_0203,LBGVMAG_0208,LBGVMAG_0217,LBGVMAG_0220,LBGVMAG_0222,LBGVMAG_0230,LBGVMAG_0241,LBGVMAG_0245,LBGVMAG_0…	1	65	0	0	3	0	E2.1.1.72;_site-specific_DNA-methyltransferase_(adenine-specific)	-
ko:K09584	31	13	23	LBGVMAG_0005,LBGVMAG_0032,LBGVMAG_0051,LBGVMAG_0058,LBGVMAG_0066,LBGVMAG_0069,LBGVMAG_0089,LBGVMAG_0092,LBGVMAG_0096,LBGVMAG_0104,LBGVMAG_0108,LBGVMAG_0119,LBGVMAG_0127,LBGVMAG_0134,LBGVMAG_0140,LBGVMAG_0163,LBGVMAG_0164,LBGVMAG_0166,LBGVMAG_0194,LBGVMAG_0210,LBGVMAG_0213,LBGVMAG_0228,LBGVMAG_0229,LBGVMAG_0231,LBGVMAG_0241,LBGVMAG_0245,LBGVMAG_0253,LBGVMAG_0255,LBGVMAG_0257,LBGVMAG_0266,LBGVMAG_0…	0	65	0	0	2	0	PDIA6,_TXNDC7;_protein_disulfide-isomerase_A6	04141 Protein processing in endoplasmic reticulum
ko:K11703	34	11	22	LBGVMAG_0006,LBGVMAG_0020,LBGVMAG_0024,LBGVMAG_0030,LBGVMAG_0036,LBGVMAG_0066,LBGVMAG_0079,LBGVMAG_0080,LBGVMAG_0085,LBGVMAG_0095,LBGVMAG_0106,LBGVMAG_0109,LBGVMAG_0110,LBGVMAG_0117,LBGVMAG_0119,LBGVMAG_0143,LBGVMAG_0150,LBGVMAG_0163,LBGVMAG_0178,LBGVMAG_0179,LBGVMAG_0180,LBGVMAG_0182,LBGVMAG_0198,LBGVMAG_0199,LBGVMAG_0200,LBGVMAG_0207,LBGVMAG_0224,LBGVMAG_0238,LBGVMAG_0250,LBGVMAG_0255,LBGVMAG_0…	0	55	0	4	8	0	GLT25D;_collagen_beta-1,O-galactosyltransferase	00310 Lysine degradation; 00514 Other types of O-glycan biosynthesis
ko:K13984	35	11	21	LBGVMAG_0009,LBGVMAG_0032,LBGVMAG_0038,LBGVMAG_0050,LBGVMAG_0051,LBGVMAG_0059,LBGVMAG_0062,LBGVMAG_0066,LBGVMAG_0076,LBGVMAG_0080,LBGVMAG_0092,LBGVMAG_0097,LBGVMAG_0109,LBGVMAG_0110,LBGVMAG_0119,LBGVMAG_0126,LBGVMAG_0132,LBGVMAG_0134,LBGVMAG_0138,LBGVMAG_0141,LBGVMAG_0163,LBGVMAG_0166,LBGVMAG_0168,LBGVMAG_0181,LBGVMAG_0183,LBGVMAG_0199,LBGVMAG_0201,LBGVMAG_0222,LBGVMAG_0228,LBGVMAG_0230,LBGVMAG_0…	0	61	0	0	5	1	TXNDC5,_ERP46;_thioredoxin_domain-containing_protein_5	04141 Protein processing in endoplasmic reticulum
ko:K01415	14	15	36	LBGVMAG_0006,LBGVMAG_0021,LBGVMAG_0036,LBGVMAG_0050,LBGVMAG_0059,LBGVMAG_0128,LBGVMAG_0167,LBGVMAG_0168,LBGVMAG_0205,LBGVMAG_0208,LBGVMAG_0230,LBGVMAG_0260,LBGVMAG_0266,LBGVMAG_0273,LBGVMAG_0019,LBGVMAG_0037,LBGVMAG_0049,LBGVMAG_0056,LBGVMAG_0087,LBGVMAG_0099,LBGVMAG_0105,LBGVMAG_0142,LBGVMAG_0204,LBGVMAG_0209,LBGVMAG_0234,LBGVMAG_0248,LBGVMAG_0249,LBGVMAG_0272,LBGVMAG_0283,LBGVMAG_0013,LBGVMAG_0…	0	65	0	0	0	0	ECE;_endothelin-converting_enzyme	-
ko:K01710	21	16	28	LBGVMAG_0012,LBGVMAG_0014,LBGVMAG_0021,LBGVMAG_0030,LBGVMAG_0058,LBGVMAG_0066,LBGVMAG_0076,LBGVMAG_0081,LBGVMAG_0104,LBGVMAG_0110,LBGVMAG_0127,LBGVMAG_0132,LBGVMAG_0141,LBGVMAG_0162,LBGVMAG_0201,LBGVMAG_0208,LBGVMAG_0213,LBGVMAG_0224,LBGVMAG_0251,LBGVMAG_0260,LBGVMAG_0273,LBGVMAG_0037,LBGVMAG_0041,LBGVMAG_0054,LBGVMAG_0056,LBGVMAG_0064,LBGVMAG_0068,LBGVMAG_0084,LBGVMAG_0087,LBGVMAG_0099,LBGVMAG_0…	0	61	1	0	3	0	rfbB,_rmlB,_rffG;_dTDP-glucose_4,6-dehydratase	00541 O-Antigen nucleotide sugar biosynthesis; 00523 Polyketide sugar unit biosynthesis; 01055 Biosynthesis of vancomycin group antibiotics; 00521 Streptomycin biosynthesis; 00525 Acarbose and validamycin biosynthesis
ko:K02337	34	7	24	LBGVMAG_0032,LBGVMAG_0033,LBGVMAG_0036,LBGVMAG_0050,LBGVMAG_0051,LBGVMAG_0059,LBGVMAG_0062,LBGVMAG_0092,LBGVMAG_0095,LBGVMAG_0097,LBGVMAG_0102,LBGVMAG_0104,LBGVMAG_0109,LBGVMAG_0110,LBGVMAG_0118,LBGVMAG_0126,LBGVMAG_0134,LBGVMAG_0141,LBGVMAG_0168,LBGVMAG_0178,LBGVMAG_0181,LBGVMAG_0182,LBGVMAG_0183,LBGVMAG_0198,LBGVMAG_0199,LBGVMAG_0203,LBGVMAG_0208,LBGVMAG_0212,LBGVMAG_0213,LBGVMAG_0229,LBGVMAG_0…	1	62	0	0	2	0	dnaE;_DNA_polymerase_III_subunit_alpha	03030 DNA replication; 03430 Mismatch repair; 03440 Homologous recombination
ko:K11982	36	9	20	LBGVMAG_0004,LBGVMAG_0006,LBGVMAG_0012,LBGVMAG_0030,LBGVMAG_0032,LBGVMAG_0034,LBGVMAG_0051,LBGVMAG_0066,LBGVMAG_0073,LBGVMAG_0092,LBGVMAG_0102,LBGVMAG_0104,LBGVMAG_0126,LBGVMAG_0141,LBGVMAG_0143,LBGVMAG_0149,LBGVMAG_0166,LBGVMAG_0183,LBGVMAG_0194,LBGVMAG_0199,LBGVMAG_0201,LBGVMAG_0203,LBGVMAG_0205,LBGVMAG_0208,LBGVMAG_0214,LBGVMAG_0220,LBGVMAG_0221,LBGVMAG_0224,LBGVMAG_0230,LBGVMAG_0241,LBGVMAG_0…	0	57	1	2	4	1	RNF115_126;_E3_ubiquitin-protein_ligase_RNF115/126	-
ko:K12613	28	13	24	LBGVMAG_0020,LBGVMAG_0033,LBGVMAG_0050,LBGVMAG_0069,LBGVMAG_0080,LBGVMAG_0095,LBGVMAG_0108,LBGVMAG_0109,LBGVMAG_0119,LBGVMAG_0147,LBGVMAG_0150,LBGVMAG_0182,LBGVMAG_0198,LBGVMAG_0199,LBGVMAG_0200,LBGVMAG_0207,LBGVMAG_0214,LBGVMAG_0217,LBGVMAG_0218,LBGVMAG_0220,LBGVMAG_0222,LBGVMAG_0228,LBGVMAG_0250,LBGVMAG_0261,LBGVMAG_0266,LBGVMAG_0274,LBGVMAG_0278,LBGVMAG_0282,LBGVMAG_0019,LBGVMAG_0037,LBGVMAG_0…	0	62	0	0	3	0	DCP2;_mRNA-decapping_enzyme_subunit_2	03018 RNA degradation
ko:K07317	25	9	30	LBGVMAG_0005,LBGVMAG_0014,LBGVMAG_0021,LBGVMAG_0036,LBGVMAG_0059,LBGVMAG_0073,LBGVMAG_0076,LBGVMAG_0079,LBGVMAG_0089,LBGVMAG_0092,LBGVMAG_0097,LBGVMAG_0098,LBGVMAG_0102,LBGVMAG_0104,LBGVMAG_0109,LBGVMAG_0126,LBGVMAG_0128,LBGVMAG_0182,LBGVMAG_0183,LBGVMAG_0214,LBGVMAG_0218,LBGVMAG_0220,LBGVMAG_0222,LBGVMAG_0253,LBGVMAG_0277,LBGVMAG_0068,LBGVMAG_0071,LBGVMAG_0088,LBGVMAG_0114,LBGVMAG_0139,LBGVMAG_0…	1	59	0	1	3	0	K07317;_adenine-specific_DNA-methyltransferase	-
ko:K08341	24	15	25	LBGVMAG_0005,LBGVMAG_0012,LBGVMAG_0020,LBGVMAG_0038,LBGVMAG_0040,LBGVMAG_0050,LBGVMAG_0081,LBGVMAG_0089,LBGVMAG_0092,LBGVMAG_0109,LBGVMAG_0118,LBGVMAG_0119,LBGVMAG_0134,LBGVMAG_0141,LBGVMAG_0154,LBGVMAG_0164,LBGVMAG_0172,LBGVMAG_0194,LBGVMAG_0198,LBGVMAG_0199,LBGVMAG_0208,LBGVMAG_0228,LBGVMAG_0229,LBGVMAG_0266,LBGVMAG_0037,LBGVMAG_0052,LBGVMAG_0054,LBGVMAG_0067,LBGVMAG_0068,LBGVMAG_0071,LBGVMAG_0…	1	55	0	0	8	0	GABARAP,_ATG8,_LC3;_GABA(A)_receptor-associated_protein	-
ko:K03688	25	14	24	LBGVMAG_0008,LBGVMAG_0011,LBGVMAG_0021,LBGVMAG_0033,LBGVMAG_0034,LBGVMAG_0050,LBGVMAG_0059,LBGVMAG_0078,LBGVMAG_0092,LBGVMAG_0095,LBGVMAG_0098,LBGVMAG_0109,LBGVMAG_0128,LBGVMAG_0141,LBGVMAG_0178,LBGVMAG_0182,LBGVMAG_0183,LBGVMAG_0198,LBGVMAG_0199,LBGVMAG_0218,LBGVMAG_0220,LBGVMAG_0241,LBGVMAG_0266,LBGVMAG_0273,LBGVMAG_0278,LBGVMAG_0039,LBGVMAG_0049,LBGVMAG_0056,LBGVMAG_0067,LBGVMAG_0084,LBGVMAG_0…	0	55	0	5	3	0	ubiB,_aarF;_ubiquinone_biosynthesis_protein	-
ko:K19041	29	10	24	LBGVMAG_0003,LBGVMAG_0004,LBGVMAG_0006,LBGVMAG_0021,LBGVMAG_0023,LBGVMAG_0034,LBGVMAG_0059,LBGVMAG_0062,LBGVMAG_0066,LBGVMAG_0089,LBGVMAG_0102,LBGVMAG_0104,LBGVMAG_0118,LBGVMAG_0126,LBGVMAG_0128,LBGVMAG_0143,LBGVMAG_0152,LBGVMAG_0162,LBGVMAG_0181,LBGVMAG_0183,LBGVMAG_0198,LBGVMAG_0203,LBGVMAG_0224,LBGVMAG_0229,LBGVMAG_0230,LBGVMAG_0247,LBGVMAG_0253,LBGVMAG_0255,LBGVMAG_0266,LBGVMAG_0019,LBGVMAG_0…	0	54	0	5	2	2	RNF38_44;_E3_ubiquitin-protein_ligase_RNF38/44	-
ko:K08770	34	8	20	LBGVMAG_0003,LBGVMAG_0009,LBGVMAG_0021,LBGVMAG_0022,LBGVMAG_0023,LBGVMAG_0032,LBGVMAG_0050,LBGVMAG_0051,LBGVMAG_0058,LBGVMAG_0062,LBGVMAG_0066,LBGVMAG_0098,LBGVMAG_0102,LBGVMAG_0108,LBGVMAG_0110,LBGVMAG_0126,LBGVMAG_0132,LBGVMAG_0133,LBGVMAG_0134,LBGVMAG_0137,LBGVMAG_0147,LBGVMAG_0149,LBGVMAG_0150,LBGVMAG_0163,LBGVMAG_0205,LBGVMAG_0208,LBGVMAG_0212,LBGVMAG_0224,LBGVMAG_0229,LBGVMAG_0230,LBGVMAG_0…	1	56	0	3	0	2	UBC;_ubiquitin_C	04120 Ubiquitin mediated proteolysis
ko:K03507	24	13	23	LBGVMAG_0005,LBGVMAG_0020,LBGVMAG_0021,LBGVMAG_0050,LBGVMAG_0059,LBGVMAG_0076,LBGVMAG_0104,LBGVMAG_0109,LBGVMAG_0150,LBGVMAG_0154,LBGVMAG_0158,LBGVMAG_0180,LBGVMAG_0194,LBGVMAG_0198,LBGVMAG_0199,LBGVMAG_0222,LBGVMAG_0230,LBGVMAG_0231,LBGVMAG_0238,LBGVMAG_0251,LBGVMAG_0262,LBGVMAG_0277,LBGVMAG_0282,LBGVMAG_0285,LBGVMAG_0019,LBGVMAG_0028,LBGVMAG_0039,LBGVMAG_0087,LBGVMAG_0142,LBGVMAG_0160,LBGVMAG_0…	0	54	1	0	5	0	DPB11;_DNA_replication_regulator_DPB11	-
ko:K03465	39	4	15	LBGVMAG_0001,LBGVMAG_0003,LBGVMAG_0005,LBGVMAG_0006,LBGVMAG_0008,LBGVMAG_0011,LBGVMAG_0012,LBGVMAG_0020,LBGVMAG_0023,LBGVMAG_0024,LBGVMAG_0027,LBGVMAG_0030,LBGVMAG_0034,LBGVMAG_0050,LBGVMAG_0065,LBGVMAG_0066,LBGVMAG_0069,LBGVMAG_0073,LBGVMAG_0078,LBGVMAG_0080,LBGVMAG_0081,LBGVMAG_0085,LBGVMAG_0089,LBGVMAG_0098,LBGVMAG_0104,LBGVMAG_0106,LBGVMAG_0108,LBGVMAG_0117,LBGVMAG_0119,LBGVMAG_0141,LBGVMAG_0…	0	38	0	15	5	0	thyX,_thy1;_thymidylate_synthase_(FAD)	00240 Pyrimidine metabolism; 00670 One carbon pool by folate
ko:K07741	20	20	18	LBGVMAG_0021,LBGVMAG_0025,LBGVMAG_0030,LBGVMAG_0050,LBGVMAG_0059,LBGVMAG_0073,LBGVMAG_0108,LBGVMAG_0109,LBGVMAG_0128,LBGVMAG_0134,LBGVMAG_0146,LBGVMAG_0149,LBGVMAG_0162,LBGVMAG_0167,LBGVMAG_0178,LBGVMAG_0181,LBGVMAG_0214,LBGVMAG_0224,LBGVMAG_0230,LBGVMAG_0247,LBGVMAG_0039,LBGVMAG_0041,LBGVMAG_0071,LBGVMAG_0084,LBGVMAG_0087,LBGVMAG_0088,LBGVMAG_0105,LBGVMAG_0107,LBGVMAG_0114,LBGVMAG_0124,LBGVMAG_0…	0	55	0	0	3	0	antB;_anti-repressor_protein	-
ko:K18055	18	15	25	LBGVMAG_0021,LBGVMAG_0050,LBGVMAG_0059,LBGVMAG_0106,LBGVMAG_0109,LBGVMAG_0118,LBGVMAG_0128,LBGVMAG_0152,LBGVMAG_0162,LBGVMAG_0166,LBGVMAG_0198,LBGVMAG_0199,LBGVMAG_0201,LBGVMAG_0230,LBGVMAG_0262,LBGVMAG_0266,LBGVMAG_0273,LBGVMAG_0282,LBGVMAG_0037,LBGVMAG_0039,LBGVMAG_0054,LBGVMAG_0067,LBGVMAG_0084,LBGVMAG_0087,LBGVMAG_0107,LBGVMAG_0142,LBGVMAG_0169,LBGVMAG_0204,LBGVMAG_0209,LBGVMAG_0216,LBGVMAG_0…	0	57	0	1	0	0	HIF1AN;_hypoxia-inducible_factor_1-alpha_inhibitor_(HIF_hydroxylase)	-
ko:K22073	24	11	22	LBGVMAG_0033,LBGVMAG_0050,LBGVMAG_0080,LBGVMAG_0095,LBGVMAG_0108,LBGVMAG_0109,LBGVMAG_0119,LBGVMAG_0147,LBGVMAG_0150,LBGVMAG_0182,LBGVMAG_0198,LBGVMAG_0199,LBGVMAG_0200,LBGVMAG_0207,LBGVMAG_0214,LBGVMAG_0218,LBGVMAG_0220,LBGVMAG_0222,LBGVMAG_0228,LBGVMAG_0250,LBGVMAG_0261,LBGVMAG_0266,LBGVMAG_0278,LBGVMAG_0282,LBGVMAG_0019,LBGVMAG_0037,LBGVMAG_0054,LBGVMAG_0056,LBGVMAG_0067,LBGVMAG_0084,LBGVMAG_0…	0	56	0	0	1	0	IBA57;_transferase_CAF17,_mitochondrial	-
ko:K09582	23	14	19	LBGVMAG_0014,LBGVMAG_0025,LBGVMAG_0040,LBGVMAG_0062,LBGVMAG_0092,LBGVMAG_0097,LBGVMAG_0109,LBGVMAG_0133,LBGVMAG_0141,LBGVMAG_0147,LBGVMAG_0149,LBGVMAG_0155,LBGVMAG_0158,LBGVMAG_0178,LBGVMAG_0181,LBGVMAG_0182,LBGVMAG_0198,LBGVMAG_0199,LBGVMAG_0203,LBGVMAG_0207,LBGVMAG_0224,LBGVMAG_0262,LBGVMAG_0282,LBGVMAG_0057,LBGVMAG_0067,LBGVMAG_0084,LBGVMAG_0087,LBGVMAG_0099,LBGVMAG_0105,LBGVMAG_0114,LBGVMAG_0…	0	53	0	0	3	0	PDIA4,_ERP72;_protein_disulfide-isomerase_A4	04141 Protein processing in endoplasmic reticulum
ko:K22378	25	11	20	LBGVMAG_0003,LBGVMAG_0032,LBGVMAG_0034,LBGVMAG_0051,LBGVMAG_0062,LBGVMAG_0078,LBGVMAG_0089,LBGVMAG_0092,LBGVMAG_0097,LBGVMAG_0126,LBGVMAG_0127,LBGVMAG_0141,LBGVMAG_0147,LBGVMAG_0158,LBGVMAG_0162,LBGVMAG_0183,LBGVMAG_0201,LBGVMAG_0208,LBGVMAG_0214,LBGVMAG_0228,LBGVMAG_0230,LBGVMAG_0231,LBGVMAG_0241,LBGVMAG_0245,LBGVMAG_0266,LBGVMAG_0019,LBGVMAG_0037,LBGVMAG_0039,LBGVMAG_0041,LBGVMAG_0057,LBGVMAG_0…	2	44	2	4	3	1	RNF181;_E3_ubiquitin-protein_ligase_RNF181	-
ko:K21449	24	8	23	LBGVMAG_0006,LBGVMAG_0012,LBGVMAG_0034,LBGVMAG_0058,LBGVMAG_0097,LBGVMAG_0104,LBGVMAG_0108,LBGVMAG_0110,LBGVMAG_0119,LBGVMAG_0126,LBGVMAG_0140,LBGVMAG_0152,LBGVMAG_0158,LBGVMAG_0162,LBGVMAG_0168,LBGVMAG_0183,LBGVMAG_0194,LBGVMAG_0199,LBGVMAG_0203,LBGVMAG_0214,LBGVMAG_0231,LBGVMAG_0247,LBGVMAG_0262,LBGVMAG_0285,LBGVMAG_0031,LBGVMAG_0039,LBGVMAG_0041,LBGVMAG_0057,LBGVMAG_0161,LBGVMAG_0232,LBGVMAG_0…	0	52	0	2	1	0	ata,_sadA,_emaA;_trimeric_autotransporter_adhesin	-
ko:K06848	15	13	26	LBGVMAG_0025,LBGVMAG_0033,LBGVMAG_0038,LBGVMAG_0050,LBGVMAG_0059,LBGVMAG_0095,LBGVMAG_0102,LBGVMAG_0150,LBGVMAG_0155,LBGVMAG_0182,LBGVMAG_0224,LBGVMAG_0228,LBGVMAG_0260,LBGVMAG_0269,LBGVMAG_0277,LBGVMAG_0039,LBGVMAG_0041,LBGVMAG_0052,LBGVMAG_0114,LBGVMAG_0124,LBGVMAG_0139,LBGVMAG_0142,LBGVMAG_0216,LBGVMAG_0234,LBGVMAG_0248,LBGVMAG_0249,LBGVMAG_0272,LBGVMAG_0292,LBGVMAG_0013,LBGVMAG_0018,LBGVMAG_0…	0	54	0	0	0	0	HAPLN1,_CRTL1;_hyaluronan_and_proteoglycan_link_protein_1	-
ko:K06223	26	11	15	LBGVMAG_0025,LBGVMAG_0050,LBGVMAG_0089,LBGVMAG_0096,LBGVMAG_0098,LBGVMAG_0110,LBGVMAG_0118,LBGVMAG_0132,LBGVMAG_0133,LBGVMAG_0152,LBGVMAG_0164,LBGVMAG_0166,LBGVMAG_0168,LBGVMAG_0181,LBGVMAG_0182,LBGVMAG_0200,LBGVMAG_0203,LBGVMAG_0208,LBGVMAG_0220,LBGVMAG_0221,LBGVMAG_0224,LBGVMAG_0231,LBGVMAG_0241,LBGVMAG_0255,LBGVMAG_0269,LBGVMAG_0276,LBGVMAG_0052,LBGVMAG_0067,LBGVMAG_0071,LBGVMAG_0084,LBGVMAG_0…	0	49	0	2	1	0	dam;_DNA_adenine_methylase	03430 Mismatch repair
ko:K06793	27	7	18	LBGVMAG_0012,LBGVMAG_0036,LBGVMAG_0066,LBGVMAG_0069,LBGVMAG_0079,LBGVMAG_0080,LBGVMAG_0081,LBGVMAG_0089,LBGVMAG_0106,LBGVMAG_0128,LBGVMAG_0143,LBGVMAG_0154,LBGVMAG_0168,LBGVMAG_0180,LBGVMAG_0183,LBGVMAG_0194,LBGVMAG_0205,LBGVMAG_0213,LBGVMAG_0217,LBGVMAG_0222,LBGVMAG_0245,LBGVMAG_0250,LBGVMAG_0255,LBGVMAG_0264,LBGVMAG_0273,LBGVMAG_0276,LBGVMAG_0285,LBGVMAG_0031,LBGVMAG_0107,LBGVMAG_0160,LBGVMAG_0…	0	52	0	0	0	0	VCAN,_CSPG2;_versican_core_protein	-
ko:K07967	22	14	16	LBGVMAG_0009,LBGVMAG_0021,LBGVMAG_0025,LBGVMAG_0030,LBGVMAG_0038,LBGVMAG_0050,LBGVMAG_0059,LBGVMAG_0104,LBGVMAG_0108,LBGVMAG_0109,LBGVMAG_0138,LBGVMAG_0147,LBGVMAG_0149,LBGVMAG_0166,LBGVMAG_0183,LBGVMAG_0198,LBGVMAG_0199,LBGVMAG_0207,LBGVMAG_0222,LBGVMAG_0241,LBGVMAG_0250,LBGVMAG_0273,LBGVMAG_0019,LBGVMAG_0037,LBGVMAG_0049,LBGVMAG_0054,LBGVMAG_0056,LBGVMAG_0067,LBGVMAG_0084,LBGVMAG_0087,LBGVMAG_0…	0	51	1	0	0	0	B4GALT2;_beta-1,4-galactosyltransferase_2	00052 Galactose metabolism; 00510 N-Glycan biosynthesis; 00513 Various types of N-glycan biosynthesis; 00515 Mannose type O-glycan biosynthesis; 00514 Other types of O-glycan biosynthesis; 00533 Glycosaminoglycan biosynthesis - keratan sulfate; 00601 Glycosphingolipid biosynthesis - lacto and neolacto series
ko:K06689	24	9	18	LBGVMAG_0006,LBGVMAG_0033,LBGVMAG_0036,LBGVMAG_0066,LBGVMAG_0069,LBGVMAG_0079,LBGVMAG_0080,LBGVMAG_0097,LBGVMAG_0126,LBGVMAG_0127,LBGVMAG_0140,LBGVMAG_0143,LBGVMAG_0150,LBGVMAG_0163,LBGVMAG_0167,LBGVMAG_0168,LBGVMAG_0180,LBGVMAG_0183,LBGVMAG_0201,LBGVMAG_0205,LBGVMAG_0217,LBGVMAG_0231,LBGVMAG_0238,LBGVMAG_0277,LBGVMAG_0031,LBGVMAG_0049,LBGVMAG_0057,LBGVMAG_0084,LBGVMAG_0099,LBGVMAG_0107,LBGVMAG_0…	0	51	0	0	0	0	UBE2D,_UBC4,_UBC5;_ubiquitin-conjugating_enzyme_E2_D	04141 Protein processing in endoplasmic reticulum; 04120 Ubiquitin mediated proteolysis; 03083 Polycomb repressive complex
ko:K06794	29	6	16	LBGVMAG_0006,LBGVMAG_0021,LBGVMAG_0036,LBGVMAG_0066,LBGVMAG_0069,LBGVMAG_0079,LBGVMAG_0080,LBGVMAG_0097,LBGVMAG_0106,LBGVMAG_0109,LBGVMAG_0119,LBGVMAG_0140,LBGVMAG_0166,LBGVMAG_0181,LBGVMAG_0183,LBGVMAG_0198,LBGVMAG_0199,LBGVMAG_0205,LBGVMAG_0212,LBGVMAG_0213,LBGVMAG_0217,LBGVMAG_0222,LBGVMAG_0231,LBGVMAG_0243,LBGVMAG_0247,LBGVMAG_0273,LBGVMAG_0278,LBGVMAG_0282,LBGVMAG_0285,LBGVMAG_0031,LBGVMAG_0…	0	50	0	0	1	0	NCAN,_CSPG3;_neurocan_core_protein	-
ko:K07966	23	13	15	LBGVMAG_0009,LBGVMAG_0021,LBGVMAG_0025,LBGVMAG_0030,LBGVMAG_0038,LBGVMAG_0050,LBGVMAG_0059,LBGVMAG_0104,LBGVMAG_0108,LBGVMAG_0109,LBGVMAG_0138,LBGVMAG_0147,LBGVMAG_0149,LBGVMAG_0162,LBGVMAG_0166,LBGVMAG_0183,LBGVMAG_0198,LBGVMAG_0199,LBGVMAG_0207,LBGVMAG_0222,LBGVMAG_0241,LBGVMAG_0250,LBGVMAG_0273,LBGVMAG_0019,LBGVMAG_0037,LBGVMAG_0049,LBGVMAG_0054,LBGVMAG_0056,LBGVMAG_0067,LBGVMAG_0084,LBGVMAG_0…	0	50	1	0	0	0	B4GALT1;_beta-1,4-galactosyltransferase_1	00052 Galactose metabolism; 00510 N-Glycan biosynthesis; 00513 Various types of N-glycan biosynthesis; 00515 Mannose type O-glycan biosynthesis; 00514 Other types of O-glycan biosynthesis; 00533 Glycosaminoglycan biosynthesis - keratan sulfate; 00601 Glycosphingolipid biosynthesis - lacto and neolacto series
ko:K03427	24	7	19	LBGVMAG_0021,LBGVMAG_0032,LBGVMAG_0051,LBGVMAG_0062,LBGVMAG_0079,LBGVMAG_0096,LBGVMAG_0097,LBGVMAG_0102,LBGVMAG_0108,LBGVMAG_0126,LBGVMAG_0128,LBGVMAG_0132,LBGVMAG_0150,LBGVMAG_0181,LBGVMAG_0183,LBGVMAG_0198,LBGVMAG_0207,LBGVMAG_0208,LBGVMAG_0221,LBGVMAG_0239,LBGVMAG_0247,LBGVMAG_0255,LBGVMAG_0256,LBGVMAG_0277,LBGVMAG_0049,LBGVMAG_0124,LBGVMAG_0160,LBGVMAG_0161,LBGVMAG_0169,LBGVMAG_0204,LBGVMAG_0…	2	48	0	0	0	0	hsdM;_type_I_restriction_enzyme_M_protein	-
ko:K07968	22	13	15	LBGVMAG_0009,LBGVMAG_0021,LBGVMAG_0025,LBGVMAG_0030,LBGVMAG_0038,LBGVMAG_0050,LBGVMAG_0059,LBGVMAG_0104,LBGVMAG_0108,LBGVMAG_0109,LBGVMAG_0138,LBGVMAG_0147,LBGVMAG_0149,LBGVMAG_0166,LBGVMAG_0183,LBGVMAG_0198,LBGVMAG_0199,LBGVMAG_0207,LBGVMAG_0222,LBGVMAG_0241,LBGVMAG_0250,LBGVMAG_0273,LBGVMAG_0019,LBGVMAG_0037,LBGVMAG_0049,LBGVMAG_0054,LBGVMAG_0056,LBGVMAG_0067,LBGVMAG_0084,LBGVMAG_0099,LBGVMAG_0…	0	49	1	0	0	0	B4GALT3;_beta-1,4-galactosyltransferase_3	00510 N-Glycan biosynthesis; 00513 Various types of N-glycan biosynthesis; 00515 Mannose type O-glycan biosynthesis; 00514 Other types of O-glycan biosynthesis; 00533 Glycosaminoglycan biosynthesis - keratan sulfate; 00601 Glycosphingolipid biosynthesis - lacto and neolacto series
ko:K20151	31	6	13	LBGVMAG_0005,LBGVMAG_0012,LBGVMAG_0033,LBGVMAG_0036,LBGVMAG_0040,LBGVMAG_0058,LBGVMAG_0069,LBGVMAG_0079,LBGVMAG_0081,LBGVMAG_0089,LBGVMAG_0097,LBGVMAG_0109,LBGVMAG_0132,LBGVMAG_0134,LBGVMAG_0150,LBGVMAG_0154,LBGVMAG_0162,LBGVMAG_0163,LBGVMAG_0166,LBGVMAG_0168,LBGVMAG_0172,LBGVMAG_0178,LBGVMAG_0180,LBGVMAG_0205,LBGVMAG_0217,LBGVMAG_0218,LBGVMAG_0229,LBGVMAG_0231,LBGVMAG_0261,LBGVMAG_0274,LBGVMAG_0…	0	49	1	0	0	0	fucT;_alpha(1,3/1,4)_fucosyltransferase	-
ko:K06890	25	6	18	LBGVMAG_0009,LBGVMAG_0014,LBGVMAG_0030,LBGVMAG_0036,LBGVMAG_0050,LBGVMAG_0066,LBGVMAG_0069,LBGVMAG_0102,LBGVMAG_0104,LBGVMAG_0138,LBGVMAG_0149,LBGVMAG_0150,LBGVMAG_0163,LBGVMAG_0168,LBGVMAG_0182,LBGVMAG_0194,LBGVMAG_0201,LBGVMAG_0221,LBGVMAG_0228,LBGVMAG_0230,LBGVMAG_0231,LBGVMAG_0253,LBGVMAG_0255,LBGVMAG_0261,LBGVMAG_0262,LBGVMAG_0037,LBGVMAG_0067,LBGVMAG_0107,LBGVMAG_0191,LBGVMAG_0235,LBGVMAG_0…	0	49	0	0	0	0	K06890;_uncharacterized_protein	-
ko:K00560	17	14	17	LBGVMAG_0014,LBGVMAG_0021,LBGVMAG_0058,LBGVMAG_0062,LBGVMAG_0076,LBGVMAG_0092,LBGVMAG_0102,LBGVMAG_0110,LBGVMAG_0132,LBGVMAG_0162,LBGVMAG_0167,LBGVMAG_0198,LBGVMAG_0201,LBGVMAG_0207,LBGVMAG_0224,LBGVMAG_0241,LBGVMAG_0273,LBGVMAG_0028,LBGVMAG_0039,LBGVMAG_0087,LBGVMAG_0107,LBGVMAG_0114,LBGVMAG_0124,LBGVMAG_0139,LBGVMAG_0191,LBGVMAG_0197,LBGVMAG_0232,LBGVMAG_0248,LBGVMAG_0249,LBGVMAG_0272,LBGVMAG_0…	0	45	0	0	3	0	thyA,_TYMS;_thymidylate_synthase	00240 Pyrimidine metabolism; 00670 One carbon pool by folate
ko:K07252	13	14	21	LBGVMAG_0005,LBGVMAG_0020,LBGVMAG_0021,LBGVMAG_0030,LBGVMAG_0059,LBGVMAG_0066,LBGVMAG_0073,LBGVMAG_0089,LBGVMAG_0104,LBGVMAG_0128,LBGVMAG_0155,LBGVMAG_0167,LBGVMAG_0181,LBGVMAG_0039,LBGVMAG_0052,LBGVMAG_0067,LBGVMAG_0087,LBGVMAG_0088,LBGVMAG_0105,LBGVMAG_0107,LBGVMAG_0142,LBGVMAG_0177,LBGVMAG_0191,LBGVMAG_0204,LBGVMAG_0209,LBGVMAG_0234,LBGVMAG_0235,LBGVMAG_0015,LBGVMAG_0043,LBGVMAG_0055,LBGVMAG_0…	0	47	0	0	1	0	DOLPP1;_dolichyldiphosphatase	00510 N-Glycan biosynthesis
ko:K20216	28	5	15	LBGVMAG_0005,LBGVMAG_0012,LBGVMAG_0033,LBGVMAG_0036,LBGVMAG_0045,LBGVMAG_0066,LBGVMAG_0079,LBGVMAG_0080,LBGVMAG_0081,LBGVMAG_0089,LBGVMAG_0097,LBGVMAG_0098,LBGVMAG_0106,LBGVMAG_0126,LBGVMAG_0141,LBGVMAG_0150,LBGVMAG_0163,LBGVMAG_0164,LBGVMAG_0168,LBGVMAG_0172,LBGVMAG_0187,LBGVMAG_0194,LBGVMAG_0202,LBGVMAG_0208,LBGVMAG_0238,LBGVMAG_0264,LBGVMAG_0277,LBGVMAG_0285,LBGVMAG_0019,LBGVMAG_0031,LBGVMAG_0…	1	45	0	1	1	0	DUSP10;_dual_specificity_phosphatase_10	-
ko:K10277	14	9	24	LBGVMAG_0021,LBGVMAG_0050,LBGVMAG_0109,LBGVMAG_0118,LBGVMAG_0119,LBGVMAG_0128,LBGVMAG_0162,LBGVMAG_0198,LBGVMAG_0199,LBGVMAG_0230,LBGVMAG_0262,LBGVMAG_0266,LBGVMAG_0273,LBGVMAG_0282,LBGVMAG_0037,LBGVMAG_0039,LBGVMAG_0054,LBGVMAG_0084,LBGVMAG_0107,LBGVMAG_0142,LBGVMAG_0216,LBGVMAG_0235,LBGVMAG_0249,LBGVMAG_0013,LBGVMAG_0015,LBGVMAG_0018,LBGVMAG_0055,LBGVMAG_0082,LBGVMAG_0090,LBGVMAG_0091,LBGVMAG_0…	0	46	0	0	1	0	KDM8,_JMJD5;_[protein]-arginine_3-hydroxylase_/_protease	-
ko:K12451	17	9	20	LBGVMAG_0012,LBGVMAG_0014,LBGVMAG_0021,LBGVMAG_0030,LBGVMAG_0058,LBGVMAG_0066,LBGVMAG_0076,LBGVMAG_0081,LBGVMAG_0104,LBGVMAG_0110,LBGVMAG_0132,LBGVMAG_0141,LBGVMAG_0162,LBGVMAG_0201,LBGVMAG_0213,LBGVMAG_0251,LBGVMAG_0273,LBGVMAG_0041,LBGVMAG_0054,LBGVMAG_0056,LBGVMAG_0084,LBGVMAG_0087,LBGVMAG_0099,LBGVMAG_0107,LBGVMAG_0142,LBGVMAG_0272,LBGVMAG_0043,LBGVMAG_0055,LBGVMAG_0063,LBGVMAG_0070,LBGVMAG_0…	0	44	0	0	2	0	UER1;_3,5-epimerase/4-reductase	00520 Amino sugar and nucleotide sugar metabolism; 00523 Polyketide sugar unit biosynthesis
ko:K02314	16	12	17	LBGVMAG_0005,LBGVMAG_0012,LBGVMAG_0025,LBGVMAG_0030,LBGVMAG_0032,LBGVMAG_0073,LBGVMAG_0096,LBGVMAG_0104,LBGVMAG_0106,LBGVMAG_0126,LBGVMAG_0128,LBGVMAG_0183,LBGVMAG_0187,LBGVMAG_0201,LBGVMAG_0213,LBGVMAG_0262,LBGVMAG_0048,LBGVMAG_0049,LBGVMAG_0056,LBGVMAG_0099,LBGVMAG_0114,LBGVMAG_0160,LBGVMAG_0161,LBGVMAG_0209,LBGVMAG_0232,LBGVMAG_0244,LBGVMAG_0265,LBGVMAG_0275,LBGVMAG_0046,LBGVMAG_0060,LBGVMAG_0…	1	38	0	1	5	0	dnaB;_replicative_DNA_helicase	03030 DNA replication
ko:K03726	14	10	21	LBGVMAG_0021,LBGVMAG_0025,LBGVMAG_0030,LBGVMAG_0050,LBGVMAG_0059,LBGVMAG_0062,LBGVMAG_0102,LBGVMAG_0104,LBGVMAG_0108,LBGVMAG_0128,LBGVMAG_0133,LBGVMAG_0158,LBGVMAG_0224,LBGVMAG_0247,LBGVMAG_0039,LBGVMAG_0049,LBGVMAG_0088,LBGVMAG_0105,LBGVMAG_0169,LBGVMAG_0177,LBGVMAG_0204,LBGVMAG_0235,LBGVMAG_0272,LBGVMAG_0292,LBGVMAG_0013,LBGVMAG_0035,LBGVMAG_0070,LBGVMAG_0082,LBGVMAG_0100,LBGVMAG_0101,LBGVMAG_0…	0	45	0	0	0	0	helS;_ATP-dependent_DNA_helicase	-
ko:K11833	21	5	19	LBGVMAG_0021,LBGVMAG_0038,LBGVMAG_0040,LBGVMAG_0050,LBGVMAG_0081,LBGVMAG_0104,LBGVMAG_0118,LBGVMAG_0119,LBGVMAG_0128,LBGVMAG_0138,LBGVMAG_0167,LBGVMAG_0168,LBGVMAG_0198,LBGVMAG_0207,LBGVMAG_0220,LBGVMAG_0222,LBGVMAG_0228,LBGVMAG_0260,LBGVMAG_0261,LBGVMAG_0269,LBGVMAG_0278,LBGVMAG_0019,LBGVMAG_0057,LBGVMAG_0087,LBGVMAG_0107,LBGVMAG_0235,LBGVMAG_0055,LBGVMAG_0077,LBGVMAG_0094,LBGVMAG_0101,LBGVMAG_0…	0	43	0	0	2	0	USP2;_ubiquitin_carboxyl-terminal_hydrolase_2	-
ko:K16315	23	5	17	LBGVMAG_0025,LBGVMAG_0030,LBGVMAG_0104,LBGVMAG_0109,LBGVMAG_0119,LBGVMAG_0146,LBGVMAG_0147,LBGVMAG_0155,LBGVMAG_0158,LBGVMAG_0162,LBGVMAG_0178,LBGVMAG_0181,LBGVMAG_0182,LBGVMAG_0200,LBGVMAG_0201,LBGVMAG_0210,LBGVMAG_0214,LBGVMAG_0222,LBGVMAG_0250,LBGVMAG_0260,LBGVMAG_0261,LBGVMAG_0266,LBGVMAG_0278,LBGVMAG_0204,LBGVMAG_0216,LBGVMAG_0280,LBGVMAG_0283,LBGVMAG_0292,LBGVMAG_0063,LBGVMAG_0075,LBGVMAG_0…	0	43	0	0	2	0	GSG2;_serine/threonine-protein_kinase_haspin	-
ko:K01972	19	11	14	LBGVMAG_0006,LBGVMAG_0014,LBGVMAG_0033,LBGVMAG_0058,LBGVMAG_0069,LBGVMAG_0080,LBGVMAG_0097,LBGVMAG_0110,LBGVMAG_0132,LBGVMAG_0143,LBGVMAG_0150,LBGVMAG_0163,LBGVMAG_0168,LBGVMAG_0179,LBGVMAG_0231,LBGVMAG_0243,LBGVMAG_0253,LBGVMAG_0255,LBGVMAG_0276,LBGVMAG_0028,LBGVMAG_0048,LBGVMAG_0057,LBGVMAG_0071,LBGVMAG_0107,LBGVMAG_0142,LBGVMAG_0161,LBGVMAG_0235,LBGVMAG_0272,LBGVMAG_0275,LBGVMAG_0280,LBGVMAG_0…	0	40	0	0	4	0	E6.5.1.2,_ligA,_ligB;_DNA_ligase_(NAD+)	03030 DNA replication; 03410 Base excision repair; 03420 Nucleotide excision repair; 03430 Mismatch repair
ko:K05961	25	6	13	LBGVMAG_0001,LBGVMAG_0008,LBGVMAG_0009,LBGVMAG_0011,LBGVMAG_0023,LBGVMAG_0024,LBGVMAG_0026,LBGVMAG_0027,LBGVMAG_0034,LBGVMAG_0058,LBGVMAG_0062,LBGVMAG_0073,LBGVMAG_0076,LBGVMAG_0078,LBGVMAG_0096,LBGVMAG_0127,LBGVMAG_0181,LBGVMAG_0183,LBGVMAG_0198,LBGVMAG_0208,LBGVMAG_0212,LBGVMAG_0214,LBGVMAG_0222,LBGVMAG_0224,LBGVMAG_0262,LBGVMAG_0019,LBGVMAG_0052,LBGVMAG_0114,LBGVMAG_0248,LBGVMAG_0272,LBGVMAG_0…	0	32	0	12	0	0	dnk;_deoxynucleoside_kinase	00230 Purine metabolism; 00240 Pyrimidine metabolism
ko:K07969	19	12	13	LBGVMAG_0009,LBGVMAG_0021,LBGVMAG_0025,LBGVMAG_0030,LBGVMAG_0038,LBGVMAG_0050,LBGVMAG_0059,LBGVMAG_0104,LBGVMAG_0108,LBGVMAG_0109,LBGVMAG_0138,LBGVMAG_0149,LBGVMAG_0166,LBGVMAG_0183,LBGVMAG_0198,LBGVMAG_0207,LBGVMAG_0222,LBGVMAG_0241,LBGVMAG_0250,LBGVMAG_0037,LBGVMAG_0049,LBGVMAG_0054,LBGVMAG_0056,LBGVMAG_0067,LBGVMAG_0084,LBGVMAG_0099,LBGVMAG_0105,LBGVMAG_0142,LBGVMAG_0191,LBGVMAG_0204,LBGVMAG_0…	0	44	0	0	0	0	B4GALT4;_beta-1,4-galactosyltransferase_4	00533 Glycosaminoglycan biosynthesis - keratan sulfate; 00601 Glycosphingolipid biosynthesis - lacto and neolacto series
ko:K00274	19	4	20	LBGVMAG_0006,LBGVMAG_0014,LBGVMAG_0050,LBGVMAG_0079,LBGVMAG_0080,LBGVMAG_0089,LBGVMAG_0092,LBGVMAG_0164,LBGVMAG_0179,LBGVMAG_0180,LBGVMAG_0194,LBGVMAG_0201,LBGVMAG_0202,LBGVMAG_0208,LBGVMAG_0230,LBGVMAG_0255,LBGVMAG_0267,LBGVMAG_0277,LBGVMAG_0285,LBGVMAG_0039,LBGVMAG_0107,LBGVMAG_0160,LBGVMAG_0177,LBGVMAG_0043,LBGVMAG_0055,LBGVMAG_0063,LBGVMAG_0077,LBGVMAG_0093,LBGVMAG_0100,LBGVMAG_0111,LBGVMAG_0…	0	39	0	0	4	0	MAO,_aofH;_monoamine_oxidase	00260 Glycine, serine and threonine metabolism; 00330 Arginine and proline metabolism; 00340 Histidine metabolism; 00350 Tyrosine metabolism; 00360 Phenylalanine metabolism; 00380 Tryptophan metabolism; 00950 Isoquinoline alkaloid biosynthesis; 00982 Drug metabolism - cytochrome P450
ko:K00737	20	3	20	LBGVMAG_0004,LBGVMAG_0008,LBGVMAG_0009,LBGVMAG_0011,LBGVMAG_0014,LBGVMAG_0021,LBGVMAG_0023,LBGVMAG_0024,LBGVMAG_0027,LBGVMAG_0034,LBGVMAG_0078,LBGVMAG_0085,LBGVMAG_0117,LBGVMAG_0121,LBGVMAG_0141,LBGVMAG_0162,LBGVMAG_0168,LBGVMAG_0218,LBGVMAG_0250,LBGVMAG_0257,LBGVMAG_0064,LBGVMAG_0087,LBGVMAG_0235,LBGVMAG_0002,LBGVMAG_0018,LBGVMAG_0035,LBGVMAG_0042,LBGVMAG_0060,LBGVMAG_0061,LBGVMAG_0063,LBGVMAG_0…	0	27	1	12	1	2	MGAT3;_beta-1,4-mannosyl-glycoprotein_beta-1,4-N-acetylglucosaminyltransferase	00510 N-Glycan biosynthesis
ko:K00797	29	3	11	LBGVMAG_0006,LBGVMAG_0012,LBGVMAG_0024,LBGVMAG_0032,LBGVMAG_0033,LBGVMAG_0036,LBGVMAG_0051,LBGVMAG_0079,LBGVMAG_0080,LBGVMAG_0081,LBGVMAG_0089,LBGVMAG_0096,LBGVMAG_0097,LBGVMAG_0106,LBGVMAG_0127,LBGVMAG_0143,LBGVMAG_0154,LBGVMAG_0166,LBGVMAG_0167,LBGVMAG_0168,LBGVMAG_0172,LBGVMAG_0180,LBGVMAG_0187,LBGVMAG_0194,LBGVMAG_0217,LBGVMAG_0243,LBGVMAG_0267,LBGVMAG_0274,LBGVMAG_0285,LBGVMAG_0041,LBGVMAG_0…	0	41	0	2	0	0	speE,_SRM,_SPE3;_spermidine_synthase	00270 Cysteine and methionine metabolism; 00330 Arginine and proline metabolism; 00480 Glutathione metabolism
ko:K01829	22	7	14	LBGVMAG_0005,LBGVMAG_0032,LBGVMAG_0033,LBGVMAG_0038,LBGVMAG_0051,LBGVMAG_0058,LBGVMAG_0062,LBGVMAG_0069,LBGVMAG_0081,LBGVMAG_0089,LBGVMAG_0092,LBGVMAG_0104,LBGVMAG_0109,LBGVMAG_0141,LBGVMAG_0155,LBGVMAG_0164,LBGVMAG_0166,LBGVMAG_0172,LBGVMAG_0194,LBGVMAG_0199,LBGVMAG_0210,LBGVMAG_0213,LBGVMAG_0028,LBGVMAG_0041,LBGVMAG_0067,LBGVMAG_0084,LBGVMAG_0191,LBGVMAG_0248,LBGVMAG_0280,LBGVMAG_0015,LBGVMAG_0…	0	40	0	0	3	0	dsbH;_disulfide_reductase	-
ko:K14590	24	6	13	LBGVMAG_0005,LBGVMAG_0006,LBGVMAG_0012,LBGVMAG_0020,LBGVMAG_0045,LBGVMAG_0079,LBGVMAG_0081,LBGVMAG_0089,LBGVMAG_0092,LBGVMAG_0119,LBGVMAG_0141,LBGVMAG_0150,LBGVMAG_0155,LBGVMAG_0158,LBGVMAG_0163,LBGVMAG_0165,LBGVMAG_0166,LBGVMAG_0172,LBGVMAG_0181,LBGVMAG_0187,LBGVMAG_0212,LBGVMAG_0241,LBGVMAG_0256,LBGVMAG_0276,LBGVMAG_0041,LBGVMAG_0057,LBGVMAG_0107,LBGVMAG_0153,LBGVMAG_0160,LBGVMAG_0280,LBGVMAG_0…	6	33	0	0	4	0	CMTR2,_FTSJD1,_AFT;_cap2_methyltransferase	-
ko:K18182	24	7	12	LBGVMAG_0006,LBGVMAG_0020,LBGVMAG_0033,LBGVMAG_0038,LBGVMAG_0062,LBGVMAG_0073,LBGVMAG_0089,LBGVMAG_0095,LBGVMAG_0097,LBGVMAG_0106,LBGVMAG_0119,LBGVMAG_0155,LBGVMAG_0166,LBGVMAG_0168,LBGVMAG_0180,LBGVMAG_0181,LBGVMAG_0187,LBGVMAG_0212,LBGVMAG_0228,LBGVMAG_0231,LBGVMAG_0241,LBGVMAG_0243,LBGVMAG_0247,LBGVMAG_0255,LBGVMAG_0052,LBGVMAG_0054,LBGVMAG_0064,LBGVMAG_0084,LBGVMAG_0161,LBGVMAG_0204,LBGVMAG_0…	0	40	1	0	2	0	COX16;_cytochrome_c_oxidase_assembly_protein_subunit_16	-
ko:K00904	15	8	19	LBGVMAG_0005,LBGVMAG_0021,LBGVMAG_0085,LBGVMAG_0095,LBGVMAG_0109,LBGVMAG_0128,LBGVMAG_0182,LBGVMAG_0198,LBGVMAG_0199,LBGVMAG_0203,LBGVMAG_0213,LBGVMAG_0218,LBGVMAG_0250,LBGVMAG_0264,LBGVMAG_0269,LBGVMAG_0039,LBGVMAG_0041,LBGVMAG_0105,LBGVMAG_0107,LBGVMAG_0139,LBGVMAG_0169,LBGVMAG_0191,LBGVMAG_0234,LBGVMAG_0013,LBGVMAG_0016,LBGVMAG_0055,LBGVMAG_0063,LBGVMAG_0070,LBGVMAG_0082,LBGVMAG_0083,LBGVMAG_0…	0	41	0	1	0	0	DGUOK;_deoxyguanosine_kinase	00230 Purine metabolism
ko:K01493	14	9	19	LBGVMAG_0014,LBGVMAG_0020,LBGVMAG_0033,LBGVMAG_0058,LBGVMAG_0089,LBGVMAG_0096,LBGVMAG_0154,LBGVMAG_0187,LBGVMAG_0194,LBGVMAG_0201,LBGVMAG_0202,LBGVMAG_0208,LBGVMAG_0222,LBGVMAG_0231,LBGVMAG_0067,LBGVMAG_0107,LBGVMAG_0114,LBGVMAG_0142,LBGVMAG_0160,LBGVMAG_0191,LBGVMAG_0244,LBGVMAG_0265,LBGVMAG_0292,LBGVMAG_0035,LBGVMAG_0043,LBGVMAG_0055,LBGVMAG_0063,LBGVMAG_0100,LBGVMAG_0151,LBGVMAG_0156,LBGVMAG_0…	0	37	0	0	5	0	comEB;_dCMP_deaminase	00240 Pyrimidine metabolism
ko:K02218	15	11	16	LBGVMAG_0009,LBGVMAG_0021,LBGVMAG_0030,LBGVMAG_0050,LBGVMAG_0062,LBGVMAG_0102,LBGVMAG_0128,LBGVMAG_0132,LBGVMAG_0133,LBGVMAG_0162,LBGVMAG_0201,LBGVMAG_0213,LBGVMAG_0224,LBGVMAG_0241,LBGVMAG_0262,LBGVMAG_0037,LBGVMAG_0067,LBGVMAG_0084,LBGVMAG_0099,LBGVMAG_0124,LBGVMAG_0197,LBGVMAG_0209,LBGVMAG_0232,LBGVMAG_0235,LBGVMAG_0283,LBGVMAG_0292,LBGVMAG_0015,LBGVMAG_0017,LBGVMAG_0070,LBGVMAG_0101,LBGVMAG_0…	0	41	0	0	1	0	CSNK1,_CKI;_casein_kinase_1	-
ko:K03027	21	6	14	LBGVMAG_0012,LBGVMAG_0025,LBGVMAG_0030,LBGVMAG_0033,LBGVMAG_0036,LBGVMAG_0045,LBGVMAG_0095,LBGVMAG_0097,LBGVMAG_0108,LBGVMAG_0138,LBGVMAG_0146,LBGVMAG_0164,LBGVMAG_0168,LBGVMAG_0198,LBGVMAG_0199,LBGVMAG_0205,LBGVMAG_0207,LBGVMAG_0241,LBGVMAG_0245,LBGVMAG_0253,LBGVMAG_0262,LBGVMAG_0019,LBGVMAG_0084,LBGVMAG_0099,LBGVMAG_0114,LBGVMAG_0248,LBGVMAG_0272,LBGVMAG_0018,LBGVMAG_0046,LBGVMAG_0055,LBGVMAG_0…	2	39	0	0	0	0	RPAC1,_RPC40,_POLR1C;_DNA-directed_RNA_polymerases_I_and_III_subunit_RPAC1	03020 RNA polymerase
ko:K22407	23	6	12	LBGVMAG_0006,LBGVMAG_0014,LBGVMAG_0030,LBGVMAG_0033,LBGVMAG_0036,LBGVMAG_0069,LBGVMAG_0079,LBGVMAG_0097,LBGVMAG_0143,LBGVMAG_0150,LBGVMAG_0162,LBGVMAG_0163,LBGVMAG_0168,LBGVMAG_0180,LBGVMAG_0212,LBGVMAG_0213,LBGVMAG_0217,LBGVMAG_0231,LBGVMAG_0238,LBGVMAG_0243,LBGVMAG_0262,LBGVMAG_0264,LBGVMAG_0274,LBGVMAG_0031,LBGVMAG_0039,LBGVMAG_0057,LBGVMAG_0067,LBGVMAG_0087,LBGVMAG_0280,LBGVMAG_0060,LBGVMAG_0…	0	41	0	0	0	0	JBP2;_thymine_dioxygenase_/_DNA_helicase	-
ko:K03058	20	4	16	LBGVMAG_0030,LBGVMAG_0032,LBGVMAG_0045,LBGVMAG_0051,LBGVMAG_0069,LBGVMAG_0096,LBGVMAG_0134,LBGVMAG_0147,LBGVMAG_0168,LBGVMAG_0187,LBGVMAG_0210,LBGVMAG_0214,LBGVMAG_0217,LBGVMAG_0229,LBGVMAG_0245,LBGVMAG_0247,LBGVMAG_0255,LBGVMAG_0256,LBGVMAG_0276,LBGVMAG_0285,LBGVMAG_0039,LBGVMAG_0056,LBGVMAG_0064,LBGVMAG_0209,LBGVMAG_0046,LBGVMAG_0086,LBGVMAG_0111,LBGVMAG_0115,LBGVMAG_0116,LBGVMAG_0135,LBGVMAG_0…	3	36	1	0	0	0	rpoN;_DNA-directed_RNA_polymerase_subunit_N	03020 RNA polymerase
ko:K06950	22	7	11	LBGVMAG_0006,LBGVMAG_0021,LBGVMAG_0030,LBGVMAG_0032,LBGVMAG_0033,LBGVMAG_0038,LBGVMAG_0051,LBGVMAG_0058,LBGVMAG_0073,LBGVMAG_0076,LBGVMAG_0095,LBGVMAG_0104,LBGVMAG_0118,LBGVMAG_0128,LBGVMAG_0132,LBGVMAG_0166,LBGVMAG_0167,LBGVMAG_0182,LBGVMAG_0199,LBGVMAG_0213,LBGVMAG_0214,LBGVMAG_0224,LBGVMAG_0064,LBGVMAG_0068,LBGVMAG_0087,LBGVMAG_0107,LBGVMAG_0161,LBGVMAG_0232,LBGVMAG_0235,LBGVMAG_0055,LBGVMAG_0…	0	38	1	0	1	0	K06950;_uncharacterized_protein	-
ko:K14165	20	8	12	LBGVMAG_0006,LBGVMAG_0008,LBGVMAG_0011,LBGVMAG_0023,LBGVMAG_0033,LBGVMAG_0034,LBGVMAG_0104,LBGVMAG_0108,LBGVMAG_0126,LBGVMAG_0143,LBGVMAG_0162,LBGVMAG_0181,LBGVMAG_0202,LBGVMAG_0208,LBGVMAG_0222,LBGVMAG_0229,LBGVMAG_0231,LBGVMAG_0245,LBGVMAG_0261,LBGVMAG_0267,LBGVMAG_0041,LBGVMAG_0054,LBGVMAG_0087,LBGVMAG_0107,LBGVMAG_0160,LBGVMAG_0232,LBGVMAG_0265,LBGVMAG_0292,LBGVMAG_0063,LBGVMAG_0083,LBGVMAG_0…	0	34	1	4	1	0	K14165;_atypical_dual_specificity_phosphatase	-
ko:K01611	29	2	8	LBGVMAG_0005,LBGVMAG_0011,LBGVMAG_0012,LBGVMAG_0014,LBGVMAG_0021,LBGVMAG_0024,LBGVMAG_0027,LBGVMAG_0034,LBGVMAG_0036,LBGVMAG_0059,LBGVMAG_0078,LBGVMAG_0080,LBGVMAG_0081,LBGVMAG_0085,LBGVMAG_0089,LBGVMAG_0096,LBGVMAG_0104,LBGVMAG_0127,LBGVMAG_0141,LBGVMAG_0154,LBGVMAG_0158,LBGVMAG_0164,LBGVMAG_0166,LBGVMAG_0167,LBGVMAG_0172,LBGVMAG_0194,LBGVMAG_0224,LBGVMAG_0245,LBGVMAG_0250,LBGVMAG_0160,LBGVMAG_0…	0	30	0	7	2	0	speD,_AMD1;_S-adenosylmethionine_decarboxylase	00270 Cysteine and methionine metabolism; 00330 Arginine and proline metabolism
ko:K03627	27	4	8	LBGVMAG_0014,LBGVMAG_0036,LBGVMAG_0050,LBGVMAG_0066,LBGVMAG_0069,LBGVMAG_0089,LBGVMAG_0095,LBGVMAG_0098,LBGVMAG_0109,LBGVMAG_0110,LBGVMAG_0118,LBGVMAG_0126,LBGVMAG_0127,LBGVMAG_0132,LBGVMAG_0134,LBGVMAG_0149,LBGVMAG_0168,LBGVMAG_0178,LBGVMAG_0187,LBGVMAG_0194,LBGVMAG_0198,LBGVMAG_0208,LBGVMAG_0218,LBGVMAG_0221,LBGVMAG_0229,LBGVMAG_0250,LBGVMAG_0273,LBGVMAG_0037,LBGVMAG_0161,LBGVMAG_0249,LBGVMAG_0…	0	35	1	1	2	0	MBF1;_putative_transcription_factor	-
ko:K13025	16	8	15	LBGVMAG_0050,LBGVMAG_0066,LBGVMAG_0095,LBGVMAG_0102,LBGVMAG_0109,LBGVMAG_0118,LBGVMAG_0127,LBGVMAG_0138,LBGVMAG_0146,LBGVMAG_0154,LBGVMAG_0178,LBGVMAG_0182,LBGVMAG_0200,LBGVMAG_0207,LBGVMAG_0218,LBGVMAG_0260,LBGVMAG_0067,LBGVMAG_0088,LBGVMAG_0124,LBGVMAG_0161,LBGVMAG_0177,LBGVMAG_0191,LBGVMAG_0209,LBGVMAG_0234,LBGVMAG_0013,LBGVMAG_0046,LBGVMAG_0082,LBGVMAG_0113,LBGVMAG_0135,LBGVMAG_0151,LBGVMAG_0…	0	39	0	0	0	0	EIF4A3,_FAL1;_ATP-dependent_RNA_helicase	03040 Spliceosome; 03013 Nucleocytoplasmic transport; 03015 mRNA surveillance pathway
ko:K00820	17	6	15	LBGVMAG_0009,LBGVMAG_0021,LBGVMAG_0030,LBGVMAG_0050,LBGVMAG_0066,LBGVMAG_0073,LBGVMAG_0104,LBGVMAG_0108,LBGVMAG_0127,LBGVMAG_0149,LBGVMAG_0162,LBGVMAG_0167,LBGVMAG_0200,LBGVMAG_0207,LBGVMAG_0213,LBGVMAG_0222,LBGVMAG_0241,LBGVMAG_0041,LBGVMAG_0088,LBGVMAG_0114,LBGVMAG_0139,LBGVMAG_0161,LBGVMAG_0177,LBGVMAG_0035,LBGVMAG_0093,LBGVMAG_0101,LBGVMAG_0111,LBGVMAG_0123,LBGVMAG_0125,LBGVMAG_0151,LBGVMAG_0…	0	38	0	0	0	0	glmS,_GFPT;_glutamine---fructose-6-phosphate_transaminase_(isomerizing)	00520 Amino sugar and nucleotide sugar metabolism; 00250 Alanine, aspartate and glutamate metabolism
ko:K06792	17	5	16	LBGVMAG_0012,LBGVMAG_0036,LBGVMAG_0069,LBGVMAG_0079,LBGVMAG_0081,LBGVMAG_0106,LBGVMAG_0154,LBGVMAG_0183,LBGVMAG_0205,LBGVMAG_0213,LBGVMAG_0217,LBGVMAG_0222,LBGVMAG_0245,LBGVMAG_0250,LBGVMAG_0255,LBGVMAG_0273,LBGVMAG_0285,LBGVMAG_0048,LBGVMAG_0177,LBGVMAG_0197,LBGVMAG_0204,LBGVMAG_0235,LBGVMAG_0015,LBGVMAG_0046,LBGVMAG_0060,LBGVMAG_0082,LBGVMAG_0103,LBGVMAG_0122,LBGVMAG_0135,LBGVMAG_0144,LBGVMAG_0…	0	38	0	0	0	0	AGC1,_CSPG1;_aggrecan_1	-
ko:K07915	17	8	13	LBGVMAG_0036,LBGVMAG_0066,LBGVMAG_0080,LBGVMAG_0102,LBGVMAG_0104,LBGVMAG_0126,LBGVMAG_0134,LBGVMAG_0149,LBGVMAG_0150,LBGVMAG_0168,LBGVMAG_0203,LBGVMAG_0224,LBGVMAG_0228,LBGVMAG_0229,LBGVMAG_0245,LBGVMAG_0264,LBGVMAG_0269,LBGVMAG_0019,LBGVMAG_0031,LBGVMAG_0057,LBGVMAG_0114,LBGVMAG_0161,LBGVMAG_0216,LBGVMAG_0232,LBGVMAG_0249,LBGVMAG_0060,LBGVMAG_0083,LBGVMAG_0101,LBGVMAG_0125,LBGVMAG_0171,LBGVMAG_0…	0	38	0	0	0	0	RAB28;_Ras-related_protein_Rab-28	-
ko:K09250	21	8	9	LBGVMAG_0005,LBGVMAG_0025,LBGVMAG_0032,LBGVMAG_0033,LBGVMAG_0050,LBGVMAG_0051,LBGVMAG_0062,LBGVMAG_0069,LBGVMAG_0079,LBGVMAG_0089,LBGVMAG_0102,LBGVMAG_0110,LBGVMAG_0119,LBGVMAG_0126,LBGVMAG_0138,LBGVMAG_0155,LBGVMAG_0164,LBGVMAG_0193,LBGVMAG_0200,LBGVMAG_0208,LBGVMAG_0245,LBGVMAG_0037,LBGVMAG_0048,LBGVMAG_0052,LBGVMAG_0071,LBGVMAG_0084,LBGVMAG_0161,LBGVMAG_0197,LBGVMAG_0235,LBGVMAG_0015,LBGVMAG_0…	0	34	0	0	3	1	CNBP;_cellular_nucleic_acid-binding_protein	-
ko:K12567	20	6	12	LBGVMAG_0032,LBGVMAG_0069,LBGVMAG_0079,LBGVMAG_0095,LBGVMAG_0098,LBGVMAG_0109,LBGVMAG_0110,LBGVMAG_0118,LBGVMAG_0126,LBGVMAG_0128,LBGVMAG_0141,LBGVMAG_0168,LBGVMAG_0182,LBGVMAG_0198,LBGVMAG_0199,LBGVMAG_0201,LBGVMAG_0218,LBGVMAG_0220,LBGVMAG_0231,LBGVMAG_0257,LBGVMAG_0049,LBGVMAG_0056,LBGVMAG_0067,LBGVMAG_0105,LBGVMAG_0160,LBGVMAG_0191,LBGVMAG_0015,LBGVMAG_0018,LBGVMAG_0042,LBGVMAG_0070,LBGVMAG_0…	0	35	0	2	1	0	TTN;_titin	-
ko:K01154	21	6	10	LBGVMAG_0005,LBGVMAG_0032,LBGVMAG_0051,LBGVMAG_0066,LBGVMAG_0096,LBGVMAG_0108,LBGVMAG_0110,LBGVMAG_0132,LBGVMAG_0147,LBGVMAG_0149,LBGVMAG_0150,LBGVMAG_0155,LBGVMAG_0181,LBGVMAG_0198,LBGVMAG_0220,LBGVMAG_0221,LBGVMAG_0239,LBGVMAG_0241,LBGVMAG_0247,LBGVMAG_0255,LBGVMAG_0256,LBGVMAG_0087,LBGVMAG_0153,LBGVMAG_0161,LBGVMAG_0169,LBGVMAG_0204,LBGVMAG_0216,LBGVMAG_0016,LBGVMAG_0075,LBGVMAG_0082,LBGVMAG_0…	3	33	1	0	0	0	hsdS;_type_I_restriction_enzyme,_S_subunit	-
ko:K03657	26	3	7	LBGVMAG_0005,LBGVMAG_0012,LBGVMAG_0020,LBGVMAG_0023,LBGVMAG_0030,LBGVMAG_0032,LBGVMAG_0040,LBGVMAG_0051,LBGVMAG_0080,LBGVMAG_0081,LBGVMAG_0089,LBGVMAG_0121,LBGVMAG_0126,LBGVMAG_0134,LBGVMAG_0143,LBGVMAG_0164,LBGVMAG_0172,LBGVMAG_0180,LBGVMAG_0194,LBGVMAG_0208,LBGVMAG_0229,LBGVMAG_0230,LBGVMAG_0238,LBGVMAG_0239,LBGVMAG_0247,LBGVMAG_0264,LBGVMAG_0064,LBGVMAG_0160,LBGVMAG_0161,LBGVMAG_0029,LBGVMAG_0…	1	30	2	1	1	1	uvrD,_pcrA;_ATP-dependent_DNA_helicase_UvrD/PcrA	03420 Nucleotide excision repair; 03430 Mismatch repair
ko:K07053	12	8	16	LBGVMAG_0109,LBGVMAG_0128,LBGVMAG_0138,LBGVMAG_0158,LBGVMAG_0166,LBGVMAG_0178,LBGVMAG_0198,LBGVMAG_0199,LBGVMAG_0228,LBGVMAG_0230,LBGVMAG_0266,LBGVMAG_0273,LBGVMAG_0037,LBGVMAG_0049,LBGVMAG_0054,LBGVMAG_0056,LBGVMAG_0099,LBGVMAG_0142,LBGVMAG_0216,LBGVMAG_0249,LBGVMAG_0018,LBGVMAG_0091,LBGVMAG_0093,LBGVMAG_0129,LBGVMAG_0176,LBGVMAG_0186,LBGVMAG_0188,LBGVMAG_0192,LBGVMAG_0223,LBGVMAG_0225,LBGVMAG_0…	0	36	0	0	0	0	E3.1.3.97;_3',5'-nucleoside_bisphosphate_phosphatase	-
ko:K07318	17	7	12	LBGVMAG_0003,LBGVMAG_0008,LBGVMAG_0012,LBGVMAG_0027,LBGVMAG_0098,LBGVMAG_0150,LBGVMAG_0158,LBGVMAG_0182,LBGVMAG_0199,LBGVMAG_0213,LBGVMAG_0214,LBGVMAG_0231,LBGVMAG_0251,LBGVMAG_0264,LBGVMAG_0269,LBGVMAG_0282,LBGVMAG_0285,LBGVMAG_0031,LBGVMAG_0041,LBGVMAG_0052,LBGVMAG_0057,LBGVMAG_0071,LBGVMAG_0169,LBGVMAG_0244,LBGVMAG_0018,LBGVMAG_0042,LBGVMAG_0075,LBGVMAG_0083,LBGVMAG_0111,LBGVMAG_0129,LBGVMAG_0…	1	27	0	5	3	0	K07318;_adenine-specific_DNA-methyltransferase	-
ko:K01174	14	9	12	LBGVMAG_0014,LBGVMAG_0021,LBGVMAG_0045,LBGVMAG_0081,LBGVMAG_0096,LBGVMAG_0104,LBGVMAG_0128,LBGVMAG_0147,LBGVMAG_0172,LBGVMAG_0183,LBGVMAG_0212,LBGVMAG_0224,LBGVMAG_0261,LBGVMAG_0262,LBGVMAG_0019,LBGVMAG_0068,LBGVMAG_0088,LBGVMAG_0124,LBGVMAG_0161,LBGVMAG_0177,LBGVMAG_0204,LBGVMAG_0244,LBGVMAG_0283,LBGVMAG_0043,LBGVMAG_0086,LBGVMAG_0091,LBGVMAG_0113,LBGVMAG_0123,LBGVMAG_0125,LBGVMAG_0188,LBGVMAG_0…	1	32	0	0	2	0	nuc;_micrococcal_nuclease	-
ko:K10581	20	5	10	LBGVMAG_0009,LBGVMAG_0059,LBGVMAG_0062,LBGVMAG_0095,LBGVMAG_0109,LBGVMAG_0133,LBGVMAG_0134,LBGVMAG_0149,LBGVMAG_0178,LBGVMAG_0182,LBGVMAG_0199,LBGVMAG_0218,LBGVMAG_0220,LBGVMAG_0221,LBGVMAG_0229,LBGVMAG_0230,LBGVMAG_0231,LBGVMAG_0250,LBGVMAG_0278,LBGVMAG_0282,LBGVMAG_0031,LBGVMAG_0056,LBGVMAG_0099,LBGVMAG_0272,LBGVMAG_0280,LBGVMAG_0046,LBGVMAG_0070,LBGVMAG_0113,LBGVMAG_0184,LBGVMAG_0188,LBGVMAG_0…	0	35	0	0	0	0	UBE2O;_ubiquitin-conjugating_enzyme_E2_O	04120 Ubiquitin mediated proteolysis
ko:K00012	22	2	10	LBGVMAG_0011,LBGVMAG_0095,LBGVMAG_0104,LBGVMAG_0106,LBGVMAG_0108,LBGVMAG_0109,LBGVMAG_0110,LBGVMAG_0154,LBGVMAG_0166,LBGVMAG_0172,LBGVMAG_0178,LBGVMAG_0179,LBGVMAG_0182,LBGVMAG_0198,LBGVMAG_0199,LBGVMAG_0203,LBGVMAG_0214,LBGVMAG_0218,LBGVMAG_0224,LBGVMAG_0229,LBGVMAG_0269,LBGVMAG_0278,LBGVMAG_0041,LBGVMAG_0280,LBGVMAG_0018,LBGVMAG_0035,LBGVMAG_0083,LBGVMAG_0101,LBGVMAG_0116,LBGVMAG_0125,LBGVMAG_0…	0	31	0	1	2	0	UGDH,_ugd;_UDPglucose_6-dehydrogenase	00040 Pentose and glucuronate interconversions; 00053 Ascorbate and aldarate metabolism; 00520 Amino sugar and nucleotide sugar metabolism; 00541 O-Antigen nucleotide sugar biosynthesis
ko:K03512	13	6	15	LBGVMAG_0014,LBGVMAG_0021,LBGVMAG_0076,LBGVMAG_0089,LBGVMAG_0106,LBGVMAG_0128,LBGVMAG_0164,LBGVMAG_0172,LBGVMAG_0181,LBGVMAG_0212,LBGVMAG_0214,LBGVMAG_0220,LBGVMAG_0224,LBGVMAG_0041,LBGVMAG_0071,LBGVMAG_0107,LBGVMAG_0124,LBGVMAG_0142,LBGVMAG_0209,LBGVMAG_0043,LBGVMAG_0055,LBGVMAG_0077,LBGVMAG_0122,LBGVMAG_0184,LBGVMAG_0211,LBGVMAG_0226,LBGVMAG_0233,LBGVMAG_0240,LBGVMAG_0252,LBGVMAG_0254,LBGVMAG_0…	0	33	0	0	1	0	POLL;_DNA_polymerase_lambda	03410 Base excision repair; 03450 Non-homologous end-joining
ko:K08735	14	8	12	LBGVMAG_0020,LBGVMAG_0036,LBGVMAG_0050,LBGVMAG_0058,LBGVMAG_0059,LBGVMAG_0066,LBGVMAG_0076,LBGVMAG_0096,LBGVMAG_0110,LBGVMAG_0119,LBGVMAG_0164,LBGVMAG_0168,LBGVMAG_0241,LBGVMAG_0260,LBGVMAG_0041,LBGVMAG_0052,LBGVMAG_0057,LBGVMAG_0191,LBGVMAG_0204,LBGVMAG_0235,LBGVMAG_0265,LBGVMAG_0292,LBGVMAG_0063,LBGVMAG_0094,LBGVMAG_0103,LBGVMAG_0122,LBGVMAG_0130,LBGVMAG_0185,LBGVMAG_0195,LBGVMAG_0233,LBGVMAG_0…	0	31	0	0	3	0	MSH2;_DNA_mismatch_repair_protein_MSH2	03430 Mismatch repair
ko:K20444	20	4	10	LBGVMAG_0005,LBGVMAG_0021,LBGVMAG_0025,LBGVMAG_0030,LBGVMAG_0033,LBGVMAG_0050,LBGVMAG_0069,LBGVMAG_0073,LBGVMAG_0119,LBGVMAG_0128,LBGVMAG_0147,LBGVMAG_0154,LBGVMAG_0158,LBGVMAG_0162,LBGVMAG_0167,LBGVMAG_0222,LBGVMAG_0228,LBGVMAG_0251,LBGVMAG_0261,LBGVMAG_0273,LBGVMAG_0039,LBGVMAG_0067,LBGVMAG_0204,LBGVMAG_0209,LBGVMAG_0002,LBGVMAG_0035,LBGVMAG_0077,LBGVMAG_0111,LBGVMAG_0112,LBGVMAG_0125,LBGVMAG_0…	1	30	0	1	2	0	rfbC;_O-antigen_biosynthesis_protein	-
ko:K00067	16	8	9	LBGVMAG_0005,LBGVMAG_0006,LBGVMAG_0009,LBGVMAG_0012,LBGVMAG_0025,LBGVMAG_0040,LBGVMAG_0079,LBGVMAG_0096,LBGVMAG_0108,LBGVMAG_0154,LBGVMAG_0178,LBGVMAG_0182,LBGVMAG_0228,LBGVMAG_0238,LBGVMAG_0261,LBGVMAG_0266,LBGVMAG_0067,LBGVMAG_0071,LBGVMAG_0087,LBGVMAG_0105,LBGVMAG_0114,LBGVMAG_0139,LBGVMAG_0197,LBGVMAG_0272,LBGVMAG_0035,LBGVMAG_0077,LBGVMAG_0101,LBGVMAG_0111,LBGVMAG_0174,LBGVMAG_0175,LBGVMAG_0…	0	32	0	0	1	0	rfbD,_rmlD;_dTDP-4-dehydrorhamnose_reductase	00541 O-Antigen nucleotide sugar biosynthesis; 00523 Polyketide sugar unit biosynthesis; 00521 Streptomycin biosynthesis
ko:K01151	18	5	10	LBGVMAG_0020,LBGVMAG_0058,LBGVMAG_0066,LBGVMAG_0096,LBGVMAG_0110,LBGVMAG_0119,LBGVMAG_0126,LBGVMAG_0127,LBGVMAG_0132,LBGVMAG_0134,LBGVMAG_0179,LBGVMAG_0181,LBGVMAG_0187,LBGVMAG_0212,LBGVMAG_0229,LBGVMAG_0231,LBGVMAG_0241,LBGVMAG_0256,LBGVMAG_0041,LBGVMAG_0114,LBGVMAG_0139,LBGVMAG_0161,LBGVMAG_0280,LBGVMAG_0083,LBGVMAG_0086,LBGVMAG_0116,LBGVMAG_0122,LBGVMAG_0125,LBGVMAG_0136,LBGVMAG_0157,LBGVMAG_0…	2	27	0	0	4	0	nfo;_deoxyribonuclease_IV	03410 Base excision repair
ko:K04042	17	5	11	LBGVMAG_0021,LBGVMAG_0030,LBGVMAG_0066,LBGVMAG_0073,LBGVMAG_0104,LBGVMAG_0108,LBGVMAG_0127,LBGVMAG_0146,LBGVMAG_0147,LBGVMAG_0162,LBGVMAG_0203,LBGVMAG_0207,LBGVMAG_0214,LBGVMAG_0222,LBGVMAG_0228,LBGVMAG_0261,LBGVMAG_0262,LBGVMAG_0041,LBGVMAG_0114,LBGVMAG_0139,LBGVMAG_0177,LBGVMAG_0292,LBGVMAG_0083,LBGVMAG_0093,LBGVMAG_0101,LBGVMAG_0111,LBGVMAG_0123,LBGVMAG_0151,LBGVMAG_0170,LBGVMAG_0175,LBGVMAG_0…	0	33	0	0	0	0	glmU;_bifunctional_UDP-N-acetylglucosamine_pyrophosphorylase_/_glucosamine-1-phosphate_N-acetyltransferase	00520 Amino sugar and nucleotide sugar metabolism; 00541 O-Antigen nucleotide sugar biosynthesis
ko:K07494	14	7	12	LBGVMAG_0020,LBGVMAG_0021,LBGVMAG_0059,LBGVMAG_0096,LBGVMAG_0102,LBGVMAG_0108,LBGVMAG_0127,LBGVMAG_0132,LBGVMAG_0134,LBGVMAG_0155,LBGVMAG_0167,LBGVMAG_0183,LBGVMAG_0207,LBGVMAG_0247,LBGVMAG_0052,LBGVMAG_0114,LBGVMAG_0160,LBGVMAG_0161,LBGVMAG_0248,LBGVMAG_0265,LBGVMAG_0280,LBGVMAG_0018,LBGVMAG_0035,LBGVMAG_0046,LBGVMAG_0091,LBGVMAG_0100,LBGVMAG_0116,LBGVMAG_0123,LBGVMAG_0125,LBGVMAG_0159,LBGVMAG_0…	0	31	0	0	2	0	K07494;_putative_transposase	-
ko:K09905	14	6	13	LBGVMAG_0009,LBGVMAG_0030,LBGVMAG_0038,LBGVMAG_0050,LBGVMAG_0106,LBGVMAG_0108,LBGVMAG_0109,LBGVMAG_0138,LBGVMAG_0147,LBGVMAG_0166,LBGVMAG_0198,LBGVMAG_0207,LBGVMAG_0222,LBGVMAG_0250,LBGVMAG_0049,LBGVMAG_0056,LBGVMAG_0084,LBGVMAG_0099,LBGVMAG_0197,LBGVMAG_0204,LBGVMAG_0015,LBGVMAG_0091,LBGVMAG_0093,LBGVMAG_0100,LBGVMAG_0112,LBGVMAG_0113,LBGVMAG_0131,LBGVMAG_0151,LBGVMAG_0173,LBGVMAG_0176,LBGVMAG_0…	0	33	0	0	0	0	B4GALT5;_beta-1,4-galactosyltransferase_5	00600 Sphingolipid metabolism; 00512 Mucin type O-glycan biosynthesis
ko:K01358	19	3	10	LBGVMAG_0005,LBGVMAG_0008,LBGVMAG_0011,LBGVMAG_0023,LBGVMAG_0024,LBGVMAG_0027,LBGVMAG_0030,LBGVMAG_0034,LBGVMAG_0058,LBGVMAG_0066,LBGVMAG_0085,LBGVMAG_0117,LBGVMAG_0126,LBGVMAG_0127,LBGVMAG_0132,LBGVMAG_0134,LBGVMAG_0181,LBGVMAG_0208,LBGVMAG_0212,LBGVMAG_0161,LBGVMAG_0272,LBGVMAG_0280,LBGVMAG_0035,LBGVMAG_0042,LBGVMAG_0043,LBGVMAG_0044,LBGVMAG_0061,LBGVMAG_0125,LBGVMAG_0196,LBGVMAG_0211,LBGVMAG_0…	0	21	0	11	0	0	clpP,_CLPP;_ATP-dependent_Clp_protease,_protease_subunit	-
ko:K01507	13	7	12	LBGVMAG_0021,LBGVMAG_0066,LBGVMAG_0127,LBGVMAG_0128,LBGVMAG_0147,LBGVMAG_0162,LBGVMAG_0203,LBGVMAG_0214,LBGVMAG_0224,LBGVMAG_0228,LBGVMAG_0241,LBGVMAG_0257,LBGVMAG_0269,LBGVMAG_0039,LBGVMAG_0041,LBGVMAG_0087,LBGVMAG_0107,LBGVMAG_0114,LBGVMAG_0139,LBGVMAG_0235,LBGVMAG_0083,LBGVMAG_0093,LBGVMAG_0100,LBGVMAG_0101,LBGVMAG_0111,LBGVMAG_0175,LBGVMAG_0184,LBGVMAG_0211,LBGVMAG_0252,LBGVMAG_0281,LBGVMAG_0…	0	32	0	0	0	0	ppa;_inorganic_pyrophosphatase	00190 Oxidative phosphorylation
ko:K03015	14	7	11	LBGVMAG_0020,LBGVMAG_0066,LBGVMAG_0073,LBGVMAG_0127,LBGVMAG_0140,LBGVMAG_0147,LBGVMAG_0150,LBGVMAG_0167,LBGVMAG_0179,LBGVMAG_0213,LBGVMAG_0222,LBGVMAG_0229,LBGVMAG_0243,LBGVMAG_0261,LBGVMAG_0031,LBGVMAG_0041,LBGVMAG_0068,LBGVMAG_0088,LBGVMAG_0114,LBGVMAG_0177,LBGVMAG_0248,LBGVMAG_0075,LBGVMAG_0112,LBGVMAG_0113,LBGVMAG_0123,LBGVMAG_0135,LBGVMAG_0171,LBGVMAG_0190,LBGVMAG_0211,LBGVMAG_0236,LBGVMAG_0…	0	29	0	0	3	0	RPB7,_POLR2G;_DNA-directed_RNA_polymerase_II_subunit_RPB7	03020 RNA polymerase; 03420 Nucleotide excision repair
ko:K03113	15	5	12	LBGVMAG_0006,LBGVMAG_0033,LBGVMAG_0089,LBGVMAG_0134,LBGVMAG_0143,LBGVMAG_0145,LBGVMAG_0146,LBGVMAG_0162,LBGVMAG_0194,LBGVMAG_0198,LBGVMAG_0208,LBGVMAG_0218,LBGVMAG_0229,LBGVMAG_0231,LBGVMAG_0241,LBGVMAG_0031,LBGVMAG_0039,LBGVMAG_0067,LBGVMAG_0107,LBGVMAG_0191,LBGVMAG_0055,LBGVMAG_0075,LBGVMAG_0116,LBGVMAG_0122,LBGVMAG_0125,LBGVMAG_0136,LBGVMAG_0151,LBGVMAG_0175,LBGVMAG_0211,LBGVMAG_0237,LBGVMAG_0…	0	31	1	0	0	0	EIF1,_SUI1;_translation_initiation_factor_1	-
ko:K10747	16	6	10	LBGVMAG_0005,LBGVMAG_0012,LBGVMAG_0027,LBGVMAG_0089,LBGVMAG_0092,LBGVMAG_0098,LBGVMAG_0104,LBGVMAG_0166,LBGVMAG_0172,LBGVMAG_0182,LBGVMAG_0202,LBGVMAG_0217,LBGVMAG_0241,LBGVMAG_0250,LBGVMAG_0267,LBGVMAG_0278,LBGVMAG_0019,LBGVMAG_0084,LBGVMAG_0099,LBGVMAG_0153,LBGVMAG_0177,LBGVMAG_0244,LBGVMAG_0015,LBGVMAG_0018,LBGVMAG_0035,LBGVMAG_0043,LBGVMAG_0129,LBGVMAG_0131,LBGVMAG_0159,LBGVMAG_0176,LBGVMAG_0…	1	27	0	2	2	0	LIG1;_DNA_ligase_1	03030 DNA replication; 03410 Base excision repair; 03420 Nucleotide excision repair; 03430 Mismatch repair
ko:K05516	15	4	12	LBGVMAG_0030,LBGVMAG_0036,LBGVMAG_0051,LBGVMAG_0089,LBGVMAG_0102,LBGVMAG_0128,LBGVMAG_0132,LBGVMAG_0147,LBGVMAG_0150,LBGVMAG_0155,LBGVMAG_0172,LBGVMAG_0194,LBGVMAG_0224,LBGVMAG_0247,LBGVMAG_0277,LBGVMAG_0049,LBGVMAG_0099,LBGVMAG_0204,LBGVMAG_0234,LBGVMAG_0029,LBGVMAG_0046,LBGVMAG_0093,LBGVMAG_0101,LBGVMAG_0111,LBGVMAG_0116,LBGVMAG_0170,LBGVMAG_0174,LBGVMAG_0175,LBGVMAG_0186,LBGVMAG_0225,LBGVMAG_0…	0	30	1	0	0	0	cbpA;_curved_DNA-binding_protein	-
ko:K15383	13	4	14	LBGVMAG_0014,LBGVMAG_0030,LBGVMAG_0106,LBGVMAG_0108,LBGVMAG_0118,LBGVMAG_0119,LBGVMAG_0162,LBGVMAG_0166,LBGVMAG_0181,LBGVMAG_0201,LBGVMAG_0217,LBGVMAG_0220,LBGVMAG_0251,LBGVMAG_0019,LBGVMAG_0099,LBGVMAG_0209,LBGVMAG_0272,LBGVMAG_0070,LBGVMAG_0091,LBGVMAG_0111,LBGVMAG_0151,LBGVMAG_0159,LBGVMAG_0170,LBGVMAG_0189,LBGVMAG_0206,LBGVMAG_0225,LBGVMAG_0233,LBGVMAG_0268,LBGVMAG_0271,LBGVMAG_0289,LBGVMAG_0…	0	29	0	0	2	0	K15383;_MtN3_and_saliva_related_transmembrane_protein	-
ko:K21343	11	7	13	LBGVMAG_0001,LBGVMAG_0003,LBGVMAG_0024,LBGVMAG_0027,LBGVMAG_0036,LBGVMAG_0078,LBGVMAG_0117,LBGVMAG_0162,LBGVMAG_0221,LBGVMAG_0253,LBGVMAG_0273,LBGVMAG_0056,LBGVMAG_0084,LBGVMAG_0099,LBGVMAG_0114,LBGVMAG_0139,LBGVMAG_0197,LBGVMAG_0249,LBGVMAG_0015,LBGVMAG_0042,LBGVMAG_0044,LBGVMAG_0061,LBGVMAG_0077,LBGVMAG_0116,LBGVMAG_0120,LBGVMAG_0129,LBGVMAG_0131,LBGVMAG_0176,LBGVMAG_0192,LBGVMAG_0246,LBGVMAG_0…	0	22	0	9	0	0	USP15;_ubiquitin_carboxyl-terminal_hydrolase_15	-
ko:K03676	12	9	9	LBGVMAG_0021,LBGVMAG_0066,LBGVMAG_0085,LBGVMAG_0119,LBGVMAG_0127,LBGVMAG_0145,LBGVMAG_0167,LBGVMAG_0179,LBGVMAG_0181,LBGVMAG_0198,LBGVMAG_0241,LBGVMAG_0257,LBGVMAG_0039,LBGVMAG_0057,LBGVMAG_0067,LBGVMAG_0068,LBGVMAG_0071,LBGVMAG_0114,LBGVMAG_0139,LBGVMAG_0142,LBGVMAG_0169,LBGVMAG_0053,LBGVMAG_0061,LBGVMAG_0083,LBGVMAG_0101,LBGVMAG_0136,LBGVMAG_0151,LBGVMAG_0170,LBGVMAG_0219,LBGVMAG_0281	0	21	1	2	6	0	grxC,_GLRX,_GLRX2;_glutaredoxin_3	-
ko:K06217	20	2	8	LBGVMAG_0003,LBGVMAG_0008,LBGVMAG_0011,LBGVMAG_0025,LBGVMAG_0026,LBGVMAG_0027,LBGVMAG_0030,LBGVMAG_0059,LBGVMAG_0066,LBGVMAG_0085,LBGVMAG_0104,LBGVMAG_0106,LBGVMAG_0108,LBGVMAG_0127,LBGVMAG_0158,LBGVMAG_0166,LBGVMAG_0181,LBGVMAG_0224,LBGVMAG_0257,LBGVMAG_0262,LBGVMAG_0139,LBGVMAG_0232,LBGVMAG_0002,LBGVMAG_0035,LBGVMAG_0044,LBGVMAG_0046,LBGVMAG_0061,LBGVMAG_0093,LBGVMAG_0174,LBGVMAG_0192	0	21	0	9	0	0	phoH,_phoL;_phosphate_starvation-inducible_protein_PhoH_and_related_proteins	-
ko:K00734	7	6	16	LBGVMAG_0009,LBGVMAG_0021,LBGVMAG_0059,LBGVMAG_0106,LBGVMAG_0108,LBGVMAG_0167,LBGVMAG_0203,LBGVMAG_0039,LBGVMAG_0067,LBGVMAG_0169,LBGVMAG_0191,LBGVMAG_0209,LBGVMAG_0234,LBGVMAG_0063,LBGVMAG_0093,LBGVMAG_0101,LBGVMAG_0151,LBGVMAG_0156,LBGVMAG_0170,LBGVMAG_0185,LBGVMAG_0226,LBGVMAG_0233,LBGVMAG_0237,LBGVMAG_0240,LBGVMAG_0281,LBGVMAG_0284,LBGVMAG_0288,LBGVMAG_0291,LBGVMAG_0293	0	29	0	0	0	0	B3GALT6;_galactosylxylosylprotein_3-beta-galactosyltransferase	00532 Glycosaminoglycan biosynthesis - chondroitin sulfate / dermatan sulfate; 00534 Glycosaminoglycan biosynthesis - heparan sulfate / heparin
ko:K02377	12	4	13	LBGVMAG_0001,LBGVMAG_0003,LBGVMAG_0050,LBGVMAG_0078,LBGVMAG_0098,LBGVMAG_0104,LBGVMAG_0127,LBGVMAG_0162,LBGVMAG_0208,LBGVMAG_0247,LBGVMAG_0266,LBGVMAG_0269,LBGVMAG_0041,LBGVMAG_0068,LBGVMAG_0087,LBGVMAG_0265,LBGVMAG_0035,LBGVMAG_0043,LBGVMAG_0093,LBGVMAG_0101,LBGVMAG_0113,LBGVMAG_0125,LBGVMAG_0151,LBGVMAG_0170,LBGVMAG_0174,LBGVMAG_0215,LBGVMAG_0242,LBGVMAG_0284,LBGVMAG_0291	0	22	0	4	3	0	TSTA3,_fcl;_GDP-L-fucose_synthase	00051 Fructose and mannose metabolism; 00520 Amino sugar and nucleotide sugar metabolism; 00541 O-Antigen nucleotide sugar biosynthesis
ko:K03042	14	2	13	LBGVMAG_0020,LBGVMAG_0102,LBGVMAG_0141,LBGVMAG_0146,LBGVMAG_0150,LBGVMAG_0162,LBGVMAG_0200,LBGVMAG_0218,LBGVMAG_0222,LBGVMAG_0228,LBGVMAG_0255,LBGVMAG_0257,LBGVMAG_0273,LBGVMAG_0276,LBGVMAG_0084,LBGVMAG_0265,LBGVMAG_0018,LBGVMAG_0131,LBGVMAG_0176,LBGVMAG_0184,LBGVMAG_0186,LBGVMAG_0206,LBGVMAG_0226,LBGVMAG_0236,LBGVMAG_0237,LBGVMAG_0246,LBGVMAG_0286,LBGVMAG_0289,LBGVMAG_0293	0	26	0	0	3	0	rpoA2;_DNA-directed_RNA_polymerase_subunit_A"	03020 RNA polymerase
ko:K06413	18	5	6	LBGVMAG_0020,LBGVMAG_0025,LBGVMAG_0092,LBGVMAG_0095,LBGVMAG_0104,LBGVMAG_0108,LBGVMAG_0109,LBGVMAG_0141,LBGVMAG_0178,LBGVMAG_0182,LBGVMAG_0198,LBGVMAG_0199,LBGVMAG_0218,LBGVMAG_0222,LBGVMAG_0241,LBGVMAG_0250,LBGVMAG_0278,LBGVMAG_0282,LBGVMAG_0041,LBGVMAG_0052,LBGVMAG_0161,LBGVMAG_0232,LBGVMAG_0280,LBGVMAG_0018,LBGVMAG_0053,LBGVMAG_0090,LBGVMAG_0111,LBGVMAG_0116,LBGVMAG_0287	0	25	0	0	4	0	spoVK;_stage_V_sporulation_protein_K	-
ko:K07553	11	4	14	LBGVMAG_0095,LBGVMAG_0102,LBGVMAG_0106,LBGVMAG_0118,LBGVMAG_0178,LBGVMAG_0198,LBGVMAG_0199,LBGVMAG_0207,LBGVMAG_0222,LBGVMAG_0250,LBGVMAG_0273,LBGVMAG_0019,LBGVMAG_0142,LBGVMAG_0197,LBGVMAG_0249,LBGVMAG_0015,LBGVMAG_0018,LBGVMAG_0029,LBGVMAG_0055,LBGVMAG_0091,LBGVMAG_0100,LBGVMAG_0112,LBGVMAG_0131,LBGVMAG_0173,LBGVMAG_0176,LBGVMAG_0186,LBGVMAG_0240,LBGVMAG_0242,LBGVMAG_0263	0	28	1	0	0	0	B4GALT6;_beta-1,4-galactosyltransferase_6	00600 Sphingolipid metabolism
ko:K12132	17	4	8	LBGVMAG_0006,LBGVMAG_0020,LBGVMAG_0038,LBGVMAG_0066,LBGVMAG_0078,LBGVMAG_0096,LBGVMAG_0106,LBGVMAG_0108,LBGVMAG_0137,LBGVMAG_0143,LBGVMAG_0152,LBGVMAG_0199,LBGVMAG_0210,LBGVMAG_0212,LBGVMAG_0222,LBGVMAG_0241,LBGVMAG_0266,LBGVMAG_0054,LBGVMAG_0056,LBGVMAG_0057,LBGVMAG_0068,LBGVMAG_0002,LBGVMAG_0029,LBGVMAG_0061,LBGVMAG_0111,LBGVMAG_0135,LBGVMAG_0211,LBGVMAG_0236,LBGVMAG_0289	0	21	1	4	2	1	prkC,_stkP;_eukaryotic-like_serine/threonine-protein_kinase	-
ko:K00526	16	3	9	LBGVMAG_0012,LBGVMAG_0014,LBGVMAG_0020,LBGVMAG_0021,LBGVMAG_0036,LBGVMAG_0045,LBGVMAG_0066,LBGVMAG_0092,LBGVMAG_0097,LBGVMAG_0110,LBGVMAG_0141,LBGVMAG_0168,LBGVMAG_0205,LBGVMAG_0213,LBGVMAG_0243,LBGVMAG_0247,LBGVMAG_0057,LBGVMAG_0071,LBGVMAG_0275,LBGVMAG_0017,LBGVMAG_0115,LBGVMAG_0116,LBGVMAG_0130,LBGVMAG_0189,LBGVMAG_0195,LBGVMAG_0206,LBGVMAG_0211,LBGVMAG_0271	2	20	0	0	6	0	E1.17.4.1B,_nrdB,_nrdF;_ribonucleoside-diphosphate_reductase_beta_chain	00230 Purine metabolism; 00240 Pyrimidine metabolism
ko:K01354	16	5	7	LBGVMAG_0005,LBGVMAG_0006,LBGVMAG_0012,LBGVMAG_0036,LBGVMAG_0040,LBGVMAG_0081,LBGVMAG_0089,LBGVMAG_0143,LBGVMAG_0154,LBGVMAG_0163,LBGVMAG_0172,LBGVMAG_0202,LBGVMAG_0217,LBGVMAG_0231,LBGVMAG_0255,LBGVMAG_0274,LBGVMAG_0031,LBGVMAG_0048,LBGVMAG_0160,LBGVMAG_0216,LBGVMAG_0249,LBGVMAG_0035,LBGVMAG_0075,LBGVMAG_0077,LBGVMAG_0125,LBGVMAG_0184,LBGVMAG_0188,LBGVMAG_0189	0	28	0	0	0	0	ptrB;_oligopeptidase_B	-
ko:K01365	11	9	8	LBGVMAG_0021,LBGVMAG_0036,LBGVMAG_0050,LBGVMAG_0126,LBGVMAG_0128,LBGVMAG_0158,LBGVMAG_0167,LBGVMAG_0187,LBGVMAG_0222,LBGVMAG_0262,LBGVMAG_0285,LBGVMAG_0067,LBGVMAG_0105,LBGVMAG_0107,LBGVMAG_0161,LBGVMAG_0169,LBGVMAG_0191,LBGVMAG_0234,LBGVMAG_0244,LBGVMAG_0265,LBGVMAG_0016,LBGVMAG_0035,LBGVMAG_0094,LBGVMAG_0100,LBGVMAG_0195,LBGVMAG_0233,LBGVMAG_0236,LBGVMAG_0279	0	26	0	0	2	0	CTSL;_cathepsin_L	-
ko:K01784	12	7	9	LBGVMAG_0003,LBGVMAG_0050,LBGVMAG_0078,LBGVMAG_0092,LBGVMAG_0096,LBGVMAG_0104,LBGVMAG_0127,LBGVMAG_0155,LBGVMAG_0162,LBGVMAG_0213,LBGVMAG_0230,LBGVMAG_0241,LBGVMAG_0037,LBGVMAG_0039,LBGVMAG_0041,LBGVMAG_0068,LBGVMAG_0114,LBGVMAG_0265,LBGVMAG_0283,LBGVMAG_0007,LBGVMAG_0010,LBGVMAG_0035,LBGVMAG_0043,LBGVMAG_0083,LBGVMAG_0091,LBGVMAG_0122,LBGVMAG_0174,LBGVMAG_0233	0	21	0	2	3	2	galE,_GALE;_UDP-glucose_4-epimerase	00052 Galactose metabolism; 00520 Amino sugar and nucleotide sugar metabolism; 00541 O-Antigen nucleotide sugar biosynthesis
ko:K06867	13	3	12	LBGVMAG_0036,LBGVMAG_0051,LBGVMAG_0097,LBGVMAG_0104,LBGVMAG_0121,LBGVMAG_0127,LBGVMAG_0146,LBGVMAG_0162,LBGVMAG_0207,LBGVMAG_0217,LBGVMAG_0222,LBGVMAG_0255,LBGVMAG_0261,LBGVMAG_0028,LBGVMAG_0107,LBGVMAG_0244,LBGVMAG_0077,LBGVMAG_0116,LBGVMAG_0123,LBGVMAG_0151,LBGVMAG_0226,LBGVMAG_0237,LBGVMAG_0240,LBGVMAG_0254,LBGVMAG_0263,LBGVMAG_0287,LBGVMAG_0288,LBGVMAG_0293	0	25	0	0	2	1	K06867;_uncharacterized_protein	-
ko:K13038	17	4	7	LBGVMAG_0005,LBGVMAG_0006,LBGVMAG_0024,LBGVMAG_0058,LBGVMAG_0076,LBGVMAG_0081,LBGVMAG_0085,LBGVMAG_0096,LBGVMAG_0110,LBGVMAG_0132,LBGVMAG_0150,LBGVMAG_0163,LBGVMAG_0179,LBGVMAG_0180,LBGVMAG_0187,LBGVMAG_0238,LBGVMAG_0255,LBGVMAG_0028,LBGVMAG_0031,LBGVMAG_0068,LBGVMAG_0283,LBGVMAG_0035,LBGVMAG_0043,LBGVMAG_0053,LBGVMAG_0075,LBGVMAG_0144,LBGVMAG_0171,LBGVMAG_0219	0	21	0	2	5	0	coaBC,_dfp;_phosphopantothenoylcysteine_decarboxylase_/_phosphopantothenate---cysteine_ligase	00770 Pantothenate and CoA biosynthesis
ko:K01389	5	7	15	LBGVMAG_0021,LBGVMAG_0128,LBGVMAG_0168,LBGVMAG_0266,LBGVMAG_0273,LBGVMAG_0037,LBGVMAG_0105,LBGVMAG_0197,LBGVMAG_0204,LBGVMAG_0209,LBGVMAG_0234,LBGVMAG_0249,LBGVMAG_0013,LBGVMAG_0015,LBGVMAG_0016,LBGVMAG_0120,LBGVMAG_0129,LBGVMAG_0135,LBGVMAG_0174,LBGVMAG_0186,LBGVMAG_0195,LBGVMAG_0225,LBGVMAG_0246,LBGVMAG_0259,LBGVMAG_0281,LBGVMAG_0291,LBGVMAG_0293	0	27	0	0	0	0	MME,_CD10;_neprilysin	-
ko:K02440	17	6	4	LBGVMAG_0009,LBGVMAG_0030,LBGVMAG_0033,LBGVMAG_0036,LBGVMAG_0058,LBGVMAG_0089,LBGVMAG_0096,LBGVMAG_0097,LBGVMAG_0133,LBGVMAG_0158,LBGVMAG_0164,LBGVMAG_0172,LBGVMAG_0183,LBGVMAG_0202,LBGVMAG_0210,LBGVMAG_0228,LBGVMAG_0267,LBGVMAG_0037,LBGVMAG_0056,LBGVMAG_0057,LBGVMAG_0067,LBGVMAG_0099,LBGVMAG_0244,LBGVMAG_0091,LBGVMAG_0100,LBGVMAG_0111,LBGVMAG_0135	0	26	0	0	1	0	glpF;_glycerol_uptake_facilitator	-
ko:K07114	13	9	5	LBGVMAG_0096,LBGVMAG_0108,LBGVMAG_0126,LBGVMAG_0147,LBGVMAG_0172,LBGVMAG_0202,LBGVMAG_0207,LBGVMAG_0214,LBGVMAG_0217,LBGVMAG_0231,LBGVMAG_0264,LBGVMAG_0277,LBGVMAG_0285,LBGVMAG_0037,LBGVMAG_0052,LBGVMAG_0057,LBGVMAG_0067,LBGVMAG_0084,LBGVMAG_0142,LBGVMAG_0160,LBGVMAG_0191,LBGVMAG_0234,LBGVMAG_0077,LBGVMAG_0100,LBGVMAG_0122,LBGVMAG_0159,LBGVMAG_0237	0	27	0	0	0	0	yfbK;_Ca-activated_chloride_channel_homolog	-
ko:K08678	17	1	9	LBGVMAG_0095,LBGVMAG_0104,LBGVMAG_0109,LBGVMAG_0166,LBGVMAG_0178,LBGVMAG_0182,LBGVMAG_0198,LBGVMAG_0199,LBGVMAG_0203,LBGVMAG_0208,LBGVMAG_0212,LBGVMAG_0218,LBGVMAG_0224,LBGVMAG_0230,LBGVMAG_0250,LBGVMAG_0269,LBGVMAG_0282,LBGVMAG_0087,LBGVMAG_0018,LBGVMAG_0083,LBGVMAG_0093,LBGVMAG_0100,LBGVMAG_0101,LBGVMAG_0123,LBGVMAG_0252,LBGVMAG_0284,LBGVMAG_0291	0	27	0	0	0	0	UXS1,_uxs;_UDP-glucuronate_decarboxylase	00520 Amino sugar and nucleotide sugar metabolism
ko:K16061	16	0	11	LBGVMAG_0024,LBGVMAG_0036,LBGVMAG_0045,LBGVMAG_0079,LBGVMAG_0085,LBGVMAG_0096,LBGVMAG_0097,LBGVMAG_0109,LBGVMAG_0163,LBGVMAG_0168,LBGVMAG_0218,LBGVMAG_0243,LBGVMAG_0250,LBGVMAG_0276,LBGVMAG_0278,LBGVMAG_0282,LBGVMAG_0015,LBGVMAG_0018,LBGVMAG_0042,LBGVMAG_0060,LBGVMAG_0115,LBGVMAG_0130,LBGVMAG_0131,LBGVMAG_0144,LBGVMAG_0171,LBGVMAG_0173,LBGVMAG_0195	2	22	0	3	0	0	BIRC7_8;_baculoviral_IAP_repeat-containing_protein_7/8	04120 Ubiquitin mediated proteolysis
ko:K00621	6	7	13	LBGVMAG_0021,LBGVMAG_0062,LBGVMAG_0066,LBGVMAG_0127,LBGVMAG_0241,LBGVMAG_0274,LBGVMAG_0041,LBGVMAG_0087,LBGVMAG_0107,LBGVMAG_0114,LBGVMAG_0139,LBGVMAG_0161,LBGVMAG_0234,LBGVMAG_0043,LBGVMAG_0055,LBGVMAG_0077,LBGVMAG_0083,LBGVMAG_0086,LBGVMAG_0093,LBGVMAG_0174,LBGVMAG_0175,LBGVMAG_0226,LBGVMAG_0237,LBGVMAG_0240,LBGVMAG_0254,LBGVMAG_0263	0	26	0	0	0	0	GNPNAT1,_GNA1;_glucosamine-phosphate_N-acetyltransferase	00520 Amino sugar and nucleotide sugar metabolism
ko:K01185	17	2	7	LBGVMAG_0005,LBGVMAG_0006,LBGVMAG_0012,LBGVMAG_0036,LBGVMAG_0079,LBGVMAG_0089,LBGVMAG_0096,LBGVMAG_0104,LBGVMAG_0150,LBGVMAG_0162,LBGVMAG_0163,LBGVMAG_0168,LBGVMAG_0172,LBGVMAG_0181,LBGVMAG_0194,LBGVMAG_0231,LBGVMAG_0238,LBGVMAG_0049,LBGVMAG_0064,LBGVMAG_0043,LBGVMAG_0060,LBGVMAG_0075,LBGVMAG_0135,LBGVMAG_0144,LBGVMAG_0156,LBGVMAG_0195	0	25	1	0	0	0	E3.2.1.17;_lysozyme	-
ko:K01674	11	5	10	LBGVMAG_0095,LBGVMAG_0109,LBGVMAG_0155,LBGVMAG_0178,LBGVMAG_0181,LBGVMAG_0182,LBGVMAG_0198,LBGVMAG_0210,LBGVMAG_0218,LBGVMAG_0245,LBGVMAG_0278,LBGVMAG_0067,LBGVMAG_0142,LBGVMAG_0191,LBGVMAG_0248,LBGVMAG_0280,LBGVMAG_0112,LBGVMAG_0136,LBGVMAG_0151,LBGVMAG_0173,LBGVMAG_0185,LBGVMAG_0223,LBGVMAG_0233,LBGVMAG_0286,LBGVMAG_0288,LBGVMAG_0293	0	26	0	0	0	0	cah;_carbonic_anhydrase	00910 Nitrogen metabolism
ko:K03260	15	2	9	LBGVMAG_0005,LBGVMAG_0012,LBGVMAG_0040,LBGVMAG_0080,LBGVMAG_0081,LBGVMAG_0089,LBGVMAG_0126,LBGVMAG_0154,LBGVMAG_0155,LBGVMAG_0172,LBGVMAG_0187,LBGVMAG_0202,LBGVMAG_0210,LBGVMAG_0245,LBGVMAG_0255,LBGVMAG_0160,LBGVMAG_0161,LBGVMAG_0035,LBGVMAG_0043,LBGVMAG_0077,LBGVMAG_0086,LBGVMAG_0112,LBGVMAG_0122,LBGVMAG_0135,LBGVMAG_0144,LBGVMAG_0188	0	26	0	0	0	0	EIF4G;_translation_initiation_factor_4G	-
ko:K03648	12	3	11	LBGVMAG_0045,LBGVMAG_0066,LBGVMAG_0081,LBGVMAG_0119,LBGVMAG_0126,LBGVMAG_0127,LBGVMAG_0134,LBGVMAG_0155,LBGVMAG_0212,LBGVMAG_0229,LBGVMAG_0257,LBGVMAG_0277,LBGVMAG_0161,LBGVMAG_0244,LBGVMAG_0283,LBGVMAG_0055,LBGVMAG_0070,LBGVMAG_0086,LBGVMAG_0136,LBGVMAG_0151,LBGVMAG_0211,LBGVMAG_0237,LBGVMAG_0240,LBGVMAG_0254,LBGVMAG_0263,LBGVMAG_0271	1	23	0	0	2	0	UNG,_UDG;_uracil-DNA_glycosylase	03410 Base excision repair
ko:K04459	10	7	9	LBGVMAG_0126,LBGVMAG_0134,LBGVMAG_0141,LBGVMAG_0155,LBGVMAG_0202,LBGVMAG_0208,LBGVMAG_0213,LBGVMAG_0229,LBGVMAG_0267,LBGVMAG_0273,LBGVMAG_0087,LBGVMAG_0107,LBGVMAG_0160,LBGVMAG_0232,LBGVMAG_0249,LBGVMAG_0265,LBGVMAG_0292,LBGVMAG_0063,LBGVMAG_0175,LBGVMAG_0186,LBGVMAG_0233,LBGVMAG_0268,LBGVMAG_0271,LBGVMAG_0286,LBGVMAG_0290,LBGVMAG_0293	0	24	0	0	2	0	DUSP,_MKP;_dual_specificity_MAP_kinase_phosphatase	-
ko:K05770	15	5	6	LBGVMAG_0058,LBGVMAG_0076,LBGVMAG_0095,LBGVMAG_0096,LBGVMAG_0109,LBGVMAG_0110,LBGVMAG_0133,LBGVMAG_0141,LBGVMAG_0162,LBGVMAG_0178,LBGVMAG_0182,LBGVMAG_0199,LBGVMAG_0205,LBGVMAG_0218,LBGVMAG_0241,LBGVMAG_0041,LBGVMAG_0049,LBGVMAG_0056,LBGVMAG_0099,LBGVMAG_0114,LBGVMAG_0029,LBGVMAG_0174,LBGVMAG_0211,LBGVMAG_0219,LBGVMAG_0223,LBGVMAG_0271	0	23	1	0	2	0	TSPO,_BZRP;_translocator_protein	-
ko:K07090	4	9	13	LBGVMAG_0021,LBGVMAG_0058,LBGVMAG_0059,LBGVMAG_0132,LBGVMAG_0019,LBGVMAG_0067,LBGVMAG_0107,LBGVMAG_0124,LBGVMAG_0204,LBGVMAG_0209,LBGVMAG_0235,LBGVMAG_0272,LBGVMAG_0283,LBGVMAG_0013,LBGVMAG_0015,LBGVMAG_0129,LBGVMAG_0131,LBGVMAG_0148,LBGVMAG_0159,LBGVMAG_0175,LBGVMAG_0184,LBGVMAG_0196,LBGVMAG_0227,LBGVMAG_0254,LBGVMAG_0270,LBGVMAG_0289	0	26	0	0	0	0	K07090;_uncharacterized_protein	-
ko:K08675	10	7	9	LBGVMAG_0009,LBGVMAG_0069,LBGVMAG_0106,LBGVMAG_0166,LBGVMAG_0168,LBGVMAG_0220,LBGVMAG_0221,LBGVMAG_0247,LBGVMAG_0253,LBGVMAG_0257,LBGVMAG_0041,LBGVMAG_0084,LBGVMAG_0087,LBGVMAG_0088,LBGVMAG_0107,LBGVMAG_0197,LBGVMAG_0232,LBGVMAG_0015,LBGVMAG_0060,LBGVMAG_0070,LBGVMAG_0130,LBGVMAG_0185,LBGVMAG_0195,LBGVMAG_0240,LBGVMAG_0259,LBGVMAG_0293	0	26	0	0	0	0	PRSS15,_PIM1;_ATP-dependent_Lon_protease	-
ko:K11835	19	2	5	LBGVMAG_0009,LBGVMAG_0011,LBGVMAG_0012,LBGVMAG_0032,LBGVMAG_0033,LBGVMAG_0036,LBGVMAG_0051,LBGVMAG_0066,LBGVMAG_0069,LBGVMAG_0127,LBGVMAG_0154,LBGVMAG_0162,LBGVMAG_0180,LBGVMAG_0205,LBGVMAG_0208,LBGVMAG_0217,LBGVMAG_0241,LBGVMAG_0247,LBGVMAG_0273,LBGVMAG_0160,LBGVMAG_0272,LBGVMAG_0002,LBGVMAG_0093,LBGVMAG_0116,LBGVMAG_0195,LBGVMAG_0227	0	24	0	2	0	0	USP4_11,_UBP12;_ubiquitin_carboxyl-terminal_hydrolase_4/11	-
ko:K13113	8	7	11	LBGVMAG_0097,LBGVMAG_0108,LBGVMAG_0133,LBGVMAG_0166,LBGVMAG_0220,LBGVMAG_0266,LBGVMAG_0269,LBGVMAG_0273,LBGVMAG_0037,LBGVMAG_0039,LBGVMAG_0054,LBGVMAG_0087,LBGVMAG_0191,LBGVMAG_0216,LBGVMAG_0249,LBGVMAG_0090,LBGVMAG_0091,LBGVMAG_0111,LBGVMAG_0113,LBGVMAG_0123,LBGVMAG_0186,LBGVMAG_0225,LBGVMAG_0236,LBGVMAG_0242,LBGVMAG_0246,LBGVMAG_0286	0	26	0	0	0	0	UBL5,_HUB1;_ubiquitin-like_protein_5	-
ko:K03021	15	3	7	LBGVMAG_0058,LBGVMAG_0076,LBGVMAG_0102,LBGVMAG_0119,LBGVMAG_0132,LBGVMAG_0155,LBGVMAG_0210,LBGVMAG_0217,LBGVMAG_0222,LBGVMAG_0239,LBGVMAG_0245,LBGVMAG_0253,LBGVMAG_0269,LBGVMAG_0276,LBGVMAG_0277,LBGVMAG_0068,LBGVMAG_0216,LBGVMAG_0272,LBGVMAG_0122,LBGVMAG_0189,LBGVMAG_0192,LBGVMAG_0219,LBGVMAG_0227,LBGVMAG_0258,LBGVMAG_0268	1	20	1	0	3	0	RPC2,_POLR3B;_DNA-directed_RNA_polymerase_III_subunit_RPC2	03020 RNA polymerase
ko:K08959	10	7	8	LBGVMAG_0009,LBGVMAG_0021,LBGVMAG_0025,LBGVMAG_0050,LBGVMAG_0102,LBGVMAG_0128,LBGVMAG_0132,LBGVMAG_0201,LBGVMAG_0224,LBGVMAG_0262,LBGVMAG_0105,LBGVMAG_0124,LBGVMAG_0169,LBGVMAG_0197,LBGVMAG_0209,LBGVMAG_0232,LBGVMAG_0292,LBGVMAG_0070,LBGVMAG_0101,LBGVMAG_0170,LBGVMAG_0233,LBGVMAG_0237,LBGVMAG_0281,LBGVMAG_0289,LBGVMAG_0293	0	25	0	0	0	0	CSNK1D;_casein_kinase_1,_delta	-
ko:K10981	8	4	13	LBGVMAG_0021,LBGVMAG_0089,LBGVMAG_0172,LBGVMAG_0181,LBGVMAG_0212,LBGVMAG_0214,LBGVMAG_0220,LBGVMAG_0224,LBGVMAG_0107,LBGVMAG_0124,LBGVMAG_0142,LBGVMAG_0209,LBGVMAG_0043,LBGVMAG_0055,LBGVMAG_0184,LBGVMAG_0211,LBGVMAG_0226,LBGVMAG_0233,LBGVMAG_0240,LBGVMAG_0252,LBGVMAG_0254,LBGVMAG_0263,LBGVMAG_0281,LBGVMAG_0290,LBGVMAG_0293	0	25	0	0	0	0	POL4;_DNA_polymerase_IV	03450 Non-homologous end-joining
ko:K20276	12	1	12	LBGVMAG_0069,LBGVMAG_0085,LBGVMAG_0102,LBGVMAG_0108,LBGVMAG_0147,LBGVMAG_0152,LBGVMAG_0168,LBGVMAG_0194,LBGVMAG_0213,LBGVMAG_0214,LBGVMAG_0241,LBGVMAG_0266,LBGVMAG_0099,LBGVMAG_0015,LBGVMAG_0060,LBGVMAG_0061,LBGVMAG_0090,LBGVMAG_0103,LBGVMAG_0123,LBGVMAG_0130,LBGVMAG_0135,LBGVMAG_0144,LBGVMAG_0156,LBGVMAG_0184,LBGVMAG_0192	0	22	0	3	0	0	bapA;_large_repetitive_protein	-
ko:K01179	13	3	8	LBGVMAG_0006,LBGVMAG_0033,LBGVMAG_0096,LBGVMAG_0126,LBGVMAG_0140,LBGVMAG_0158,LBGVMAG_0166,LBGVMAG_0168,LBGVMAG_0194,LBGVMAG_0198,LBGVMAG_0231,LBGVMAG_0264,LBGVMAG_0285,LBGVMAG_0031,LBGVMAG_0039,LBGVMAG_0057,LBGVMAG_0018,LBGVMAG_0046,LBGVMAG_0060,LBGVMAG_0103,LBGVMAG_0144,LBGVMAG_0195,LBGVMAG_0288,LBGVMAG_0290	0	24	0	0	0	0	E3.2.1.4;_endoglucanase	00500 Starch and sucrose metabolism
ko:K01476	9	7	8	LBGVMAG_0032,LBGVMAG_0050,LBGVMAG_0051,LBGVMAG_0146,LBGVMAG_0147,LBGVMAG_0207,LBGVMAG_0208,LBGVMAG_0222,LBGVMAG_0261,LBGVMAG_0019,LBGVMAG_0039,LBGVMAG_0054,LBGVMAG_0087,LBGVMAG_0161,LBGVMAG_0209,LBGVMAG_0272,LBGVMAG_0090,LBGVMAG_0091,LBGVMAG_0093,LBGVMAG_0123,LBGVMAG_0246,LBGVMAG_0270,LBGVMAG_0281,LBGVMAG_0289	0	24	0	0	0	0	rocF,_arg;_arginase	00220 Arginine biosynthesis; 00330 Arginine and proline metabolism
ko:K01854	15	1	8	LBGVMAG_0005,LBGVMAG_0006,LBGVMAG_0033,LBGVMAG_0089,LBGVMAG_0092,LBGVMAG_0096,LBGVMAG_0104,LBGVMAG_0119,LBGVMAG_0132,LBGVMAG_0134,LBGVMAG_0141,LBGVMAG_0143,LBGVMAG_0172,LBGVMAG_0229,LBGVMAG_0255,LBGVMAG_0037,LBGVMAG_0035,LBGVMAG_0043,LBGVMAG_0091,LBGVMAG_0136,LBGVMAG_0159,LBGVMAG_0246,LBGVMAG_0263,LBGVMAG_0271	0	21	0	0	3	0	glf;_UDP-galactopyranose_mutase	00052 Galactose metabolism; 00520 Amino sugar and nucleotide sugar metabolism; 00541 O-Antigen nucleotide sugar biosynthesis
ko:K08073	17	1	6	LBGVMAG_0032,LBGVMAG_0051,LBGVMAG_0062,LBGVMAG_0102,LBGVMAG_0110,LBGVMAG_0119,LBGVMAG_0126,LBGVMAG_0132,LBGVMAG_0134,LBGVMAG_0155,LBGVMAG_0168,LBGVMAG_0181,LBGVMAG_0208,LBGVMAG_0212,LBGVMAG_0220,LBGVMAG_0229,LBGVMAG_0277,LBGVMAG_0071,LBGVMAG_0072,LBGVMAG_0122,LBGVMAG_0136,LBGVMAG_0156,LBGVMAG_0157,LBGVMAG_0236	2	20	0	0	2	0	PNKP;_bifunctional_polynucleotide_phosphatase/kinase	03410 Base excision repair
ko:K09510	13	5	6	LBGVMAG_0021,LBGVMAG_0059,LBGVMAG_0073,LBGVMAG_0097,LBGVMAG_0108,LBGVMAG_0127,LBGVMAG_0146,LBGVMAG_0158,LBGVMAG_0166,LBGVMAG_0210,LBGVMAG_0212,LBGVMAG_0241,LBGVMAG_0269,LBGVMAG_0114,LBGVMAG_0177,LBGVMAG_0216,LBGVMAG_0232,LBGVMAG_0280,LBGVMAG_0100,LBGVMAG_0116,LBGVMAG_0215,LBGVMAG_0236,LBGVMAG_0271,LBGVMAG_0281	0	23	0	0	1	0	DNAJB4;_DnaJ_homolog_subfamily_B_member_4	-
ko:K15505	9	4	11	LBGVMAG_0001,LBGVMAG_0021,LBGVMAG_0089,LBGVMAG_0110,LBGVMAG_0154,LBGVMAG_0166,LBGVMAG_0212,LBGVMAG_0230,LBGVMAG_0273,LBGVMAG_0107,LBGVMAG_0216,LBGVMAG_0248,LBGVMAG_0280,LBGVMAG_0063,LBGVMAG_0101,LBGVMAG_0122,LBGVMAG_0151,LBGVMAG_0176,LBGVMAG_0184,LBGVMAG_0240,LBGVMAG_0258,LBGVMAG_0259,LBGVMAG_0270,LBGVMAG_0288	0	22	1	1	0	0	RAD5;_DNA_repair_protein_RAD5	-
ko:K15711	11	8	5	LBGVMAG_0001,LBGVMAG_0003,LBGVMAG_0021,LBGVMAG_0033,LBGVMAG_0036,LBGVMAG_0078,LBGVMAG_0080,LBGVMAG_0089,LBGVMAG_0164,LBGVMAG_0172,LBGVMAG_0182,LBGVMAG_0041,LBGVMAG_0064,LBGVMAG_0068,LBGVMAG_0105,LBGVMAG_0160,LBGVMAG_0234,LBGVMAG_0248,LBGVMAG_0280,LBGVMAG_0077,LBGVMAG_0125,LBGVMAG_0159,LBGVMAG_0188,LBGVMAG_0192	0	19	1	3	1	0	SMARCA3,_HLTF;_SWI/SNF-related_matrix-associated_actin-dependent_regulator_of_chromatin_subfamily_A3	-
ko:K01259	18	0	5	LBGVMAG_0005,LBGVMAG_0012,LBGVMAG_0040,LBGVMAG_0069,LBGVMAG_0081,LBGVMAG_0089,LBGVMAG_0110,LBGVMAG_0119,LBGVMAG_0126,LBGVMAG_0127,LBGVMAG_0132,LBGVMAG_0134,LBGVMAG_0168,LBGVMAG_0187,LBGVMAG_0194,LBGVMAG_0205,LBGVMAG_0229,LBGVMAG_0274,LBGVMAG_0035,LBGVMAG_0122,LBGVMAG_0135,LBGVMAG_0211,LBGVMAG_0268	0	22	0	0	1	0	pip;_proline_iminopeptidase	00330 Arginine and proline metabolism
ko:K01951	16	2	5	LBGVMAG_0014,LBGVMAG_0095,LBGVMAG_0109,LBGVMAG_0118,LBGVMAG_0132,LBGVMAG_0162,LBGVMAG_0198,LBGVMAG_0199,LBGVMAG_0200,LBGVMAG_0207,LBGVMAG_0214,LBGVMAG_0218,LBGVMAG_0230,LBGVMAG_0250,LBGVMAG_0261,LBGVMAG_0278,LBGVMAG_0052,LBGVMAG_0161,LBGVMAG_0018,LBGVMAG_0046,LBGVMAG_0111,LBGVMAG_0123,LBGVMAG_0223	0	23	0	0	0	0	guaA,_GMPS;_GMP_synthase_(glutamine-hydrolysing)	00230 Purine metabolism; 00983 Drug metabolism - other enzymes
ko:K02335	10	4	9	LBGVMAG_0014,LBGVMAG_0058,LBGVMAG_0096,LBGVMAG_0128,LBGVMAG_0132,LBGVMAG_0162,LBGVMAG_0164,LBGVMAG_0220,LBGVMAG_0224,LBGVMAG_0269,LBGVMAG_0049,LBGVMAG_0099,LBGVMAG_0105,LBGVMAG_0107,LBGVMAG_0035,LBGVMAG_0070,LBGVMAG_0156,LBGVMAG_0174,LBGVMAG_0175,LBGVMAG_0188,LBGVMAG_0189,LBGVMAG_0263,LBGVMAG_0284	0	23	0	0	0	0	polA;_DNA_polymerase_I	03030 DNA replication; 03410 Base excision repair; 03420 Nucleotide excision repair; 03440 Homologous recombination
ko:K04725	14	0	9	LBGVMAG_0036,LBGVMAG_0079,LBGVMAG_0085,LBGVMAG_0096,LBGVMAG_0097,LBGVMAG_0109,LBGVMAG_0163,LBGVMAG_0168,LBGVMAG_0218,LBGVMAG_0243,LBGVMAG_0250,LBGVMAG_0276,LBGVMAG_0278,LBGVMAG_0282,LBGVMAG_0015,LBGVMAG_0018,LBGVMAG_0042,LBGVMAG_0060,LBGVMAG_0130,LBGVMAG_0131,LBGVMAG_0144,LBGVMAG_0171,LBGVMAG_0195	0	21	0	2	0	0	XIAP,_BIRC4;_E3_ubiquitin-protein_ligase_XIAP	04120 Ubiquitin mediated proteolysis
ko:K06147	16	5	2	LBGVMAG_0020,LBGVMAG_0025,LBGVMAG_0058,LBGVMAG_0059,LBGVMAG_0066,LBGVMAG_0104,LBGVMAG_0106,LBGVMAG_0108,LBGVMAG_0110,LBGVMAG_0127,LBGVMAG_0128,LBGVMAG_0132,LBGVMAG_0141,LBGVMAG_0166,LBGVMAG_0181,LBGVMAG_0266,LBGVMAG_0049,LBGVMAG_0099,LBGVMAG_0114,LBGVMAG_0139,LBGVMAG_0265,LBGVMAG_0136,LBGVMAG_0271	0	20	0	0	3	0	ABCB-BAC;_ATP-binding_cassette,_subfamily_B,_bacterial	-
ko:K06206	10	1	12	LBGVMAG_0009,LBGVMAG_0021,LBGVMAG_0030,LBGVMAG_0127,LBGVMAG_0162,LBGVMAG_0172,LBGVMAG_0220,LBGVMAG_0224,LBGVMAG_0260,LBGVMAG_0267,LBGVMAG_0292,LBGVMAG_0055,LBGVMAG_0063,LBGVMAG_0111,LBGVMAG_0151,LBGVMAG_0226,LBGVMAG_0233,LBGVMAG_0237,LBGVMAG_0240,LBGVMAG_0263,LBGVMAG_0279,LBGVMAG_0281,LBGVMAG_0293	0	23	0	0	0	0	sfsA;_sugar_fermentation_stimulation_protein_A	-
ko:K06795	16	3	4	LBGVMAG_0006,LBGVMAG_0021,LBGVMAG_0097,LBGVMAG_0109,LBGVMAG_0119,LBGVMAG_0140,LBGVMAG_0166,LBGVMAG_0181,LBGVMAG_0198,LBGVMAG_0199,LBGVMAG_0212,LBGVMAG_0231,LBGVMAG_0243,LBGVMAG_0247,LBGVMAG_0278,LBGVMAG_0282,LBGVMAG_0048,LBGVMAG_0057,LBGVMAG_0280,LBGVMAG_0077,LBGVMAG_0129,LBGVMAG_0171,LBGVMAG_0223	0	22	0	0	1	0	BCAN;_brevican	-
ko:K08741	9	5	9	LBGVMAG_0050,LBGVMAG_0058,LBGVMAG_0059,LBGVMAG_0066,LBGVMAG_0076,LBGVMAG_0110,LBGVMAG_0119,LBGVMAG_0241,LBGVMAG_0260,LBGVMAG_0041,LBGVMAG_0052,LBGVMAG_0191,LBGVMAG_0204,LBGVMAG_0292,LBGVMAG_0063,LBGVMAG_0094,LBGVMAG_0185,LBGVMAG_0192,LBGVMAG_0233,LBGVMAG_0254,LBGVMAG_0271,LBGVMAG_0290,LBGVMAG_0293	0	22	0	0	1	0	MSH5;_DNA_mismatch_repair_protein_MSH5	-
ko:K08957	6	8	9	LBGVMAG_0030,LBGVMAG_0102,LBGVMAG_0104,LBGVMAG_0132,LBGVMAG_0162,LBGVMAG_0166,LBGVMAG_0037,LBGVMAG_0039,LBGVMAG_0056,LBGVMAG_0087,LBGVMAG_0139,LBGVMAG_0209,LBGVMAG_0216,LBGVMAG_0249,LBGVMAG_0029,LBGVMAG_0055,LBGVMAG_0093,LBGVMAG_0129,LBGVMAG_0176,LBGVMAG_0225,LBGVMAG_0226,LBGVMAG_0252,LBGVMAG_0254	0	22	1	0	0	0	CSNK1A;_casein_kinase_1,_alpha	-
ko:K11089	5	6	12	LBGVMAG_0095,LBGVMAG_0118,LBGVMAG_0182,LBGVMAG_0199,LBGVMAG_0266,LBGVMAG_0019,LBGVMAG_0054,LBGVMAG_0084,LBGVMAG_0099,LBGVMAG_0216,LBGVMAG_0249,LBGVMAG_0015,LBGVMAG_0018,LBGVMAG_0090,LBGVMAG_0091,LBGVMAG_0120,LBGVMAG_0129,LBGVMAG_0131,LBGVMAG_0186,LBGVMAG_0225,LBGVMAG_0246,LBGVMAG_0270,LBGVMAG_0286	0	23	0	0	0	0	TROVE2,_SSA2;_60_kDa_SS-A/Ro_ribonucleoprotein	-
ko:K16297	5	2	16	LBGVMAG_0073,LBGVMAG_0200,LBGVMAG_0207,LBGVMAG_0222,LBGVMAG_0260,LBGVMAG_0169,LBGVMAG_0280,LBGVMAG_0055,LBGVMAG_0063,LBGVMAG_0111,LBGVMAG_0151,LBGVMAG_0175,LBGVMAG_0185,LBGVMAG_0226,LBGVMAG_0233,LBGVMAG_0237,LBGVMAG_0252,LBGVMAG_0263,LBGVMAG_0279,LBGVMAG_0287,LBGVMAG_0288,LBGVMAG_0291,LBGVMAG_0293	0	23	0	0	0	0	SCPL-II;_serine_carboxypeptidase-like_clade_II	-
ko:K18741	10	8	5	LBGVMAG_0021,LBGVMAG_0059,LBGVMAG_0095,LBGVMAG_0109,LBGVMAG_0162,LBGVMAG_0183,LBGVMAG_0199,LBGVMAG_0218,LBGVMAG_0250,LBGVMAG_0262,LBGVMAG_0019,LBGVMAG_0052,LBGVMAG_0067,LBGVMAG_0105,LBGVMAG_0142,LBGVMAG_0191,LBGVMAG_0248,LBGVMAG_0283,LBGVMAG_0225,LBGVMAG_0237,LBGVMAG_0252,LBGVMAG_0263,LBGVMAG_0279	0	23	0	0	0	0	NANOS1,_NOS1;_protein_nanos_1	-
ko:K00364	13	3	6	LBGVMAG_0009,LBGVMAG_0030,LBGVMAG_0080,LBGVMAG_0109,LBGVMAG_0118,LBGVMAG_0119,LBGVMAG_0134,LBGVMAG_0149,LBGVMAG_0167,LBGVMAG_0198,LBGVMAG_0220,LBGVMAG_0230,LBGVMAG_0262,LBGVMAG_0019,LBGVMAG_0099,LBGVMAG_0283,LBGVMAG_0015,LBGVMAG_0035,LBGVMAG_0086,LBGVMAG_0120,LBGVMAG_0131,LBGVMAG_0176	0	21	0	0	1	0	guaC,_GMPR;_GMP_reductase	00230 Purine metabolism
ko:K00472	8	8	6	LBGVMAG_0014,LBGVMAG_0027,LBGVMAG_0032,LBGVMAG_0051,LBGVMAG_0126,LBGVMAG_0141,LBGVMAG_0163,LBGVMAG_0241,LBGVMAG_0041,LBGVMAG_0048,LBGVMAG_0054,LBGVMAG_0064,LBGVMAG_0114,LBGVMAG_0139,LBGVMAG_0160,LBGVMAG_0248,LBGVMAG_0010,LBGVMAG_0029,LBGVMAG_0042,LBGVMAG_0075,LBGVMAG_0131,LBGVMAG_0258	0	15	3	2	1	1	P4HA;_prolyl_4-hydroxylase	00330 Arginine and proline metabolism
ko:K07461	17	1	4	LBGVMAG_0014,LBGVMAG_0032,LBGVMAG_0051,LBGVMAG_0080,LBGVMAG_0104,LBGVMAG_0126,LBGVMAG_0127,LBGVMAG_0134,LBGVMAG_0154,LBGVMAG_0162,LBGVMAG_0183,LBGVMAG_0193,LBGVMAG_0210,LBGVMAG_0217,LBGVMAG_0229,LBGVMAG_0255,LBGVMAG_0274,LBGVMAG_0031,LBGVMAG_0007,LBGVMAG_0151,LBGVMAG_0237,LBGVMAG_0288	0	20	0	0	0	2	K07461;_putative_endonuclease	-
ko:K08282	5	8	9	LBGVMAG_0069,LBGVMAG_0117,LBGVMAG_0178,LBGVMAG_0241,LBGVMAG_0257,LBGVMAG_0039,LBGVMAG_0067,LBGVMAG_0105,LBGVMAG_0169,LBGVMAG_0191,LBGVMAG_0209,LBGVMAG_0265,LBGVMAG_0275,LBGVMAG_0018,LBGVMAG_0042,LBGVMAG_0156,LBGVMAG_0215,LBGVMAG_0233,LBGVMAG_0258,LBGVMAG_0284,LBGVMAG_0288,LBGVMAG_0289	0	16	1	2	3	0	E2.7.11.1;_non-specific_serine/threonine_protein_kinase	-
ko:K08884	11	3	8	LBGVMAG_0038,LBGVMAG_0069,LBGVMAG_0098,LBGVMAG_0108,LBGVMAG_0143,LBGVMAG_0163,LBGVMAG_0179,LBGVMAG_0194,LBGVMAG_0199,LBGVMAG_0212,LBGVMAG_0251,LBGVMAG_0057,LBGVMAG_0071,LBGVMAG_0139,LBGVMAG_0002,LBGVMAG_0029,LBGVMAG_0061,LBGVMAG_0111,LBGVMAG_0135,LBGVMAG_0219,LBGVMAG_0236,LBGVMAG_0289	0	14	1	3	4	0	K08884;_serine/threonine_protein_kinase,_bacterial	-
ko:K09583	9	6	7	LBGVMAG_0005,LBGVMAG_0038,LBGVMAG_0062,LBGVMAG_0092,LBGVMAG_0109,LBGVMAG_0141,LBGVMAG_0166,LBGVMAG_0199,LBGVMAG_0251,LBGVMAG_0028,LBGVMAG_0041,LBGVMAG_0084,LBGVMAG_0191,LBGVMAG_0248,LBGVMAG_0280,LBGVMAG_0015,LBGVMAG_0075,LBGVMAG_0100,LBGVMAG_0120,LBGVMAG_0192,LBGVMAG_0223,LBGVMAG_0287	0	18	0	0	4	0	PDIA5;_protein_disulfide-isomerase_A5	-
ko:K09779	17	1	4	LBGVMAG_0005,LBGVMAG_0012,LBGVMAG_0036,LBGVMAG_0040,LBGVMAG_0069,LBGVMAG_0097,LBGVMAG_0141,LBGVMAG_0154,LBGVMAG_0162,LBGVMAG_0172,LBGVMAG_0194,LBGVMAG_0202,LBGVMAG_0205,LBGVMAG_0228,LBGVMAG_0231,LBGVMAG_0243,LBGVMAG_0267,LBGVMAG_0160,LBGVMAG_0035,LBGVMAG_0122,LBGVMAG_0195,LBGVMAG_0215	0	20	0	0	2	0	K09779;_uncharacterized_protein	-
ko:K11313	4	6	12	LBGVMAG_0118,LBGVMAG_0222,LBGVMAG_0250,LBGVMAG_0278,LBGVMAG_0068,LBGVMAG_0084,LBGVMAG_0087,LBGVMAG_0142,LBGVMAG_0191,LBGVMAG_0197,LBGVMAG_0015,LBGVMAG_0043,LBGVMAG_0094,LBGVMAG_0101,LBGVMAG_0120,LBGVMAG_0125,LBGVMAG_0129,LBGVMAG_0131,LBGVMAG_0156,LBGVMAG_0170,LBGVMAG_0176,LBGVMAG_0206	0	21	0	0	1	0	SUPT3H,_SPT3;_transcription_initiation_protein_SPT3	-
ko:K16060	16	0	6	LBGVMAG_0006,LBGVMAG_0036,LBGVMAG_0069,LBGVMAG_0079,LBGVMAG_0085,LBGVMAG_0097,LBGVMAG_0109,LBGVMAG_0143,LBGVMAG_0163,LBGVMAG_0168,LBGVMAG_0218,LBGVMAG_0243,LBGVMAG_0250,LBGVMAG_0276,LBGVMAG_0278,LBGVMAG_0282,LBGVMAG_0042,LBGVMAG_0060,LBGVMAG_0130,LBGVMAG_0144,LBGVMAG_0171,LBGVMAG_0195	0	20	0	2	0	0	BIRC2_3;_baculoviral_IAP_repeat-containing_protein_2/3	04120 Ubiquitin mediated proteolysis
ko:K00252	9	1	11	LBGVMAG_0005,LBGVMAG_0038,LBGVMAG_0073,LBGVMAG_0119,LBGVMAG_0162,LBGVMAG_0166,LBGVMAG_0201,LBGVMAG_0213,LBGVMAG_0257,LBGVMAG_0048,LBGVMAG_0035,LBGVMAG_0043,LBGVMAG_0060,LBGVMAG_0063,LBGVMAG_0130,LBGVMAG_0144,LBGVMAG_0159,LBGVMAG_0190,LBGVMAG_0252,LBGVMAG_0289,LBGVMAG_0291	0	20	0	0	1	0	GCDH,_gcdH;_glutaryl-CoA_dehydrogenase	00071 Fatty acid degradation; 00310 Lysine degradation; 00380 Tryptophan metabolism; 00362 Benzoate degradation
ko:K02330	11	2	8	LBGVMAG_0030,LBGVMAG_0066,LBGVMAG_0076,LBGVMAG_0102,LBGVMAG_0108,LBGVMAG_0119,LBGVMAG_0127,LBGVMAG_0133,LBGVMAG_0194,LBGVMAG_0212,LBGVMAG_0217,LBGVMAG_0169,LBGVMAG_0280,LBGVMAG_0111,LBGVMAG_0116,LBGVMAG_0125,LBGVMAG_0136,LBGVMAG_0188,LBGVMAG_0196,LBGVMAG_0211,LBGVMAG_0271	0	20	0	0	1	0	POLB;_DNA_polymerase_beta	03410 Base excision repair
ko:K03272	9	4	8	LBGVMAG_0005,LBGVMAG_0006,LBGVMAG_0021,LBGVMAG_0025,LBGVMAG_0073,LBGVMAG_0080,LBGVMAG_0081,LBGVMAG_0096,LBGVMAG_0273,LBGVMAG_0031,LBGVMAG_0052,LBGVMAG_0107,LBGVMAG_0204,LBGVMAG_0035,LBGVMAG_0171,LBGVMAG_0186,LBGVMAG_0192,LBGVMAG_0206,LBGVMAG_0252,LBGVMAG_0284,LBGVMAG_0286	0	21	0	0	0	0	gmhC,_hldE,_waaE,_rfaE;_D-beta-D-heptose_7-phosphate_kinase_/_D-beta-D-heptose_1-phosphate_adenosyltransferase	00540 Lipopolysaccharide biosynthesis
ko:K14819	13	2	6	LBGVMAG_0026,LBGVMAG_0066,LBGVMAG_0092,LBGVMAG_0134,LBGVMAG_0140,LBGVMAG_0141,LBGVMAG_0154,LBGVMAG_0155,LBGVMAG_0210,LBGVMAG_0213,LBGVMAG_0255,LBGVMAG_0267,LBGVMAG_0273,LBGVMAG_0087,LBGVMAG_0249,LBGVMAG_0029,LBGVMAG_0043,LBGVMAG_0053,LBGVMAG_0175,LBGVMAG_0186,LBGVMAG_0286	0	16	1	1	3	0	DUSP12,_YVH1;_dual_specificity_phosphatase_12	-
ko:K01425	2	7	11	LBGVMAG_0203,LBGVMAG_0269,LBGVMAG_0056,LBGVMAG_0067,LBGVMAG_0084,LBGVMAG_0099,LBGVMAG_0124,LBGVMAG_0197,LBGVMAG_0209,LBGVMAG_0015,LBGVMAG_0101,LBGVMAG_0120,LBGVMAG_0131,LBGVMAG_0148,LBGVMAG_0176,LBGVMAG_0184,LBGVMAG_0196,LBGVMAG_0226,LBGVMAG_0233,LBGVMAG_0291	0	20	0	0	0	0	glsA,_GLS;_glutaminase	00250 Alanine, aspartate and glutamate metabolism; 00220 Arginine biosynthesis; 00470 D-Amino acid metabolism
ko:K01791	13	2	5	LBGVMAG_0005,LBGVMAG_0006,LBGVMAG_0012,LBGVMAG_0014,LBGVMAG_0021,LBGVMAG_0040,LBGVMAG_0080,LBGVMAG_0089,LBGVMAG_0154,LBGVMAG_0179,LBGVMAG_0241,LBGVMAG_0261,LBGVMAG_0267,LBGVMAG_0114,LBGVMAG_0139,LBGVMAG_0077,LBGVMAG_0086,LBGVMAG_0094,LBGVMAG_0101,LBGVMAG_0225	0	19	0	0	1	0	wecB;_UDP-N-acetylglucosamine_2-epimerase_(non-hydrolysing)	00520 Amino sugar and nucleotide sugar metabolism; 00541 O-Antigen nucleotide sugar biosynthesis
ko:K01940	9	3	8	LBGVMAG_0025,LBGVMAG_0030,LBGVMAG_0059,LBGVMAG_0104,LBGVMAG_0109,LBGVMAG_0118,LBGVMAG_0138,LBGVMAG_0198,LBGVMAG_0230,LBGVMAG_0084,LBGVMAG_0197,LBGVMAG_0248,LBGVMAG_0015,LBGVMAG_0063,LBGVMAG_0120,LBGVMAG_0129,LBGVMAG_0131,LBGVMAG_0176,LBGVMAG_0227,LBGVMAG_0270	0	20	0	0	0	0	argG,_ASS1;_argininosuccinate_synthase	00250 Alanine, aspartate and glutamate metabolism; 00220 Arginine biosynthesis
ko:K06198	7	2	11	LBGVMAG_0097,LBGVMAG_0121,LBGVMAG_0162,LBGVMAG_0166,LBGVMAG_0203,LBGVMAG_0208,LBGVMAG_0247,LBGVMAG_0160,LBGVMAG_0161,LBGVMAG_0018,LBGVMAG_0060,LBGVMAG_0083,LBGVMAG_0100,LBGVMAG_0103,LBGVMAG_0111,LBGVMAG_0116,LBGVMAG_0170,LBGVMAG_0252,LBGVMAG_0263,LBGVMAG_0284	0	19	0	0	0	1	coiA;_competence_protein_CoiA	-
ko:K06563	14	3	3	LBGVMAG_0006,LBGVMAG_0021,LBGVMAG_0097,LBGVMAG_0109,LBGVMAG_0119,LBGVMAG_0140,LBGVMAG_0181,LBGVMAG_0198,LBGVMAG_0199,LBGVMAG_0212,LBGVMAG_0243,LBGVMAG_0247,LBGVMAG_0278,LBGVMAG_0282,LBGVMAG_0048,LBGVMAG_0057,LBGVMAG_0280,LBGVMAG_0077,LBGVMAG_0171,LBGVMAG_0223	0	19	0	0	1	0	CLEC4L_M,_DC-SIGN,_CD209,_CD299;_C-type_lectin_domain_family_4_member_L/M	-
ko:K09005	8	4	8	LBGVMAG_0102,LBGVMAG_0118,LBGVMAG_0150,LBGVMAG_0163,LBGVMAG_0168,LBGVMAG_0231,LBGVMAG_0253,LBGVMAG_0273,LBGVMAG_0039,LBGVMAG_0057,LBGVMAG_0216,LBGVMAG_0249,LBGVMAG_0035,LBGVMAG_0075,LBGVMAG_0130,LBGVMAG_0171,LBGVMAG_0215,LBGVMAG_0225,LBGVMAG_0254,LBGVMAG_0281	0	19	0	0	1	0	K09005;_uncharacterized_protein	-
ko:K09228	10	3	7	LBGVMAG_0006,LBGVMAG_0033,LBGVMAG_0080,LBGVMAG_0104,LBGVMAG_0143,LBGVMAG_0146,LBGVMAG_0172,LBGVMAG_0220,LBGVMAG_0231,LBGVMAG_0241,LBGVMAG_0031,LBGVMAG_0048,LBGVMAG_0052,LBGVMAG_0029,LBGVMAG_0043,LBGVMAG_0053,LBGVMAG_0055,LBGVMAG_0082,LBGVMAG_0122,LBGVMAG_0263	0	18	1	0	1	0	KRAB;_KRAB_domain-containing_zinc_finger_protein	-
ko:K11134	15	4	1	LBGVMAG_0005,LBGVMAG_0012,LBGVMAG_0081,LBGVMAG_0089,LBGVMAG_0095,LBGVMAG_0154,LBGVMAG_0164,LBGVMAG_0183,LBGVMAG_0187,LBGVMAG_0202,LBGVMAG_0217,LBGVMAG_0218,LBGVMAG_0231,LBGVMAG_0274,LBGVMAG_0276,LBGVMAG_0057,LBGVMAG_0160,LBGVMAG_0177,LBGVMAG_0272,LBGVMAG_0043	0	20	0	0	0	0	ELG1;_telomere_length_regulation_protein	-
ko:K11975	11	2	7	LBGVMAG_0033,LBGVMAG_0038,LBGVMAG_0079,LBGVMAG_0200,LBGVMAG_0201,LBGVMAG_0207,LBGVMAG_0213,LBGVMAG_0214,LBGVMAG_0220,LBGVMAG_0238,LBGVMAG_0261,LBGVMAG_0064,LBGVMAG_0272,LBGVMAG_0086,LBGVMAG_0111,LBGVMAG_0122,LBGVMAG_0123,LBGVMAG_0151,LBGVMAG_0175,LBGVMAG_0279	0	19	1	0	0	0	RNF144;_E3_ubiquitin-protein_ligase_RNF144	-
ko:K14771	3	6	11	LBGVMAG_0021,LBGVMAG_0127,LBGVMAG_0213,LBGVMAG_0049,LBGVMAG_0056,LBGVMAG_0084,LBGVMAG_0099,LBGVMAG_0124,LBGVMAG_0197,LBGVMAG_0015,LBGVMAG_0055,LBGVMAG_0063,LBGVMAG_0116,LBGVMAG_0125,LBGVMAG_0131,LBGVMAG_0151,LBGVMAG_0176,LBGVMAG_0237,LBGVMAG_0263,LBGVMAG_0279	0	20	0	0	0	0	NOC4,_UTP19;_U3_small_nucleolar_RNA-associated_protein_19	-
ko:K16281	11	4	5	LBGVMAG_0009,LBGVMAG_0062,LBGVMAG_0102,LBGVMAG_0127,LBGVMAG_0133,LBGVMAG_0149,LBGVMAG_0150,LBGVMAG_0217,LBGVMAG_0221,LBGVMAG_0230,LBGVMAG_0241,LBGVMAG_0107,LBGVMAG_0114,LBGVMAG_0169,LBGVMAG_0216,LBGVMAG_0063,LBGVMAG_0116,LBGVMAG_0151,LBGVMAG_0225,LBGVMAG_0233	0	20	0	0	0	0	RHA1;_RING-H2_zinc_finger_protein_RHA1	-
ko:K17410	11	4	5	LBGVMAG_0006,LBGVMAG_0036,LBGVMAG_0080,LBGVMAG_0104,LBGVMAG_0106,LBGVMAG_0119,LBGVMAG_0143,LBGVMAG_0166,LBGVMAG_0201,LBGVMAG_0205,LBGVMAG_0260,LBGVMAG_0052,LBGVMAG_0142,LBGVMAG_0160,LBGVMAG_0169,LBGVMAG_0015,LBGVMAG_0116,LBGVMAG_0129,LBGVMAG_0131,LBGVMAG_0240	0	19	0	0	1	0	MRPS31;_small_subunit_ribosomal_protein_S31	-
ko:K17922	15	4	1	LBGVMAG_0005,LBGVMAG_0012,LBGVMAG_0081,LBGVMAG_0089,LBGVMAG_0095,LBGVMAG_0154,LBGVMAG_0164,LBGVMAG_0183,LBGVMAG_0187,LBGVMAG_0202,LBGVMAG_0217,LBGVMAG_0218,LBGVMAG_0231,LBGVMAG_0274,LBGVMAG_0276,LBGVMAG_0057,LBGVMAG_0160,LBGVMAG_0177,LBGVMAG_0272,LBGVMAG_0043	0	20	0	0	0	0	SNX8,_MVP1;_sorting_nexin-8	-
ko:K19781	15	1	4	LBGVMAG_0005,LBGVMAG_0012,LBGVMAG_0020,LBGVMAG_0032,LBGVMAG_0040,LBGVMAG_0051,LBGVMAG_0081,LBGVMAG_0089,LBGVMAG_0126,LBGVMAG_0134,LBGVMAG_0164,LBGVMAG_0172,LBGVMAG_0194,LBGVMAG_0229,LBGVMAG_0264,LBGVMAG_0160,LBGVMAG_0035,LBGVMAG_0043,LBGVMAG_0116,LBGVMAG_0122	0	19	0	0	1	0	HMI1;_ATP-dependent_DNA_helicase_HMI1,_mitochondrial	-
ko:K00590	9	4	6	LBGVMAG_0073,LBGVMAG_0080,LBGVMAG_0081,LBGVMAG_0110,LBGVMAG_0167,LBGVMAG_0224,LBGVMAG_0241,LBGVMAG_0262,LBGVMAG_0266,LBGVMAG_0037,LBGVMAG_0054,LBGVMAG_0088,LBGVMAG_0244,LBGVMAG_0043,LBGVMAG_0091,LBGVMAG_0170,LBGVMAG_0246,LBGVMAG_0284,LBGVMAG_0291	0	18	0	0	1	0	E2.1.1.113;_site-specific_DNA-methyltransferase_(cytosine-N4-specific)	-
ko:K05857	8	4	7	LBGVMAG_0062,LBGVMAG_0147,LBGVMAG_0167,LBGVMAG_0208,LBGVMAG_0212,LBGVMAG_0224,LBGVMAG_0250,LBGVMAG_0278,LBGVMAG_0019,LBGVMAG_0216,LBGVMAG_0234,LBGVMAG_0248,LBGVMAG_0093,LBGVMAG_0120,LBGVMAG_0159,LBGVMAG_0225,LBGVMAG_0246,LBGVMAG_0252,LBGVMAG_0286	0	19	0	0	0	0	PLCD;_phosphatidylinositol_phospholipase_C,_delta	00562 Inositol phosphate metabolism
ko:K07117	9	3	7	LBGVMAG_0027,LBGVMAG_0032,LBGVMAG_0051,LBGVMAG_0085,LBGVMAG_0119,LBGVMAG_0126,LBGVMAG_0168,LBGVMAG_0220,LBGVMAG_0241,LBGVMAG_0057,LBGVMAG_0209,LBGVMAG_0244,LBGVMAG_0035,LBGVMAG_0055,LBGVMAG_0075,LBGVMAG_0151,LBGVMAG_0196,LBGVMAG_0240,LBGVMAG_0263	0	15	0	2	2	0	K07117;_uncharacterized_protein	-
ko:K08249	5	1	13	LBGVMAG_0073,LBGVMAG_0200,LBGVMAG_0207,LBGVMAG_0222,LBGVMAG_0260,LBGVMAG_0169,LBGVMAG_0055,LBGVMAG_0063,LBGVMAG_0151,LBGVMAG_0175,LBGVMAG_0185,LBGVMAG_0226,LBGVMAG_0233,LBGVMAG_0237,LBGVMAG_0252,LBGVMAG_0263,LBGVMAG_0288,LBGVMAG_0291,LBGVMAG_0293	0	19	0	0	0	0	E4.1.2.11;_hydroxymandelonitrile_lyase	00460 Cyanoamino acid metabolism
ko:K10635	8	5	6	LBGVMAG_0050,LBGVMAG_0062,LBGVMAG_0073,LBGVMAG_0102,LBGVMAG_0141,LBGVMAG_0207,LBGVMAG_0241,LBGVMAG_0273,LBGVMAG_0037,LBGVMAG_0039,LBGVMAG_0114,LBGVMAG_0139,LBGVMAG_0280,LBGVMAG_0091,LBGVMAG_0123,LBGVMAG_0174,LBGVMAG_0185,LBGVMAG_0281,LBGVMAG_0288	0	18	0	0	1	0	RNF111;_E3_ubiquitin-protein_ligase_Arkadia	-
ko:K10875	9	3	7	LBGVMAG_0014,LBGVMAG_0033,LBGVMAG_0036,LBGVMAG_0069,LBGVMAG_0162,LBGVMAG_0168,LBGVMAG_0212,LBGVMAG_0213,LBGVMAG_0243,LBGVMAG_0067,LBGVMAG_0124,LBGVMAG_0280,LBGVMAG_0060,LBGVMAG_0077,LBGVMAG_0103,LBGVMAG_0122,LBGVMAG_0135,LBGVMAG_0144,LBGVMAG_0227	0	19	0	0	0	0	RAD54L,_RAD54;_DNA_repair_and_recombination_protein_RAD54_and_RAD54-like_protein	03440 Homologous recombination
ko:K15109	10	5	4	LBGVMAG_0020,LBGVMAG_0134,LBGVMAG_0155,LBGVMAG_0178,LBGVMAG_0181,LBGVMAG_0208,LBGVMAG_0212,LBGVMAG_0213,LBGVMAG_0229,LBGVMAG_0241,LBGVMAG_0041,LBGVMAG_0114,LBGVMAG_0139,LBGVMAG_0161,LBGVMAG_0249,LBGVMAG_0125,LBGVMAG_0136,LBGVMAG_0186,LBGVMAG_0286	0	18	0	0	1	0	SLC25A20_29,_CACT,_CACL,_CRC1;_solute_carrier_family_25_(mitochondrial_carnitine/acylcarnitine_transporter),_member_20/29	-
ko:K01613	7	5	6	LBGVMAG_0038,LBGVMAG_0126,LBGVMAG_0134,LBGVMAG_0152,LBGVMAG_0179,LBGVMAG_0208,LBGVMAG_0229,LBGVMAG_0039,LBGVMAG_0054,LBGVMAG_0124,LBGVMAG_0191,LBGVMAG_0234,LBGVMAG_0055,LBGVMAG_0086,LBGVMAG_0135,LBGVMAG_0156,LBGVMAG_0263,LBGVMAG_0281	0	16	0	1	1	0	psd,_PISD;_phosphatidylserine_decarboxylase	00564 Glycerophospholipid metabolism
ko:K03047	9	4	5	LBGVMAG_0062,LBGVMAG_0102,LBGVMAG_0127,LBGVMAG_0163,LBGVMAG_0165,LBGVMAG_0179,LBGVMAG_0210,LBGVMAG_0243,LBGVMAG_0274,LBGVMAG_0031,LBGVMAG_0088,LBGVMAG_0177,LBGVMAG_0209,LBGVMAG_0029,LBGVMAG_0075,LBGVMAG_0086,LBGVMAG_0159,LBGVMAG_0185	1	15	1	0	1	0	rpoD;_DNA-directed_RNA_polymerase_subunit_D	03020 RNA polymerase
ko:K06767	9	2	7	LBGVMAG_0014,LBGVMAG_0033,LBGVMAG_0036,LBGVMAG_0069,LBGVMAG_0162,LBGVMAG_0168,LBGVMAG_0212,LBGVMAG_0213,LBGVMAG_0243,LBGVMAG_0067,LBGVMAG_0280,LBGVMAG_0060,LBGVMAG_0077,LBGVMAG_0090,LBGVMAG_0103,LBGVMAG_0122,LBGVMAG_0135,LBGVMAG_0144	0	18	0	0	0	0	DSCAM;_Down_syndrome_cell_adhesion_molecule	-
ko:K06889	10	1	7	LBGVMAG_0005,LBGVMAG_0022,LBGVMAG_0032,LBGVMAG_0051,LBGVMAG_0066,LBGVMAG_0126,LBGVMAG_0127,LBGVMAG_0132,LBGVMAG_0147,LBGVMAG_0181,LBGVMAG_0161,LBGVMAG_0010,LBGVMAG_0100,LBGVMAG_0123,LBGVMAG_0151,LBGVMAG_0174,LBGVMAG_0268,LBGVMAG_0271	0	16	0	0	0	2	K06889;_uncharacterized_protein	-
ko:K07319	9	6	3	LBGVMAG_0073,LBGVMAG_0167,LBGVMAG_0168,LBGVMAG_0203,LBGVMAG_0217,LBGVMAG_0241,LBGVMAG_0255,LBGVMAG_0262,LBGVMAG_0274,LBGVMAG_0052,LBGVMAG_0087,LBGVMAG_0114,LBGVMAG_0139,LBGVMAG_0191,LBGVMAG_0235,LBGVMAG_0018,LBGVMAG_0252,LBGVMAG_0270	0	18	0	0	0	0	yhdJ;_adenine-specific_DNA-methyltransferase	-
ko:K08737	10	0	8	LBGVMAG_0012,LBGVMAG_0040,LBGVMAG_0081,LBGVMAG_0089,LBGVMAG_0119,LBGVMAG_0154,LBGVMAG_0172,LBGVMAG_0181,LBGVMAG_0194,LBGVMAG_0243,LBGVMAG_0035,LBGVMAG_0063,LBGVMAG_0086,LBGVMAG_0135,LBGVMAG_0188,LBGVMAG_0189,LBGVMAG_0270,LBGVMAG_0293	0	17	0	0	1	0	MSH6;_DNA_mismatch_repair_protein_MSH6	03430 Mismatch repair
ko:K08794	7	4	7	LBGVMAG_0014,LBGVMAG_0036,LBGVMAG_0073,LBGVMAG_0092,LBGVMAG_0119,LBGVMAG_0167,LBGVMAG_0241,LBGVMAG_0099,LBGVMAG_0114,LBGVMAG_0161,LBGVMAG_0275,LBGVMAG_0018,LBGVMAG_0029,LBGVMAG_0077,LBGVMAG_0103,LBGVMAG_0136,LBGVMAG_0184,LBGVMAG_0211	0	14	1	0	3	0	CAMK1;_calcium/calmodulin-dependent_protein_kinase_I	-
ko:K09490	5	8	5	LBGVMAG_0110,LBGVMAG_0126,LBGVMAG_0134,LBGVMAG_0229,LBGVMAG_0266,LBGVMAG_0037,LBGVMAG_0049,LBGVMAG_0054,LBGVMAG_0099,LBGVMAG_0161,LBGVMAG_0216,LBGVMAG_0249,LBGVMAG_0280,LBGVMAG_0090,LBGVMAG_0091,LBGVMAG_0125,LBGVMAG_0225,LBGVMAG_0286	0	18	0	0	0	0	HSPA5,_BIP;_endoplasmic_reticulum_chaperone_BiP	03060 Protein export; 04141 Protein processing in endoplasmic reticulum
ko:K10746	8	3	7	LBGVMAG_0006,LBGVMAG_0033,LBGVMAG_0097,LBGVMAG_0109,LBGVMAG_0147,LBGVMAG_0201,LBGVMAG_0202,LBGVMAG_0241,LBGVMAG_0028,LBGVMAG_0039,LBGVMAG_0160,LBGVMAG_0043,LBGVMAG_0144,LBGVMAG_0159,LBGVMAG_0195,LBGVMAG_0219,LBGVMAG_0279,LBGVMAG_0281	0	16	0	0	2	0	EXO1;_exonuclease_1	03430 Mismatch repair
ko:K12598	9	4	5	LBGVMAG_0036,LBGVMAG_0081,LBGVMAG_0126,LBGVMAG_0147,LBGVMAG_0217,LBGVMAG_0231,LBGVMAG_0255,LBGVMAG_0262,LBGVMAG_0274,LBGVMAG_0049,LBGVMAG_0087,LBGVMAG_0114,LBGVMAG_0160,LBGVMAG_0103,LBGVMAG_0123,LBGVMAG_0195,LBGVMAG_0211,LBGVMAG_0236	0	18	0	0	0	0	MTR4,_SKIV2L2;_ATP-dependent_RNA_helicase_DOB1	03018 RNA degradation
ko:K16296	5	1	12	LBGVMAG_0073,LBGVMAG_0200,LBGVMAG_0207,LBGVMAG_0222,LBGVMAG_0260,LBGVMAG_0169,LBGVMAG_0055,LBGVMAG_0063,LBGVMAG_0151,LBGVMAG_0175,LBGVMAG_0185,LBGVMAG_0226,LBGVMAG_0233,LBGVMAG_0237,LBGVMAG_0252,LBGVMAG_0263,LBGVMAG_0288,LBGVMAG_0293	0	18	0	0	0	0	SCPL-I;_serine_carboxypeptidase-like_clade_I	-
ko:K20553	11	1	6	LBGVMAG_0097,LBGVMAG_0104,LBGVMAG_0127,LBGVMAG_0146,LBGVMAG_0150,LBGVMAG_0182,LBGVMAG_0187,LBGVMAG_0212,LBGVMAG_0261,LBGVMAG_0264,LBGVMAG_0277,LBGVMAG_0280,LBGVMAG_0136,LBGVMAG_0184,LBGVMAG_0189,LBGVMAG_0215,LBGVMAG_0223,LBGVMAG_0287	0	17	0	0	1	0	XRN4;_5'-3'_exoribonuclease_4	-
ko:K00620	8	4	5	LBGVMAG_0012,LBGVMAG_0062,LBGVMAG_0081,LBGVMAG_0097,LBGVMAG_0150,LBGVMAG_0167,LBGVMAG_0172,LBGVMAG_0202,LBGVMAG_0049,LBGVMAG_0099,LBGVMAG_0160,LBGVMAG_0292,LBGVMAG_0015,LBGVMAG_0043,LBGVMAG_0070,LBGVMAG_0129,LBGVMAG_0131	0	17	0	0	0	0	argJ;_glutamate_N-acetyltransferase_/_amino-acid_N-acetyltransferase	00220 Arginine biosynthesis
ko:K01074	6	5	6	LBGVMAG_0059,LBGVMAG_0181,LBGVMAG_0201,LBGVMAG_0208,LBGVMAG_0212,LBGVMAG_0251,LBGVMAG_0107,LBGVMAG_0209,LBGVMAG_0248,LBGVMAG_0272,LBGVMAG_0283,LBGVMAG_0093,LBGVMAG_0136,LBGVMAG_0151,LBGVMAG_0159,LBGVMAG_0284,LBGVMAG_0289	0	16	0	0	1	0	PPT;_palmitoyl-protein_thioesterase	00062 Fatty acid elongation
ko:K02927	8	3	6	LBGVMAG_0011,LBGVMAG_0027,LBGVMAG_0051,LBGVMAG_0079,LBGVMAG_0089,LBGVMAG_0110,LBGVMAG_0208,LBGVMAG_0273,LBGVMAG_0037,LBGVMAG_0107,LBGVMAG_0216,LBGVMAG_0042,LBGVMAG_0061,LBGVMAG_0083,LBGVMAG_0086,LBGVMAG_0090,LBGVMAG_0091	0	13	0	4	0	0	RP-L40e,_RPL40,_UBA52;_ubiquitin-large_subunit_ribosomal_protein_L40e	03010 Ribosome; 04120 Ubiquitin mediated proteolysis
ko:K03798	14	1	2	LBGVMAG_0014,LBGVMAG_0021,LBGVMAG_0025,LBGVMAG_0030,LBGVMAG_0059,LBGVMAG_0066,LBGVMAG_0104,LBGVMAG_0106,LBGVMAG_0108,LBGVMAG_0127,LBGVMAG_0128,LBGVMAG_0158,LBGVMAG_0208,LBGVMAG_0257,LBGVMAG_0161,LBGVMAG_0046,LBGVMAG_0093	0	17	0	0	0	0	ftsH,_hflB;_cell_division_protease_FtsH	-
ko:K03820	8	4	5	LBGVMAG_0033,LBGVMAG_0058,LBGVMAG_0069,LBGVMAG_0095,LBGVMAG_0178,LBGVMAG_0251,LBGVMAG_0256,LBGVMAG_0261,LBGVMAG_0028,LBGVMAG_0057,LBGVMAG_0064,LBGVMAG_0088,LBGVMAG_0075,LBGVMAG_0111,LBGVMAG_0122,LBGVMAG_0192,LBGVMAG_0223	1	13	1	0	2	0	lnt;_apolipoprotein_N-acyltransferase	-
ko:K06876	11	3	3	LBGVMAG_0096,LBGVMAG_0119,LBGVMAG_0126,LBGVMAG_0132,LBGVMAG_0134,LBGVMAG_0155,LBGVMAG_0181,LBGVMAG_0229,LBGVMAG_0239,LBGVMAG_0241,LBGVMAG_0247,LBGVMAG_0041,LBGVMAG_0153,LBGVMAG_0161,LBGVMAG_0063,LBGVMAG_0125,LBGVMAG_0157	3	13	0	0	1	0	phrB;_(6-4)DNA_photolyase	-
ko:K07336	11	3	3	LBGVMAG_0003,LBGVMAG_0011,LBGVMAG_0014,LBGVMAG_0023,LBGVMAG_0027,LBGVMAG_0034,LBGVMAG_0065,LBGVMAG_0085,LBGVMAG_0095,LBGVMAG_0117,LBGVMAG_0241,LBGVMAG_0107,LBGVMAG_0114,LBGVMAG_0139,LBGVMAG_0002,LBGVMAG_0044,LBGVMAG_0189	0	7	0	10	0	0	K07336;_PKHD-type_hydroxylase	-
ko:K08056	7	5	5	LBGVMAG_0009,LBGVMAG_0025,LBGVMAG_0062,LBGVMAG_0080,LBGVMAG_0154,LBGVMAG_0202,LBGVMAG_0230,LBGVMAG_0048,LBGVMAG_0088,LBGVMAG_0177,LBGVMAG_0197,LBGVMAG_0275,LBGVMAG_0015,LBGVMAG_0123,LBGVMAG_0135,LBGVMAG_0144,LBGVMAG_0151	0	16	0	0	1	0	PDIA3,_GRP58;_protein_disulfide-isomerase_A3	04141 Protein processing in endoplasmic reticulum
ko:K09527	7	6	4	LBGVMAG_0050,LBGVMAG_0096,LBGVMAG_0138,LBGVMAG_0181,LBGVMAG_0229,LBGVMAG_0241,LBGVMAG_0273,LBGVMAG_0019,LBGVMAG_0041,LBGVMAG_0054,LBGVMAG_0114,LBGVMAG_0139,LBGVMAG_0244,LBGVMAG_0082,LBGVMAG_0091,LBGVMAG_0135,LBGVMAG_0206	0	16	0	0	1	0	DNAJC7;_DnaJ_homolog_subfamily_C_member_7	-
ko:K09884	13	0	4	LBGVMAG_0025,LBGVMAG_0095,LBGVMAG_0106,LBGVMAG_0109,LBGVMAG_0178,LBGVMAG_0182,LBGVMAG_0198,LBGVMAG_0199,LBGVMAG_0207,LBGVMAG_0220,LBGVMAG_0241,LBGVMAG_0250,LBGVMAG_0278,LBGVMAG_0010,LBGVMAG_0018,LBGVMAG_0122,LBGVMAG_0223	0	16	0	0	0	1	AQPN;_aquaporin_rerated_protein,_invertebrate	-
ko:K10630	9	2	6	LBGVMAG_0008,LBGVMAG_0079,LBGVMAG_0138,LBGVMAG_0200,LBGVMAG_0207,LBGVMAG_0214,LBGVMAG_0220,LBGVMAG_0238,LBGVMAG_0261,LBGVMAG_0064,LBGVMAG_0272,LBGVMAG_0086,LBGVMAG_0111,LBGVMAG_0122,LBGVMAG_0123,LBGVMAG_0151,LBGVMAG_0279	0	15	1	1	0	0	RBCK1,_HOIL1;_RanBP-type_and_C3HC4-type_zinc_finger-containing_protein_1	-
ko:K10779	9	2	6	LBGVMAG_0014,LBGVMAG_0033,LBGVMAG_0036,LBGVMAG_0069,LBGVMAG_0162,LBGVMAG_0168,LBGVMAG_0212,LBGVMAG_0213,LBGVMAG_0243,LBGVMAG_0067,LBGVMAG_0280,LBGVMAG_0060,LBGVMAG_0077,LBGVMAG_0103,LBGVMAG_0122,LBGVMAG_0135,LBGVMAG_0144	0	17	0	0	0	0	ATRX;_transcriptional_regulator_ATRX	-
ko:K12584	8	4	5	LBGVMAG_0004,LBGVMAG_0021,LBGVMAG_0022,LBGVMAG_0121,LBGVMAG_0126,LBGVMAG_0134,LBGVMAG_0137,LBGVMAG_0229,LBGVMAG_0039,LBGVMAG_0114,LBGVMAG_0139,LBGVMAG_0161,LBGVMAG_0007,LBGVMAG_0063,LBGVMAG_0174,LBGVMAG_0175,LBGVMAG_0189	0	12	0	0	0	5	DCPS,_DCS;_m7GpppX_diphosphatase	03018 RNA degradation
ko:K16816	6	4	7	LBGVMAG_0021,LBGVMAG_0050,LBGVMAG_0066,LBGVMAG_0152,LBGVMAG_0158,LBGVMAG_0167,LBGVMAG_0052,LBGVMAG_0067,LBGVMAG_0105,LBGVMAG_0249,LBGVMAG_0093,LBGVMAG_0129,LBGVMAG_0151,LBGVMAG_0175,LBGVMAG_0237,LBGVMAG_0254,LBGVMAG_0263	0	16	0	1	0	0	PNPLA2,_ATGL;_patatin-like_phospholipase_domain-containing_protein_2	00561 Glycerolipid metabolism
ko:K00574	10	1	5	LBGVMAG_0066,LBGVMAG_0095,LBGVMAG_0118,LBGVMAG_0127,LBGVMAG_0149,LBGVMAG_0167,LBGVMAG_0199,LBGVMAG_0221,LBGVMAG_0241,LBGVMAG_0282,LBGVMAG_0114,LBGVMAG_0053,LBGVMAG_0091,LBGVMAG_0129,LBGVMAG_0211,LBGVMAG_0271	0	15	0	0	1	0	cfa;_cyclopropane-fatty-acyl-phospholipid_synthase	-
ko:K00980	7	5	4	LBGVMAG_0009,LBGVMAG_0089,LBGVMAG_0096,LBGVMAG_0168,LBGVMAG_0241,LBGVMAG_0266,LBGVMAG_0273,LBGVMAG_0028,LBGVMAG_0037,LBGVMAG_0054,LBGVMAG_0216,LBGVMAG_0249,LBGVMAG_0075,LBGVMAG_0091,LBGVMAG_0186,LBGVMAG_0246	0	15	0	0	1	0	tagD;_glycerol-3-phosphate_cytidylyltransferase	00564 Glycerophospholipid metabolism
ko:K01142	12	3	1	LBGVMAG_0005,LBGVMAG_0012,LBGVMAG_0032,LBGVMAG_0040,LBGVMAG_0051,LBGVMAG_0089,LBGVMAG_0102,LBGVMAG_0164,LBGVMAG_0168,LBGVMAG_0202,LBGVMAG_0208,LBGVMAG_0247,LBGVMAG_0068,LBGVMAG_0160,LBGVMAG_0283,LBGVMAG_0035	0	15	0	0	1	0	E3.1.11.2,_xthA;_exodeoxyribonuclease_III	03410 Base excision repair
ko:K03294	2	4	10	LBGVMAG_0097,LBGVMAG_0243,LBGVMAG_0031,LBGVMAG_0048,LBGVMAG_0067,LBGVMAG_0191,LBGVMAG_0060,LBGVMAG_0090,LBGVMAG_0103,LBGVMAG_0144,LBGVMAG_0195,LBGVMAG_0196,LBGVMAG_0211,LBGVMAG_0236,LBGVMAG_0271,LBGVMAG_0289	0	16	0	0	0	0	TC.APA;_basic_amino_acid/polyamine_antiporter,_APA_family	-
ko:K03926	6	4	6	LBGVMAG_0006,LBGVMAG_0033,LBGVMAG_0069,LBGVMAG_0143,LBGVMAG_0168,LBGVMAG_0205,LBGVMAG_0056,LBGVMAG_0099,LBGVMAG_0209,LBGVMAG_0272,LBGVMAG_0093,LBGVMAG_0189,LBGVMAG_0206,LBGVMAG_0240,LBGVMAG_0252,LBGVMAG_0288	0	16	0	0	0	0	cutA;_periplasmic_divalent_cation_tolerance_protein	-
ko:K04551	6	3	7	LBGVMAG_0032,LBGVMAG_0126,LBGVMAG_0134,LBGVMAG_0212,LBGVMAG_0224,LBGVMAG_0229,LBGVMAG_0039,LBGVMAG_0087,LBGVMAG_0161,LBGVMAG_0046,LBGVMAG_0101,LBGVMAG_0113,LBGVMAG_0157,LBGVMAG_0233,LBGVMAG_0242,LBGVMAG_0281	1	15	0	0	0	0	UBB;_ubiquitin_B	04120 Ubiquitin mediated proteolysis
ko:K05303	5	5	6	LBGVMAG_0030,LBGVMAG_0092,LBGVMAG_0096,LBGVMAG_0134,LBGVMAG_0229,LBGVMAG_0031,LBGVMAG_0107,LBGVMAG_0114,LBGVMAG_0139,LBGVMAG_0204,LBGVMAG_0016,LBGVMAG_0082,LBGVMAG_0116,LBGVMAG_0151,LBGVMAG_0171,LBGVMAG_0192	0	15	0	0	1	0	K05303;_O-methyltransferase	-
ko:K09502	8	4	4	LBGVMAG_0027,LBGVMAG_0032,LBGVMAG_0187,LBGVMAG_0199,LBGVMAG_0213,LBGVMAG_0220,LBGVMAG_0241,LBGVMAG_0285,LBGVMAG_0114,LBGVMAG_0139,LBGVMAG_0161,LBGVMAG_0280,LBGVMAG_0156,LBGVMAG_0211,LBGVMAG_0246,LBGVMAG_0290	0	15	0	1	0	0	DNAJA1;_DnaJ_homolog_subfamily_A_member_1	04141 Protein processing in endoplasmic reticulum
ko:K10586	4	3	9	LBGVMAG_0024,LBGVMAG_0126,LBGVMAG_0213,LBGVMAG_0267,LBGVMAG_0041,LBGVMAG_0161,LBGVMAG_0209,LBGVMAG_0083,LBGVMAG_0094,LBGVMAG_0122,LBGVMAG_0125,LBGVMAG_0159,LBGVMAG_0184,LBGVMAG_0268,LBGVMAG_0289,LBGVMAG_0293	0	15	0	1	0	0	BIRC6,_BRUCE;_baculoviral_IAP_repeat-containing_protein_6_(apollon)	04120 Ubiquitin mediated proteolysis
ko:K10843	6	3	7	LBGVMAG_0012,LBGVMAG_0080,LBGVMAG_0172,LBGVMAG_0253,LBGVMAG_0264,LBGVMAG_0276,LBGVMAG_0019,LBGVMAG_0248,LBGVMAG_0272,LBGVMAG_0188,LBGVMAG_0189,LBGVMAG_0206,LBGVMAG_0227,LBGVMAG_0252,LBGVMAG_0270,LBGVMAG_0279	0	16	0	0	0	0	ERCC3,_XPB;_DNA_excision_repair_protein_ERCC-3	03022 Basal transcription factors; 03420 Nucleotide excision repair
ko:K13996	10	0	6	LBGVMAG_0076,LBGVMAG_0080,LBGVMAG_0097,LBGVMAG_0106,LBGVMAG_0132,LBGVMAG_0141,LBGVMAG_0172,LBGVMAG_0183,LBGVMAG_0207,LBGVMAG_0230,LBGVMAG_0010,LBGVMAG_0043,LBGVMAG_0112,LBGVMAG_0136,LBGVMAG_0159,LBGVMAG_0226	0	14	0	0	1	1	EPS1;_protein_disulfide-isomerase	04141 Protein processing in endoplasmic reticulum
ko:K01255	11	1	3	LBGVMAG_0014,LBGVMAG_0058,LBGVMAG_0110,LBGVMAG_0119,LBGVMAG_0127,LBGVMAG_0132,LBGVMAG_0155,LBGVMAG_0181,LBGVMAG_0208,LBGVMAG_0212,LBGVMAG_0213,LBGVMAG_0280,LBGVMAG_0136,LBGVMAG_0211,LBGVMAG_0271	0	14	0	0	1	0	CARP,_pepA;_leucyl_aminopeptidase	00480 Glutathione metabolism
ko:K01775	3	3	9	LBGVMAG_0021,LBGVMAG_0126,LBGVMAG_0201,LBGVMAG_0039,LBGVMAG_0084,LBGVMAG_0191,LBGVMAG_0055,LBGVMAG_0063,LBGVMAG_0113,LBGVMAG_0120,LBGVMAG_0151,LBGVMAG_0240,LBGVMAG_0254,LBGVMAG_0263,LBGVMAG_0290	0	15	0	0	0	0	alr;_alanine_racemase	00470 D-Amino acid metabolism
ko:K01870	8	4	3	LBGVMAG_0032,LBGVMAG_0051,LBGVMAG_0119,LBGVMAG_0155,LBGVMAG_0208,LBGVMAG_0212,LBGVMAG_0213,LBGVMAG_0241,LBGVMAG_0041,LBGVMAG_0114,LBGVMAG_0139,LBGVMAG_0161,LBGVMAG_0116,LBGVMAG_0125,LBGVMAG_0136	0	14	0	0	1	0	IARS,_ileS;_isoleucyl-tRNA_synthetase	00970 Aminoacyl-tRNA biosynthesis
ko:K02226	5	2	8	LBGVMAG_0036,LBGVMAG_0069,LBGVMAG_0073,LBGVMAG_0168,LBGVMAG_0208,LBGVMAG_0114,LBGVMAG_0204,LBGVMAG_0060,LBGVMAG_0130,LBGVMAG_0144,LBGVMAG_0157,LBGVMAG_0175,LBGVMAG_0233,LBGVMAG_0254,LBGVMAG_0258	1	13	1	0	0	0	cobC,_phpB;_alpha-ribazole_phosphatase	00860 Porphyrin metabolism
ko:K05531	7	3	5	LBGVMAG_0006,LBGVMAG_0036,LBGVMAG_0079,LBGVMAG_0097,LBGVMAG_0104,LBGVMAG_0231,LBGVMAG_0238,LBGVMAG_0028,LBGVMAG_0161,LBGVMAG_0265,LBGVMAG_0053,LBGVMAG_0075,LBGVMAG_0103,LBGVMAG_0125,LBGVMAG_0144	0	12	0	0	3	0	MNN10;_mannan_polymerase_II_complex_MNN10_subunit	00513 Various types of N-glycan biosynthesis
ko:K07271	7	5	3	LBGVMAG_0050,LBGVMAG_0119,LBGVMAG_0128,LBGVMAG_0179,LBGVMAG_0181,LBGVMAG_0208,LBGVMAG_0273,LBGVMAG_0041,LBGVMAG_0114,LBGVMAG_0139,LBGVMAG_0161,LBGVMAG_0249,LBGVMAG_0125,LBGVMAG_0186,LBGVMAG_0246	0	13	0	0	2	0	licD;_lipopolysaccharide_cholinephosphotransferase	00552 Teichoic acid biosynthesis
ko:K09506	2	6	7	LBGVMAG_0109,LBGVMAG_0230,LBGVMAG_0099,LBGVMAG_0114,LBGVMAG_0139,LBGVMAG_0191,LBGVMAG_0232,LBGVMAG_0280,LBGVMAG_0013,LBGVMAG_0016,LBGVMAG_0018,LBGVMAG_0063,LBGVMAG_0120,LBGVMAG_0156,LBGVMAG_0293	0	15	0	0	0	0	DNAJA5;_DnaJ_homolog_subfamily_A_member_5	-
ko:K10664	4	6	5	LBGVMAG_0050,LBGVMAG_0109,LBGVMAG_0138,LBGVMAG_0172,LBGVMAG_0052,LBGVMAG_0084,LBGVMAG_0088,LBGVMAG_0114,LBGVMAG_0142,LBGVMAG_0292,LBGVMAG_0063,LBGVMAG_0086,LBGVMAG_0094,LBGVMAG_0185,LBGVMAG_0268	0	15	0	0	0	0	ATL6S;_E3_ubiquitin-protein_ligase_ATL6/9/15/31/42/55	-
ko:K11852	3	5	7	LBGVMAG_0221,LBGVMAG_0253,LBGVMAG_0273,LBGVMAG_0056,LBGVMAG_0084,LBGVMAG_0099,LBGVMAG_0197,LBGVMAG_0249,LBGVMAG_0015,LBGVMAG_0120,LBGVMAG_0129,LBGVMAG_0131,LBGVMAG_0176,LBGVMAG_0192,LBGVMAG_0286	0	15	0	0	0	0	USP31;_ubiquitin_carboxyl-terminal_hydrolase_31	-
ko:K11856	3	5	7	LBGVMAG_0221,LBGVMAG_0253,LBGVMAG_0273,LBGVMAG_0056,LBGVMAG_0084,LBGVMAG_0099,LBGVMAG_0197,LBGVMAG_0249,LBGVMAG_0015,LBGVMAG_0120,LBGVMAG_0129,LBGVMAG_0131,LBGVMAG_0176,LBGVMAG_0192,LBGVMAG_0286	0	15	0	0	0	0	USP43;_ubiquitin_carboxyl-terminal_hydrolase_43	-
ko:K18234	4	2	9	LBGVMAG_0014,LBGVMAG_0021,LBGVMAG_0036,LBGVMAG_0228,LBGVMAG_0064,LBGVMAG_0087,LBGVMAG_0002,LBGVMAG_0111,LBGVMAG_0122,LBGVMAG_0144,LBGVMAG_0175,LBGVMAG_0195,LBGVMAG_0215,LBGVMAG_0237,LBGVMAG_0252	0	12	1	1	1	0	vat;_virginiamycin_A_acetyltransferase	-
ko:K19014	7	1	7	LBGVMAG_0021,LBGVMAG_0128,LBGVMAG_0201,LBGVMAG_0217,LBGVMAG_0222,LBGVMAG_0262,LBGVMAG_0264,LBGVMAG_0105,LBGVMAG_0055,LBGVMAG_0100,LBGVMAG_0156,LBGVMAG_0236,LBGVMAG_0240,LBGVMAG_0263,LBGVMAG_0288	0	15	0	0	0	0	ITIH1,_SHAP;_inter-alpha-trypsin_inhibitor_heavy_chain_H1	-
ko:K20894	7	2	6	LBGVMAG_0079,LBGVMAG_0200,LBGVMAG_0207,LBGVMAG_0214,LBGVMAG_0220,LBGVMAG_0238,LBGVMAG_0261,LBGVMAG_0064,LBGVMAG_0272,LBGVMAG_0086,LBGVMAG_0111,LBGVMAG_0122,LBGVMAG_0123,LBGVMAG_0151,LBGVMAG_0279	0	14	1	0	0	0	SHARPIN;_shank-associated_RH_domain-interacting_protein	-
ko:K21367	9	2	4	LBGVMAG_0014,LBGVMAG_0069,LBGVMAG_0134,LBGVMAG_0143,LBGVMAG_0166,LBGVMAG_0168,LBGVMAG_0179,LBGVMAG_0250,LBGVMAG_0277,LBGVMAG_0067,LBGVMAG_0177,LBGVMAG_0075,LBGVMAG_0174,LBGVMAG_0175,LBGVMAG_0195	0	14	0	0	1	0	wbnK,_wbiQ;_O86/O127-antigen_biosynthesis_alpha-1,2-fucosyltransferase	00542 O-Antigen repeat unit biosynthesis
ko:K00290	6	4	4	LBGVMAG_0066,LBGVMAG_0126,LBGVMAG_0154,LBGVMAG_0164,LBGVMAG_0172,LBGVMAG_0241,LBGVMAG_0041,LBGVMAG_0114,LBGVMAG_0139,LBGVMAG_0169,LBGVMAG_0083,LBGVMAG_0103,LBGVMAG_0188,LBGVMAG_0211	0	14	0	0	0	0	LYS1;_saccharopine_dehydrogenase_(NAD+,_L-lysine_forming)	00300 Lysine biosynthesis; 00310 Lysine degradation
ko:K00473	6	5	3	LBGVMAG_0004,LBGVMAG_0034,LBGVMAG_0066,LBGVMAG_0118,LBGVMAG_0128,LBGVMAG_0167,LBGVMAG_0031,LBGVMAG_0041,LBGVMAG_0084,LBGVMAG_0114,LBGVMAG_0235,LBGVMAG_0015,LBGVMAG_0131,LBGVMAG_0176	0	12	0	1	0	1	PLOD1;_procollagen-lysine,2-oxoglutarate_5-dioxygenase_1	00310 Lysine degradation
ko:K00598	4	3	7	LBGVMAG_0062,LBGVMAG_0128,LBGVMAG_0133,LBGVMAG_0269,LBGVMAG_0087,LBGVMAG_0142,LBGVMAG_0232,LBGVMAG_0013,LBGVMAG_0135,LBGVMAG_0170,LBGVMAG_0185,LBGVMAG_0190,LBGVMAG_0254,LBGVMAG_0270	0	14	0	0	0	0	tam;_trans-aconitate_2-methyltransferase	-
ko:K00968	7	2	5	LBGVMAG_0009,LBGVMAG_0127,LBGVMAG_0200,LBGVMAG_0214,LBGVMAG_0251,LBGVMAG_0261,LBGVMAG_0273,LBGVMAG_0037,LBGVMAG_0049,LBGVMAG_0075,LBGVMAG_0091,LBGVMAG_0186,LBGVMAG_0211,LBGVMAG_0246	0	13	0	0	1	0	PCYT1;_choline-phosphate_cytidylyltransferase	00564 Glycerophospholipid metabolism; 00440 Phosphonate and phosphinate metabolism
ko:K01007	6	4	4	LBGVMAG_0104,LBGVMAG_0118,LBGVMAG_0203,LBGVMAG_0241,LBGVMAG_0266,LBGVMAG_0277,LBGVMAG_0041,LBGVMAG_0107,LBGVMAG_0114,LBGVMAG_0139,LBGVMAG_0101,LBGVMAG_0125,LBGVMAG_0271,LBGVMAG_0284	0	14	0	0	0	0	pps,_ppsA;_pyruvate,_water_dikinase	00010 Glycolysis / Gluconeogenesis; 00620 Pyruvate metabolism; 00720 Other carbon fixation pathways; 00680 Methane metabolism
ko:K01144	6	4	4	LBGVMAG_0073,LBGVMAG_0181,LBGVMAG_0212,LBGVMAG_0213,LBGVMAG_0266,LBGVMAG_0273,LBGVMAG_0161,LBGVMAG_0216,LBGVMAG_0249,LBGVMAG_0280,LBGVMAG_0086,LBGVMAG_0125,LBGVMAG_0136,LBGVMAG_0286	0	14	0	0	0	0	NA	-
ko:K01158	8	2	4	LBGVMAG_0005,LBGVMAG_0020,LBGVMAG_0040,LBGVMAG_0092,LBGVMAG_0141,LBGVMAG_0166,LBGVMAG_0181,LBGVMAG_0274,LBGVMAG_0019,LBGVMAG_0052,LBGVMAG_0035,LBGVMAG_0156,LBGVMAG_0159,LBGVMAG_0189	0	11	0	0	3	0	DNASE2;_deoxyribonuclease_II	-
ko:K01265	7	2	5	LBGVMAG_0032,LBGVMAG_0051,LBGVMAG_0066,LBGVMAG_0127,LBGVMAG_0208,LBGVMAG_0213,LBGVMAG_0247,LBGVMAG_0114,LBGVMAG_0161,LBGVMAG_0090,LBGVMAG_0125,LBGVMAG_0211,LBGVMAG_0225,LBGVMAG_0271	0	14	0	0	0	0	map;_methionyl_aminopeptidase	-
ko:K03297	8	1	5	LBGVMAG_0023,LBGVMAG_0027,LBGVMAG_0147,LBGVMAG_0166,LBGVMAG_0208,LBGVMAG_0213,LBGVMAG_0214,LBGVMAG_0217,LBGVMAG_0160,LBGVMAG_0002,LBGVMAG_0093,LBGVMAG_0111,LBGVMAG_0123,LBGVMAG_0279	0	11	0	3	0	0	emrE,_qac,_mmr,_smr;_small_multidrug_resistance_pump	-
ko:K03574	5	4	5	LBGVMAG_0006,LBGVMAG_0126,LBGVMAG_0143,LBGVMAG_0172,LBGVMAG_0267,LBGVMAG_0139,LBGVMAG_0177,LBGVMAG_0244,LBGVMAG_0275,LBGVMAG_0029,LBGVMAG_0072,LBGVMAG_0075,LBGVMAG_0157,LBGVMAG_0270	2	9	1	0	2	0	mutT,_NUDT15,_MTH2;_8-oxo-dGTP_diphosphatase	-
ko:K03581	5	3	6	LBGVMAG_0092,LBGVMAG_0141,LBGVMAG_0224,LBGVMAG_0266,LBGVMAG_0273,LBGVMAG_0064,LBGVMAG_0216,LBGVMAG_0249,LBGVMAG_0035,LBGVMAG_0091,LBGVMAG_0206,LBGVMAG_0225,LBGVMAG_0246,LBGVMAG_0286	0	11	1	0	2	0	recD;_exodeoxyribonuclease_V_alpha_subunit	03440 Homologous recombination
ko:K03802	8	0	6	LBGVMAG_0001,LBGVMAG_0003,LBGVMAG_0006,LBGVMAG_0033,LBGVMAG_0127,LBGVMAG_0167,LBGVMAG_0210,LBGVMAG_0245,LBGVMAG_0122,LBGVMAG_0173,LBGVMAG_0211,LBGVMAG_0219,LBGVMAG_0227,LBGVMAG_0271	0	11	0	2	1	0	cphA;_cyanophycin_synthetase	-
ko:K06852	3	5	6	LBGVMAG_0095,LBGVMAG_0108,LBGVMAG_0158,LBGVMAG_0039,LBGVMAG_0114,LBGVMAG_0139,LBGVMAG_0191,LBGVMAG_0216,LBGVMAG_0013,LBGVMAG_0075,LBGVMAG_0120,LBGVMAG_0122,LBGVMAG_0131,LBGVMAG_0196	0	14	0	0	0	0	HAPLN3;_hyaluronan_and_proteoglycan_link_protein_3	-
ko:K10144	4	4	6	LBGVMAG_0066,LBGVMAG_0126,LBGVMAG_0167,LBGVMAG_0241,LBGVMAG_0041,LBGVMAG_0114,LBGVMAG_0139,LBGVMAG_0249,LBGVMAG_0113,LBGVMAG_0120,LBGVMAG_0131,LBGVMAG_0186,LBGVMAG_0188,LBGVMAG_0225	0	14	0	0	0	0	RCHY1,_PIRH2;_RING_finger_and_CHY_zinc_finger_domain-containing_protein_1	04120 Ubiquitin mediated proteolysis
ko:K11855	9	2	3	LBGVMAG_0034,LBGVMAG_0126,LBGVMAG_0132,LBGVMAG_0134,LBGVMAG_0155,LBGVMAG_0212,LBGVMAG_0213,LBGVMAG_0229,LBGVMAG_0241,LBGVMAG_0031,LBGVMAG_0052,LBGVMAG_0136,LBGVMAG_0173,LBGVMAG_0270	0	13	0	1	0	0	USP36_42;_ubiquitin_carboxyl-terminal_hydrolase_36/42	-
ko:K13646	6	5	3	LBGVMAG_0004,LBGVMAG_0034,LBGVMAG_0066,LBGVMAG_0118,LBGVMAG_0128,LBGVMAG_0167,LBGVMAG_0031,LBGVMAG_0041,LBGVMAG_0084,LBGVMAG_0114,LBGVMAG_0235,LBGVMAG_0015,LBGVMAG_0131,LBGVMAG_0176	0	12	0	1	0	1	PLOD3;_lysyl_hydroxylase/galactosyltransferase/glucosyltransferase	00310 Lysine degradation; 00514 Other types of O-glycan biosynthesis
ko:K13647	6	5	3	LBGVMAG_0004,LBGVMAG_0034,LBGVMAG_0066,LBGVMAG_0118,LBGVMAG_0128,LBGVMAG_0167,LBGVMAG_0031,LBGVMAG_0041,LBGVMAG_0084,LBGVMAG_0114,LBGVMAG_0235,LBGVMAG_0015,LBGVMAG_0131,LBGVMAG_0176	0	12	0	1	0	1	PLODN;_procollagen-lysine,2-oxoglutarate_5-dioxygenase,_invertebrate	00310 Lysine degradation
ko:K14439	8	2	4	LBGVMAG_0006,LBGVMAG_0059,LBGVMAG_0079,LBGVMAG_0119,LBGVMAG_0143,LBGVMAG_0155,LBGVMAG_0181,LBGVMAG_0238,LBGVMAG_0071,LBGVMAG_0283,LBGVMAG_0136,LBGVMAG_0159,LBGVMAG_0175,LBGVMAG_0281	0	12	0	0	2	0	SMARCAD1;_SWI/SNF-related_matrix-associated_actin-dependent_regulator_of_chromatin_subfamily_A_containing_DEAD/H_box_1	-
ko:K15174	6	5	3	LBGVMAG_0004,LBGVMAG_0034,LBGVMAG_0066,LBGVMAG_0118,LBGVMAG_0128,LBGVMAG_0167,LBGVMAG_0031,LBGVMAG_0041,LBGVMAG_0084,LBGVMAG_0114,LBGVMAG_0235,LBGVMAG_0015,LBGVMAG_0131,LBGVMAG_0176	0	12	0	1	0	1	PAF1;_RNA_polymerase_II-associated_factor_1	-
ko:K15339	3	2	9	LBGVMAG_0128,LBGVMAG_0260,LBGVMAG_0282,LBGVMAG_0234,LBGVMAG_0235,LBGVMAG_0055,LBGVMAG_0063,LBGVMAG_0151,LBGVMAG_0185,LBGVMAG_0223,LBGVMAG_0233,LBGVMAG_0237,LBGVMAG_0290,LBGVMAG_0293	0	14	0	0	0	0	NA	-
ko:K15688	6	2	6	LBGVMAG_0062,LBGVMAG_0095,LBGVMAG_0104,LBGVMAG_0199,LBGVMAG_0255,LBGVMAG_0282,LBGVMAG_0041,LBGVMAG_0160,LBGVMAG_0083,LBGVMAG_0090,LBGVMAG_0091,LBGVMAG_0113,LBGVMAG_0129,LBGVMAG_0246	0	14	0	0	0	0	MUL1;_E3_ubiquitin-protein_ligase_MUL1	-
ko:K15712	7	5	2	LBGVMAG_0014,LBGVMAG_0032,LBGVMAG_0051,LBGVMAG_0089,LBGVMAG_0128,LBGVMAG_0205,LBGVMAG_0285,LBGVMAG_0019,LBGVMAG_0039,LBGVMAG_0054,LBGVMAG_0139,LBGVMAG_0244,LBGVMAG_0211,LBGVMAG_0271	0	13	0	0	1	0	TTC3;_E3_ubiquitin-protein_ligase_TTC3	-
ko:K16286	6	5	3	LBGVMAG_0009,LBGVMAG_0095,LBGVMAG_0163,LBGVMAG_0202,LBGVMAG_0221,LBGVMAG_0230,LBGVMAG_0031,LBGVMAG_0087,LBGVMAG_0139,LBGVMAG_0235,LBGVMAG_0280,LBGVMAG_0086,LBGVMAG_0237,LBGVMAG_0242	0	14	0	0	0	0	EL5;_E3_ubiquitin-protein_ligase_EL5	-
ko:K17716	4	3	7	LBGVMAG_0014,LBGVMAG_0108,LBGVMAG_0228,LBGVMAG_0261,LBGVMAG_0087,LBGVMAG_0114,LBGVMAG_0139,LBGVMAG_0035,LBGVMAG_0042,LBGVMAG_0077,LBGVMAG_0174,LBGVMAG_0175,LBGVMAG_0195,LBGVMAG_0240	0	13	0	1	0	0	capD;_UDP-glucose_4-epimerase	00052 Galactose metabolism; 00520 Amino sugar and nucleotide sugar metabolism; 00541 O-Antigen nucleotide sugar biosynthesis
ko:K18760	6	6	2	LBGVMAG_0095,LBGVMAG_0109,LBGVMAG_0183,LBGVMAG_0198,LBGVMAG_0218,LBGVMAG_0222,LBGVMAG_0019,LBGVMAG_0052,LBGVMAG_0067,LBGVMAG_0105,LBGVMAG_0191,LBGVMAG_0248,LBGVMAG_0190,LBGVMAG_0279	0	14	0	0	0	0	NANOS2,_NOS2;_protein_nanos_2	-
ko:K19375	4	4	6	LBGVMAG_0059,LBGVMAG_0062,LBGVMAG_0102,LBGVMAG_0224,LBGVMAG_0049,LBGVMAG_0056,LBGVMAG_0099,LBGVMAG_0191,LBGVMAG_0184,LBGVMAG_0185,LBGVMAG_0246,LBGVMAG_0268,LBGVMAG_0288,LBGVMAG_0293	0	14	0	0	0	0	HSPBAP1;_HSPB1-associated_protein_1	-
ko:K19719	8	3	3	LBGVMAG_0078,LBGVMAG_0098,LBGVMAG_0150,LBGVMAG_0163,LBGVMAG_0231,LBGVMAG_0247,LBGVMAG_0255,LBGVMAG_0264,LBGVMAG_0031,LBGVMAG_0048,LBGVMAG_0057,LBGVMAG_0075,LBGVMAG_0130,LBGVMAG_0171	0	12	0	2	0	0	COL2A;_collagen_type_II_alpha	-
ko:K01216	7	2	4	LBGVMAG_0006,LBGVMAG_0126,LBGVMAG_0140,LBGVMAG_0158,LBGVMAG_0168,LBGVMAG_0231,LBGVMAG_0285,LBGVMAG_0031,LBGVMAG_0057,LBGVMAG_0060,LBGVMAG_0103,LBGVMAG_0195,LBGVMAG_0219	0	12	0	0	1	0	bglS;_licheninase	-
ko:K01406	4	6	3	LBGVMAG_0119,LBGVMAG_0163,LBGVMAG_0213,LBGVMAG_0241,LBGVMAG_0039,LBGVMAG_0041,LBGVMAG_0114,LBGVMAG_0139,LBGVMAG_0169,LBGVMAG_0244,LBGVMAG_0075,LBGVMAG_0077,LBGVMAG_0083	0	11	0	0	2	0	prtC;_serralysin	-
ko:K01955	10	0	3	LBGVMAG_0001,LBGVMAG_0003,LBGVMAG_0006,LBGVMAG_0033,LBGVMAG_0078,LBGVMAG_0166,LBGVMAG_0167,LBGVMAG_0210,LBGVMAG_0212,LBGVMAG_0245,LBGVMAG_0122,LBGVMAG_0173,LBGVMAG_0219	0	9	0	3	1	0	carB,_CPA2;_carbamoyl-phosphate_synthase_large_subunit	00240 Pyrimidine metabolism; 00250 Alanine, aspartate and glutamate metabolism; 00220 Arginine biosynthesis
ko:K03654	8	3	2	LBGVMAG_0023,LBGVMAG_0032,LBGVMAG_0051,LBGVMAG_0121,LBGVMAG_0154,LBGVMAG_0202,LBGVMAG_0241,LBGVMAG_0247,LBGVMAG_0064,LBGVMAG_0071,LBGVMAG_0232,LBGVMAG_0007,LBGVMAG_0211	0	8	1	1	1	2	recQ;_ATP-dependent_DNA_helicase_RecQ	03018 RNA degradation
ko:K06851	4	5	4	LBGVMAG_0104,LBGVMAG_0127,LBGVMAG_0163,LBGVMAG_0221,LBGVMAG_0052,LBGVMAG_0056,LBGVMAG_0084,LBGVMAG_0099,LBGVMAG_0191,LBGVMAG_0090,LBGVMAG_0113,LBGVMAG_0188,LBGVMAG_0242	0	13	0	0	0	0	HAPLN2;_hyaluronan_and_proteoglycan_link_protein_2	-
ko:K08269	5	1	7	LBGVMAG_0026,LBGVMAG_0092,LBGVMAG_0127,LBGVMAG_0141,LBGVMAG_0212,LBGVMAG_0139,LBGVMAG_0063,LBGVMAG_0086,LBGVMAG_0100,LBGVMAG_0185,LBGVMAG_0233,LBGVMAG_0290,LBGVMAG_0293	0	10	0	1	2	0	ULK2,_ATG1;_serine/threonine-protein_kinase_ULK2	-
ko:K08736	4	4	5	LBGVMAG_0097,LBGVMAG_0180,LBGVMAG_0243,LBGVMAG_0255,LBGVMAG_0048,LBGVMAG_0056,LBGVMAG_0099,LBGVMAG_0197,LBGVMAG_0120,LBGVMAG_0129,LBGVMAG_0171,LBGVMAG_0176,LBGVMAG_0271	0	13	0	0	0	0	MSH3;_DNA_mismatch_repair_protein_MSH3	03430 Mismatch repair
ko:K08960	1	5	7	LBGVMAG_0102,LBGVMAG_0105,LBGVMAG_0124,LBGVMAG_0169,LBGVMAG_0197,LBGVMAG_0283,LBGVMAG_0013,LBGVMAG_0082,LBGVMAG_0101,LBGVMAG_0170,LBGVMAG_0237,LBGVMAG_0281,LBGVMAG_0289	0	13	0	0	0	0	CSNK1E;_casein_kinase_1,_epsilon	-
ko:K09505	7	4	2	LBGVMAG_0027,LBGVMAG_0032,LBGVMAG_0199,LBGVMAG_0213,LBGVMAG_0220,LBGVMAG_0241,LBGVMAG_0285,LBGVMAG_0114,LBGVMAG_0139,LBGVMAG_0161,LBGVMAG_0280,LBGVMAG_0211,LBGVMAG_0246	0	12	0	1	0	0	DNAJA4;_DnaJ_homolog_subfamily_A_member_4	-
ko:K09525	6	1	6	LBGVMAG_0095,LBGVMAG_0119,LBGVMAG_0134,LBGVMAG_0183,LBGVMAG_0250,LBGVMAG_0282,LBGVMAG_0056,LBGVMAG_0013,LBGVMAG_0063,LBGVMAG_0113,LBGVMAG_0185,LBGVMAG_0233,LBGVMAG_0293	0	12	0	0	1	0	DNAJC5;_DnaJ_homolog_subfamily_C_member_5	04141 Protein processing in endoplasmic reticulum
ko:K09869	11	0	2	LBGVMAG_0025,LBGVMAG_0095,LBGVMAG_0106,LBGVMAG_0109,LBGVMAG_0178,LBGVMAG_0182,LBGVMAG_0198,LBGVMAG_0199,LBGVMAG_0241,LBGVMAG_0250,LBGVMAG_0278,LBGVMAG_0018,LBGVMAG_0223	0	13	0	0	0	0	AQP8;_aquaporin-8	-
ko:K10770	9	3	1	LBGVMAG_0014,LBGVMAG_0032,LBGVMAG_0051,LBGVMAG_0058,LBGVMAG_0096,LBGVMAG_0119,LBGVMAG_0132,LBGVMAG_0202,LBGVMAG_0220,LBGVMAG_0064,LBGVMAG_0160,LBGVMAG_0161,LBGVMAG_0125	0	11	1	0	1	0	ALKBH8,_TRM9;_alkylated_DNA_repair_protein_alkB_homolog_8	-
ko:K11740	2	3	8	LBGVMAG_0162,LBGVMAG_0201,LBGVMAG_0142,LBGVMAG_0235,LBGVMAG_0292,LBGVMAG_0046,LBGVMAG_0063,LBGVMAG_0093,LBGVMAG_0101,LBGVMAG_0170,LBGVMAG_0185,LBGVMAG_0233,LBGVMAG_0288	0	13	0	0	0	0	nfrB;_bacteriophage_N4_adsorption_protein_B	-
ko:K11936	2	3	8	LBGVMAG_0162,LBGVMAG_0201,LBGVMAG_0142,LBGVMAG_0235,LBGVMAG_0292,LBGVMAG_0046,LBGVMAG_0063,LBGVMAG_0093,LBGVMAG_0101,LBGVMAG_0170,LBGVMAG_0185,LBGVMAG_0233,LBGVMAG_0288	0	13	0	0	0	0	pgaC,_icaA;_poly-beta-1,6-N-acetyl-D-glucosamine_synthase	00543 Exopolysaccharide biosynthesis
ko:K12452	6	6	1	LBGVMAG_0001,LBGVMAG_0003,LBGVMAG_0078,LBGVMAG_0104,LBGVMAG_0162,LBGVMAG_0255,LBGVMAG_0039,LBGVMAG_0067,LBGVMAG_0087,LBGVMAG_0114,LBGVMAG_0139,LBGVMAG_0216,LBGVMAG_0061	0	9	0	4	0	0	ascC,_ddhC,_rfbH;_CDP-4-dehydro-6-deoxyglucose_reductase,_E1	00520 Amino sugar and nucleotide sugar metabolism; 00541 O-Antigen nucleotide sugar biosynthesis
ko:K13010	5	3	5	LBGVMAG_0066,LBGVMAG_0095,LBGVMAG_0178,LBGVMAG_0181,LBGVMAG_0202,LBGVMAG_0037,LBGVMAG_0209,LBGVMAG_0234,LBGVMAG_0018,LBGVMAG_0035,LBGVMAG_0125,LBGVMAG_0190,LBGVMAG_0242	0	13	0	0	0	0	per,_rfbE;_perosamine_synthetase	00520 Amino sugar and nucleotide sugar metabolism; 00541 O-Antigen nucleotide sugar biosynthesis
ko:K13126	7	1	5	LBGVMAG_0079,LBGVMAG_0097,LBGVMAG_0162,LBGVMAG_0200,LBGVMAG_0207,LBGVMAG_0222,LBGVMAG_0261,LBGVMAG_0107,LBGVMAG_0111,LBGVMAG_0175,LBGVMAG_0233,LBGVMAG_0252,LBGVMAG_0291	0	13	0	0	0	0	PABPC;_polyadenylate-binding_protein	03015 mRNA surveillance pathway; 03018 RNA degradation
ko:K13534	4	4	5	LBGVMAG_0021,LBGVMAG_0050,LBGVMAG_0066,LBGVMAG_0152,LBGVMAG_0052,LBGVMAG_0067,LBGVMAG_0105,LBGVMAG_0249,LBGVMAG_0129,LBGVMAG_0175,LBGVMAG_0237,LBGVMAG_0254,LBGVMAG_0263	0	12	0	1	0	0	PNPLA3;_patatin-like_phospholipase_domain-containing_protein_3	00561 Glycerolipid metabolism
ko:K14379	6	2	5	LBGVMAG_0095,LBGVMAG_0118,LBGVMAG_0179,LBGVMAG_0182,LBGVMAG_0198,LBGVMAG_0241,LBGVMAG_0084,LBGVMAG_0099,LBGVMAG_0015,LBGVMAG_0018,LBGVMAG_0129,LBGVMAG_0131,LBGVMAG_0219	0	11	0	0	2	0	ACP5;_tartrate-resistant_acid_phosphatase_type_5	00740 Riboflavin metabolism
ko:K15503	8	2	3	LBGVMAG_0006,LBGVMAG_0069,LBGVMAG_0119,LBGVMAG_0127,LBGVMAG_0143,LBGVMAG_0147,LBGVMAG_0168,LBGVMAG_0251,LBGVMAG_0107,LBGVMAG_0114,LBGVMAG_0151,LBGVMAG_0211,LBGVMAG_0236	0	11	0	0	2	0	ANKRD44;_serine/threonine-protein_phosphatase_6_regulatory_ankyrin_repeat_subunit_B	-
ko:K15699	7	2	4	LBGVMAG_0012,LBGVMAG_0081,LBGVMAG_0089,LBGVMAG_0202,LBGVMAG_0217,LBGVMAG_0220,LBGVMAG_0274,LBGVMAG_0160,LBGVMAG_0248,LBGVMAG_0093,LBGVMAG_0103,LBGVMAG_0130,LBGVMAG_0135	0	13	0	0	0	0	RNF122;_RING_finger_protein_122	-
ko:K16285	9	2	2	LBGVMAG_0009,LBGVMAG_0020,LBGVMAG_0062,LBGVMAG_0127,LBGVMAG_0133,LBGVMAG_0149,LBGVMAG_0150,LBGVMAG_0221,LBGVMAG_0230,LBGVMAG_0114,LBGVMAG_0216,LBGVMAG_0116,LBGVMAG_0225	0	12	0	0	1	0	XERICO;_RING/U-box_domain-containing_protein	-
ko:K18776	9	1	3	LBGVMAG_0032,LBGVMAG_0045,LBGVMAG_0051,LBGVMAG_0066,LBGVMAG_0137,LBGVMAG_0165,LBGVMAG_0229,LBGVMAG_0239,LBGVMAG_0247,LBGVMAG_0153,LBGVMAG_0125,LBGVMAG_0157,LBGVMAG_0215	5	6	0	0	1	1	MTR2,_MT48;_cap2_methyltransferase	-
ko:K00733	5	1	6	LBGVMAG_0146,LBGVMAG_0203,LBGVMAG_0228,LBGVMAG_0257,LBGVMAG_0261,LBGVMAG_0052,LBGVMAG_0013,LBGVMAG_0016,LBGVMAG_0070,LBGVMAG_0101,LBGVMAG_0129,LBGVMAG_0170	0	12	0	0	0	0	B4GALT7;_xylosylprotein_4-beta-galactosyltransferase	00532 Glycosaminoglycan biosynthesis - chondroitin sulfate / dermatan sulfate; 00534 Glycosaminoglycan biosynthesis - heparan sulfate / heparin
ko:K01183	6	2	4	LBGVMAG_0005,LBGVMAG_0021,LBGVMAG_0066,LBGVMAG_0098,LBGVMAG_0126,LBGVMAG_0264,LBGVMAG_0114,LBGVMAG_0272,LBGVMAG_0043,LBGVMAG_0046,LBGVMAG_0227,LBGVMAG_0270	0	11	0	1	0	0	E3.2.1.14;_chitinase	00520 Amino sugar and nucleotide sugar metabolism
ko:K01307	10	1	1	LBGVMAG_0009,LBGVMAG_0012,LBGVMAG_0065,LBGVMAG_0081,LBGVMAG_0149,LBGVMAG_0164,LBGVMAG_0202,LBGVMAG_0217,LBGVMAG_0220,LBGVMAG_0274,LBGVMAG_0160,LBGVMAG_0135	0	11	0	1	0	0	GGH;_gamma-glutamyl_hydrolase	00790 Folate biosynthesis
ko:K01919	7	0	5	LBGVMAG_0001,LBGVMAG_0003,LBGVMAG_0006,LBGVMAG_0033,LBGVMAG_0167,LBGVMAG_0210,LBGVMAG_0245,LBGVMAG_0122,LBGVMAG_0173,LBGVMAG_0211,LBGVMAG_0219,LBGVMAG_0271	0	9	0	2	1	0	gshA;_glutamate--cysteine_ligase	00270 Cysteine and methionine metabolism; 00480 Glutathione metabolism
ko:K03163	8	3	1	LBGVMAG_0020,LBGVMAG_0032,LBGVMAG_0051,LBGVMAG_0126,LBGVMAG_0134,LBGVMAG_0179,LBGVMAG_0208,LBGVMAG_0229,LBGVMAG_0068,LBGVMAG_0161,LBGVMAG_0280,LBGVMAG_0125	0	9	0	0	3	0	TOP1;_DNA_topoisomerase_I	-
ko:K03546	7	2	3	LBGVMAG_0110,LBGVMAG_0155,LBGVMAG_0165,LBGVMAG_0167,LBGVMAG_0194,LBGVMAG_0247,LBGVMAG_0256,LBGVMAG_0169,LBGVMAG_0265,LBGVMAG_0035,LBGVMAG_0211,LBGVMAG_0215	2	8	0	0	2	0	sbcC,_rad50;_DNA_repair_protein_SbcC/Rad50	-
ko:K04800	7	0	5	LBGVMAG_0066,LBGVMAG_0081,LBGVMAG_0104,LBGVMAG_0106,LBGVMAG_0127,LBGVMAG_0140,LBGVMAG_0164,LBGVMAG_0083,LBGVMAG_0086,LBGVMAG_0173,LBGVMAG_0188,LBGVMAG_0271	0	12	0	0	0	0	rfcL;_replication_factor_C_large_subunit	03030 DNA replication
ko:K07272	4	1	7	LBGVMAG_0059,LBGVMAG_0127,LBGVMAG_0201,LBGVMAG_0273,LBGVMAG_0249,LBGVMAG_0113,LBGVMAG_0151,LBGVMAG_0156,LBGVMAG_0186,LBGVMAG_0190,LBGVMAG_0233,LBGVMAG_0290	0	12	0	0	0	0	rgpF;_rhamnosyltransferase	-
ko:K09511	3	2	7	LBGVMAG_0146,LBGVMAG_0158,LBGVMAG_0241,LBGVMAG_0114,LBGVMAG_0177,LBGVMAG_0055,LBGVMAG_0100,LBGVMAG_0125,LBGVMAG_0151,LBGVMAG_0215,LBGVMAG_0236,LBGVMAG_0237	0	11	0	0	1	0	DNAJB5;_DnaJ_homolog_subfamily_B_member_5	-
ko:K13789	8	2	2	LBGVMAG_0005,LBGVMAG_0012,LBGVMAG_0040,LBGVMAG_0045,LBGVMAG_0154,LBGVMAG_0164,LBGVMAG_0181,LBGVMAG_0187,LBGVMAG_0272,LBGVMAG_0280,LBGVMAG_0086,LBGVMAG_0227	1	11	0	0	0	0	GGPS;_geranylgeranyl_diphosphate_synthase,_type_II	00900 Terpenoid backbone biosynthesis
ko:K14292	7	2	3	LBGVMAG_0014,LBGVMAG_0032,LBGVMAG_0051,LBGVMAG_0127,LBGVMAG_0134,LBGVMAG_0241,LBGVMAG_0247,LBGVMAG_0041,LBGVMAG_0161,LBGVMAG_0083,LBGVMAG_0125,LBGVMAG_0173	0	12	0	0	0	0	TGS1;_trimethylguanosine_synthase	-
ko:K15083	3	1	8	LBGVMAG_0104,LBGVMAG_0155,LBGVMAG_0255,LBGVMAG_0161,LBGVMAG_0015,LBGVMAG_0044,LBGVMAG_0061,LBGVMAG_0125,LBGVMAG_0131,LBGVMAG_0135,LBGVMAG_0159,LBGVMAG_0291	0	10	0	2	0	0	RAD16;_DNA_repair_protein_RAD16	-
ko:K16271	7	1	4	LBGVMAG_0020,LBGVMAG_0069,LBGVMAG_0081,LBGVMAG_0108,LBGVMAG_0127,LBGVMAG_0162,LBGVMAG_0205,LBGVMAG_0216,LBGVMAG_0075,LBGVMAG_0083,LBGVMAG_0192,LBGVMAG_0259	0	11	0	0	1	0	RLIM,_RNF12;_E3_ubiquitin-protein_ligase_RLIM	-
ko:K16282	5	1	6	LBGVMAG_0009,LBGVMAG_0134,LBGVMAG_0230,LBGVMAG_0247,LBGVMAG_0274,LBGVMAG_0041,LBGVMAG_0055,LBGVMAG_0170,LBGVMAG_0236,LBGVMAG_0237,LBGVMAG_0240,LBGVMAG_0263	0	12	0	0	0	0	RHA2;_E3_ubiquitin-protein_ligase_RHA2	-
ko:K16814	4	4	4	LBGVMAG_0021,LBGVMAG_0050,LBGVMAG_0066,LBGVMAG_0152,LBGVMAG_0052,LBGVMAG_0067,LBGVMAG_0105,LBGVMAG_0249,LBGVMAG_0129,LBGVMAG_0175,LBGVMAG_0237,LBGVMAG_0254	0	11	0	1	0	0	PNPLA5;_patatin-like_phospholipase_domain-containing_protein_5	-
ko:K19302	5	0	7	LBGVMAG_0014,LBGVMAG_0106,LBGVMAG_0167,LBGVMAG_0194,LBGVMAG_0208,LBGVMAG_0015,LBGVMAG_0101,LBGVMAG_0113,LBGVMAG_0170,LBGVMAG_0176,LBGVMAG_0252,LBGVMAG_0284	0	12	0	0	0	0	bcrC;_undecaprenyl-diphosphatase	00550 Peptidoglycan biosynthesis; 00552 Teichoic acid biosynthesis
ko:K21001	6	3	3	LBGVMAG_0118,LBGVMAG_0134,LBGVMAG_0166,LBGVMAG_0178,LBGVMAG_0203,LBGVMAG_0229,LBGVMAG_0088,LBGVMAG_0248,LBGVMAG_0265,LBGVMAG_0053,LBGVMAG_0159,LBGVMAG_0170	0	10	0	0	2	0	pslH;_polysaccharide_biosynthesis_protein_PslH	00543 Exopolysaccharide biosynthesis
ko:K22316	4	2	6	LBGVMAG_0036,LBGVMAG_0069,LBGVMAG_0073,LBGVMAG_0168,LBGVMAG_0204,LBGVMAG_0244,LBGVMAG_0060,LBGVMAG_0130,LBGVMAG_0144,LBGVMAG_0175,LBGVMAG_0233,LBGVMAG_0254	0	11	0	0	1	0	rhnA-cobC;_ribonuclease_H_/_adenosylcobalamin/alpha-ribazole_phosphatase	00860 Porphyrin metabolism; 03030 DNA replication
ko:K22381	2	2	8	LBGVMAG_0008,LBGVMAG_0166,LBGVMAG_0161,LBGVMAG_0249,LBGVMAG_0016,LBGVMAG_0082,LBGVMAG_0111,LBGVMAG_0130,LBGVMAG_0159,LBGVMAG_0225,LBGVMAG_0236,LBGVMAG_0287	0	11	0	1	0	0	ZNF598;_E3_ubiquitin-protein_ligase_ZNF598	-
ko:K00476	2	6	3	LBGVMAG_0166,LBGVMAG_0201,LBGVMAG_0067,LBGVMAG_0087,LBGVMAG_0169,LBGVMAG_0204,LBGVMAG_0209,LBGVMAG_0292,LBGVMAG_0227,LBGVMAG_0233,LBGVMAG_0268	0	11	0	0	0	0	ASPH;_aspartate_beta-hydroxylase	-
ko:K00901	7	1	3	LBGVMAG_0012,LBGVMAG_0040,LBGVMAG_0134,LBGVMAG_0158,LBGVMAG_0167,LBGVMAG_0202,LBGVMAG_0229,LBGVMAG_0160,LBGVMAG_0035,LBGVMAG_0094,LBGVMAG_0174	0	11	0	0	0	0	dgkA,_DGK;_diacylglycerol_kinase_(ATP)	00561 Glycerolipid metabolism; 00564 Glycerophospholipid metabolism
ko:K01372	9	2	0	LBGVMAG_0009,LBGVMAG_0102,LBGVMAG_0126,LBGVMAG_0179,LBGVMAG_0208,LBGVMAG_0220,LBGVMAG_0221,LBGVMAG_0241,LBGVMAG_0247,LBGVMAG_0114,LBGVMAG_0139	0	10	0	0	1	0	BLMH,_pepC;_bleomycin_hydrolase	-
ko:K01640	5	1	5	LBGVMAG_0021,LBGVMAG_0104,LBGVMAG_0208,LBGVMAG_0213,LBGVMAG_0257,LBGVMAG_0272,LBGVMAG_0093,LBGVMAG_0175,LBGVMAG_0215,LBGVMAG_0227,LBGVMAG_0270	0	10	0	0	1	0	HMGCL,_hmgL;_hydroxymethylglutaryl-CoA_lyase	00650 Butanoate metabolism; 00280 Valine, leucine and isoleucine degradation; 00907 Pinene, camphor and geraniol degradation
ko:K02347	5	2	4	LBGVMAG_0005,LBGVMAG_0032,LBGVMAG_0045,LBGVMAG_0126,LBGVMAG_0239,LBGVMAG_0139,LBGVMAG_0153,LBGVMAG_0115,LBGVMAG_0157,LBGVMAG_0219,LBGVMAG_0271	5	5	0	0	1	0	polX,_dpx;_DNA_polymerase_(family_X)	-
ko:K02999	5	2	4	LBGVMAG_0092,LBGVMAG_0194,LBGVMAG_0200,LBGVMAG_0212,LBGVMAG_0257,LBGVMAG_0153,LBGVMAG_0234,LBGVMAG_0157,LBGVMAG_0206,LBGVMAG_0237,LBGVMAG_0287	2	8	0	0	1	0	RPA1,_POLR1A;_DNA-directed_RNA_polymerase_I_subunit_RPA1	03020 RNA polymerase
ko:K03008	8	1	2	LBGVMAG_0006,LBGVMAG_0069,LBGVMAG_0079,LBGVMAG_0143,LBGVMAG_0154,LBGVMAG_0180,LBGVMAG_0187,LBGVMAG_0276,LBGVMAG_0139,LBGVMAG_0189,LBGVMAG_0211	0	11	0	0	0	0	RPB11,_POLR2J;_DNA-directed_RNA_polymerase_II_subunit_RPB11	03020 RNA polymerase; 03420 Nucleotide excision repair
ko:K03094	6	2	3	LBGVMAG_0008,LBGVMAG_0026,LBGVMAG_0027,LBGVMAG_0098,LBGVMAG_0145,LBGVMAG_0213,LBGVMAG_0161,LBGVMAG_0275,LBGVMAG_0086,LBGVMAG_0211,LBGVMAG_0271	0	5	1	4	1	0	SKP1,_CBF3D;_S-phase_kinase-associated_protein_1	04141 Protein processing in endoplasmic reticulum; 04120 Ubiquitin mediated proteolysis; 03083 Polycomb repressive complex
ko:K03177	5	4	2	LBGVMAG_0119,LBGVMAG_0126,LBGVMAG_0134,LBGVMAG_0208,LBGVMAG_0229,LBGVMAG_0041,LBGVMAG_0114,LBGVMAG_0139,LBGVMAG_0280,LBGVMAG_0083,LBGVMAG_0125	0	10	0	0	1	0	truB,_PUS4,_TRUB1;_tRNA_pseudouridine55_synthase	-
ko:K04771	5	2	4	LBGVMAG_0066,LBGVMAG_0127,LBGVMAG_0178,LBGVMAG_0208,LBGVMAG_0213,LBGVMAG_0234,LBGVMAG_0244,LBGVMAG_0116,LBGVMAG_0125,LBGVMAG_0223,LBGVMAG_0271	0	10	0	0	1	0	degP,_htrA;_serine_protease_Do	-
ko:K05838	5	3	3	LBGVMAG_0036,LBGVMAG_0076,LBGVMAG_0128,LBGVMAG_0133,LBGVMAG_0167,LBGVMAG_0039,LBGVMAG_0107,LBGVMAG_0234,LBGVMAG_0206,LBGVMAG_0254,LBGVMAG_0271	0	11	0	0	0	0	ybbN;_putative_thioredoxin	-
ko:K06099	3	3	5	LBGVMAG_0073,LBGVMAG_0106,LBGVMAG_0228,LBGVMAG_0056,LBGVMAG_0099,LBGVMAG_0272,LBGVMAG_0113,LBGVMAG_0129,LBGVMAG_0131,LBGVMAG_0176,LBGVMAG_0227	0	11	0	0	0	0	CSDA,_ZONAB;_cold_shock_domain_protein_A	-
ko:K09276	3	3	5	LBGVMAG_0073,LBGVMAG_0106,LBGVMAG_0228,LBGVMAG_0056,LBGVMAG_0099,LBGVMAG_0272,LBGVMAG_0113,LBGVMAG_0129,LBGVMAG_0131,LBGVMAG_0176,LBGVMAG_0227	0	11	0	0	0	0	YBX1,_NSEP1;_Y-box-binding_protein_1	-
ko:K09277	3	3	5	LBGVMAG_0073,LBGVMAG_0106,LBGVMAG_0228,LBGVMAG_0056,LBGVMAG_0099,LBGVMAG_0272,LBGVMAG_0113,LBGVMAG_0129,LBGVMAG_0131,LBGVMAG_0176,LBGVMAG_0227	0	11	0	0	0	0	YBX2;_Y-box-binding_protein_2	-
ko:K09966	5	2	4	LBGVMAG_0006,LBGVMAG_0033,LBGVMAG_0163,LBGVMAG_0251,LBGVMAG_0255,LBGVMAG_0031,LBGVMAG_0064,LBGVMAG_0077,LBGVMAG_0215,LBGVMAG_0219,LBGVMAG_0246	0	7	1	0	3	0	K09966;_uncharacterized_protein	-
ko:K10255	6	5	0	LBGVMAG_0012,LBGVMAG_0059,LBGVMAG_0081,LBGVMAG_0158,LBGVMAG_0266,LBGVMAG_0273,LBGVMAG_0067,LBGVMAG_0107,LBGVMAG_0216,LBGVMAG_0249,LBGVMAG_0292	0	11	0	0	0	0	FAD6,_desA;_acyl-lipid_omega-6_desaturase_(Delta-12_desaturase)	-
ko:K12194	8	2	1	LBGVMAG_0020,LBGVMAG_0119,LBGVMAG_0166,LBGVMAG_0181,LBGVMAG_0193,LBGVMAG_0200,LBGVMAG_0261,LBGVMAG_0267,LBGVMAG_0019,LBGVMAG_0244,LBGVMAG_0007	0	6	0	0	3	2	CHMP4A_B,_SNF7,_VPS32A_B;_charged_multivesicular_body_protein_4A/B	-
ko:K12382	7	3	1	LBGVMAG_0109,LBGVMAG_0198,LBGVMAG_0213,LBGVMAG_0241,LBGVMAG_0250,LBGVMAG_0278,LBGVMAG_0282,LBGVMAG_0041,LBGVMAG_0114,LBGVMAG_0139,LBGVMAG_0083	0	11	0	0	0	0	PSAP,_SGP1;_saposin	00600 Sphingolipid metabolism
ko:K12541	5	4	2	LBGVMAG_0109,LBGVMAG_0158,LBGVMAG_0218,LBGVMAG_0250,LBGVMAG_0278,LBGVMAG_0041,LBGVMAG_0114,LBGVMAG_0139,LBGVMAG_0280,LBGVMAG_0018,LBGVMAG_0223	0	11	0	0	0	0	lapB;_ATP-binding_cassette,_subfamily_C,_bacterial_LapB	-
ko:K13645	6	2	3	LBGVMAG_0004,LBGVMAG_0034,LBGVMAG_0066,LBGVMAG_0118,LBGVMAG_0128,LBGVMAG_0167,LBGVMAG_0031,LBGVMAG_0235,LBGVMAG_0015,LBGVMAG_0131,LBGVMAG_0176	0	9	0	1	0	1	PLOD2;_procollagen-lysine,2-oxoglutarate_5-dioxygenase_2	00310 Lysine degradation
ko:K13717	1	4	6	LBGVMAG_0273,LBGVMAG_0099,LBGVMAG_0169,LBGVMAG_0234,LBGVMAG_0249,LBGVMAG_0010,LBGVMAG_0043,LBGVMAG_0046,LBGVMAG_0129,LBGVMAG_0131,LBGVMAG_0271	0	10	0	0	0	1	OTUD3;_OTU_domain-containing_protein_3	-
ko:K15521	9	0	2	LBGVMAG_0005,LBGVMAG_0012,LBGVMAG_0040,LBGVMAG_0069,LBGVMAG_0089,LBGVMAG_0110,LBGVMAG_0132,LBGVMAG_0150,LBGVMAG_0194,LBGVMAG_0035,LBGVMAG_0188	0	11	0	0	0	0	mshA;_D-inositol-3-phosphate_glycosyltransferase	-
ko:K15710	7	1	3	LBGVMAG_0066,LBGVMAG_0097,LBGVMAG_0118,LBGVMAG_0213,LBGVMAG_0241,LBGVMAG_0243,LBGVMAG_0267,LBGVMAG_0191,LBGVMAG_0130,LBGVMAG_0136,LBGVMAG_0215	0	10	0	0	1	0	SHPRH;_E3_ubiquitin-protein_ligase_SHPRH	-
ko:K16292	6	1	4	LBGVMAG_0106,LBGVMAG_0146,LBGVMAG_0167,LBGVMAG_0168,LBGVMAG_0200,LBGVMAG_0207,LBGVMAG_0265,LBGVMAG_0055,LBGVMAG_0123,LBGVMAG_0237,LBGVMAG_0263	0	10	0	0	1	0	CEP,_CYSEP;_KDEL-tailed_cysteine_endopeptidase	-
ko:K17867	2	4	5	LBGVMAG_0096,LBGVMAG_0229,LBGVMAG_0037,LBGVMAG_0084,LBGVMAG_0234,LBGVMAG_0280,LBGVMAG_0091,LBGVMAG_0094,LBGVMAG_0120,LBGVMAG_0176,LBGVMAG_0254	0	11	0	0	0	0	DPH4,_DNAJC24;_diphthamide_biosynthesis_protein_4	-
ko:K18173	8	1	2	LBGVMAG_0011,LBGVMAG_0023,LBGVMAG_0027,LBGVMAG_0065,LBGVMAG_0104,LBGVMAG_0117,LBGVMAG_0145,LBGVMAG_0168,LBGVMAG_0153,LBGVMAG_0061,LBGVMAG_0135	1	3	1	6	0	0	COA1;_cytochrome_c_oxidase_assembly_factor_1	-
ko:K18447	3	5	3	LBGVMAG_0126,LBGVMAG_0166,LBGVMAG_0228,LBGVMAG_0019,LBGVMAG_0041,LBGVMAG_0067,LBGVMAG_0191,LBGVMAG_0235,LBGVMAG_0083,LBGVMAG_0122,LBGVMAG_0123	0	11	0	0	0	0	NUDX14;_ADP-sugar_diphosphatase	00051 Fructose and mannose metabolism; 00500 Starch and sucrose metabolism; 00230 Purine metabolism
ko:K20103	8	2	1	LBGVMAG_0032,LBGVMAG_0051,LBGVMAG_0126,LBGVMAG_0134,LBGVMAG_0208,LBGVMAG_0229,LBGVMAG_0241,LBGVMAG_0247,LBGVMAG_0114,LBGVMAG_0139,LBGVMAG_0151	0	11	0	0	0	0	DDX60;_ATP-dependent_RNA_helicase_DDX60	-
ko:K21402	6	1	4	LBGVMAG_0025,LBGVMAG_0183,LBGVMAG_0198,LBGVMAG_0214,LBGVMAG_0217,LBGVMAG_0256,LBGVMAG_0052,LBGVMAG_0111,LBGVMAG_0159,LBGVMAG_0195,LBGVMAG_0287	1	10	0	0	0	0	noeI;_2-O-methyltransferase	-
ko:K01126	6	1	3	LBGVMAG_0098,LBGVMAG_0127,LBGVMAG_0203,LBGVMAG_0213,LBGVMAG_0262,LBGVMAG_0269,LBGVMAG_0169,LBGVMAG_0101,LBGVMAG_0113,LBGVMAG_0170	0	9	0	1	0	0	E3.1.4.46,_glpQ,_ugpQ;_glycerophosphoryl_diester_phosphodiesterase	00564 Glycerophospholipid metabolism
ko:K01153	6	1	3	LBGVMAG_0005,LBGVMAG_0073,LBGVMAG_0108,LBGVMAG_0198,LBGVMAG_0231,LBGVMAG_0255,LBGVMAG_0169,LBGVMAG_0093,LBGVMAG_0100,LBGVMAG_0281	0	10	0	0	0	0	hsdR;_type_I_restriction_enzyme,_R_subunit	-
ko:K01155	6	2	2	LBGVMAG_0109,LBGVMAG_0119,LBGVMAG_0134,LBGVMAG_0158,LBGVMAG_0172,LBGVMAG_0214,LBGVMAG_0071,LBGVMAG_0244,LBGVMAG_0111,LBGVMAG_0287	0	7	0	0	3	0	E3.1.21.4;_type_II_restriction_enzyme	-
ko:K01363	3	4	3	LBGVMAG_0020,LBGVMAG_0141,LBGVMAG_0285,LBGVMAG_0068,LBGVMAG_0244,LBGVMAG_0265,LBGVMAG_0275,LBGVMAG_0053,LBGVMAG_0151,LBGVMAG_0219	0	2	0	0	8	0	CTSB;_cathepsin_B	-
ko:K02169	4	1	5	LBGVMAG_0128,LBGVMAG_0133,LBGVMAG_0138,LBGVMAG_0229,LBGVMAG_0087,LBGVMAG_0086,LBGVMAG_0101,LBGVMAG_0190,LBGVMAG_0215,LBGVMAG_0225	0	9	0	0	1	0	bioC;_malonyl-CoA_O-methyltransferase	00780 Biotin metabolism
ko:K02626	2	4	4	LBGVMAG_0021,LBGVMAG_0172,LBGVMAG_0037,LBGVMAG_0054,LBGVMAG_0216,LBGVMAG_0249,LBGVMAG_0091,LBGVMAG_0094,LBGVMAG_0186,LBGVMAG_0225	0	10	0	0	0	0	pdaD;_arginine_decarboxylase	00330 Arginine and proline metabolism
ko:K02912	2	2	6	LBGVMAG_0213,LBGVMAG_0222,LBGVMAG_0142,LBGVMAG_0191,LBGVMAG_0043,LBGVMAG_0094,LBGVMAG_0101,LBGVMAG_0125,LBGVMAG_0156,LBGVMAG_0170	0	10	0	0	0	0	RP-L32e,_RPL32;_large_subunit_ribosomal_protein_L32e	03010 Ribosome
ko:K03041	4	0	6	LBGVMAG_0020,LBGVMAG_0194,LBGVMAG_0241,LBGVMAG_0274,LBGVMAG_0151,LBGVMAG_0184,LBGVMAG_0195,LBGVMAG_0215,LBGVMAG_0233,LBGVMAG_0286	0	8	0	0	2	0	rpoA1;_DNA-directed_RNA_polymerase_subunit_A'	03020 RNA polymerase
ko:K03086	6	2	2	LBGVMAG_0051,LBGVMAG_0110,LBGVMAG_0118,LBGVMAG_0155,LBGVMAG_0168,LBGVMAG_0255,LBGVMAG_0107,LBGVMAG_0169,LBGVMAG_0035,LBGVMAG_0156	0	10	0	0	0	0	rpoD;_RNA_polymerase_primary_sigma_factor	-
ko:K03120	5	1	4	LBGVMAG_0022,LBGVMAG_0121,LBGVMAG_0137,LBGVMAG_0193,LBGVMAG_0245,LBGVMAG_0074,LBGVMAG_0007,LBGVMAG_0010,LBGVMAG_0112,LBGVMAG_0173	0	3	0	0	0	7	TBP,_tbp;_transcription_initiation_factor_TFIID_TATA-box-binding_protein	03022 Basal transcription factors
ko:K03238	8	1	1	LBGVMAG_0032,LBGVMAG_0066,LBGVMAG_0154,LBGVMAG_0200,LBGVMAG_0207,LBGVMAG_0228,LBGVMAG_0247,LBGVMAG_0261,LBGVMAG_0161,LBGVMAG_0125	0	10	0	0	0	0	EIF2S2;_translation_initiation_factor_2_subunit_2	-
ko:K05658	5	1	4	LBGVMAG_0014,LBGVMAG_0096,LBGVMAG_0141,LBGVMAG_0168,LBGVMAG_0199,LBGVMAG_0068,LBGVMAG_0060,LBGVMAG_0103,LBGVMAG_0144,LBGVMAG_0195	0	8	0	0	2	0	ABCB1,_CD243;_ATP-binding_cassette,_subfamily_B_(MDR/TAP),_member_1	-
ko:K06904	6	1	3	LBGVMAG_0022,LBGVMAG_0073,LBGVMAG_0096,LBGVMAG_0104,LBGVMAG_0137,LBGVMAG_0193,LBGVMAG_0019,LBGVMAG_0070,LBGVMAG_0174,LBGVMAG_0252	0	7	0	0	0	3	GP4;_Escherichia/Staphylococcus_phage_prohead_protease	-
ko:K06966	3	5	2	LBGVMAG_0020,LBGVMAG_0092,LBGVMAG_0208,LBGVMAG_0041,LBGVMAG_0114,LBGVMAG_0139,LBGVMAG_0161,LBGVMAG_0244,LBGVMAG_0083,LBGVMAG_0125	0	7	0	0	3	0	ppnN;_pyrimidine/purine-5'-nucleotide_nucleosidase	00230 Purine metabolism; 00240 Pyrimidine metabolism
ko:K07407	3	2	5	LBGVMAG_0021,LBGVMAG_0025,LBGVMAG_0104,LBGVMAG_0052,LBGVMAG_0191,LBGVMAG_0185,LBGVMAG_0233,LBGVMAG_0271,LBGVMAG_0290,LBGVMAG_0293	0	10	0	0	0	0	E3.2.1.22B,_galA,_rafA;_alpha-galactosidase	00052 Galactose metabolism; 00561 Glycerolipid metabolism; 00600 Sphingolipid metabolism; 00603 Glycosphingolipid biosynthesis - globo and isoglobo series
ko:K08762	4	2	4	LBGVMAG_0025,LBGVMAG_0058,LBGVMAG_0110,LBGVMAG_0132,LBGVMAG_0084,LBGVMAG_0161,LBGVMAG_0063,LBGVMAG_0184,LBGVMAG_0271,LBGVMAG_0290	0	10	0	0	0	0	DBI,_ACBP;_diazepam-binding_inhibitor_(GABA_receptor_modulator,_acyl-CoA-binding_protein)	-
ko:K08956	6	2	2	LBGVMAG_0089,LBGVMAG_0109,LBGVMAG_0166,LBGVMAG_0208,LBGVMAG_0224,LBGVMAG_0241,LBGVMAG_0041,LBGVMAG_0114,LBGVMAG_0083,LBGVMAG_0135	0	10	0	0	0	0	AFG3;_AFG3_family_protein	-
ko:K09523	9	0	1	LBGVMAG_0030,LBGVMAG_0033,LBGVMAG_0050,LBGVMAG_0080,LBGVMAG_0096,LBGVMAG_0164,LBGVMAG_0187,LBGVMAG_0207,LBGVMAG_0217,LBGVMAG_0077	0	10	0	0	0	0	DNAJC3;_DnaJ_homolog_subfamily_C_member_3	04141 Protein processing in endoplasmic reticulum
ko:K09809	5	1	4	LBGVMAG_0005,LBGVMAG_0040,LBGVMAG_0150,LBGVMAG_0205,LBGVMAG_0231,LBGVMAG_0031,LBGVMAG_0035,LBGVMAG_0061,LBGVMAG_0075,LBGVMAG_0225	0	9	0	1	0	0	tagF;_CDP-glycerol_glycerophosphotransferase	00552 Teichoic acid biosynthesis
ko:K11068	5	0	5	LBGVMAG_0200,LBGVMAG_0207,LBGVMAG_0214,LBGVMAG_0222,LBGVMAG_0261,LBGVMAG_0010,LBGVMAG_0100,LBGVMAG_0184,LBGVMAG_0287,LBGVMAG_0290	0	9	0	0	0	1	hlyIII;_hemolysin_III	-
ko:K11592	6	0	4	LBGVMAG_0008,LBGVMAG_0011,LBGVMAG_0024,LBGVMAG_0034,LBGVMAG_0117,LBGVMAG_0245,LBGVMAG_0042,LBGVMAG_0044,LBGVMAG_0125,LBGVMAG_0173	0	3	0	7	0	0	DICER1,_DCR1;_endoribonuclease_Dicer	-
ko:K11654	4	1	5	LBGVMAG_0012,LBGVMAG_0164,LBGVMAG_0213,LBGVMAG_0262,LBGVMAG_0142,LBGVMAG_0002,LBGVMAG_0055,LBGVMAG_0237,LBGVMAG_0254,LBGVMAG_0263	0	9	0	1	0	0	SMARCA5,_SNF2H,_ISWI;_SWI/SNF-related_matrix-associated_actin-dependent_regulator_of_chromatin_subfamily_A_member_5	03082 ATP-dependent chromatin remodeling
ko:K12818	5	4	1	LBGVMAG_0092,LBGVMAG_0097,LBGVMAG_0217,LBGVMAG_0264,LBGVMAG_0274,LBGVMAG_0057,LBGVMAG_0114,LBGVMAG_0139,LBGVMAG_0161,LBGVMAG_0157	1	8	0	0	1	0	DHX8,_PRP22;_ATP-dependent_RNA_helicase_DHX8/PRP22	03040 Spliceosome
ko:K13335	7	1	2	LBGVMAG_0040,LBGVMAG_0058,LBGVMAG_0076,LBGVMAG_0081,LBGVMAG_0132,LBGVMAG_0154,LBGVMAG_0230,LBGVMAG_0084,LBGVMAG_0125,LBGVMAG_0188	0	10	0	0	0	0	PEX16;_peroxin-16	-
ko:K13346	3	2	5	LBGVMAG_0241,LBGVMAG_0273,LBGVMAG_0285,LBGVMAG_0041,LBGVMAG_0216,LBGVMAG_0053,LBGVMAG_0075,LBGVMAG_0083,LBGVMAG_0113,LBGVMAG_0242	0	9	0	0	1	0	PEX10;_peroxin-10	-
ko:K13412	4	2	4	LBGVMAG_0096,LBGVMAG_0127,LBGVMAG_0167,LBGVMAG_0212,LBGVMAG_0068,LBGVMAG_0074,LBGVMAG_0086,LBGVMAG_0111,LBGVMAG_0136,LBGVMAG_0211	0	8	0	0	1	1	CPK;_calcium-dependent_protein_kinase	-
ko:K14442	2	2	6	LBGVMAG_0025,LBGVMAG_0162,LBGVMAG_0280,LBGVMAG_0292,LBGVMAG_0063,LBGVMAG_0185,LBGVMAG_0190,LBGVMAG_0233,LBGVMAG_0290,LBGVMAG_0293	0	10	0	0	0	0	DHX36,_RHAU;_ATP-dependent_RNA_helicase_DHX36	03018 RNA degradation
ko:K14850	3	2	5	LBGVMAG_0092,LBGVMAG_0166,LBGVMAG_0213,LBGVMAG_0019,LBGVMAG_0161,LBGVMAG_0156,LBGVMAG_0174,LBGVMAG_0189,LBGVMAG_0233,LBGVMAG_0252	0	9	0	0	1	0	RRP8;_ribosomal_RNA-processing_protein_8	-
ko:K15692	3	4	3	LBGVMAG_0009,LBGVMAG_0062,LBGVMAG_0241,LBGVMAG_0049,LBGVMAG_0099,LBGVMAG_0105,LBGVMAG_0139,LBGVMAG_0129,LBGVMAG_0151,LBGVMAG_0176	0	10	0	0	0	0	RNF13,_RZF;_E3_ubiquitin-protein_ligase_RNF13	-
ko:K16698	3	1	6	LBGVMAG_0021,LBGVMAG_0030,LBGVMAG_0241,LBGVMAG_0039,LBGVMAG_0075,LBGVMAG_0093,LBGVMAG_0156,LBGVMAG_0246,LBGVMAG_0263,LBGVMAG_0281	0	10	0	0	0	0	tuaG;_teichuronic_acid_biosynthesis_glycosyltransferase_TuaG	-
ko:K17584	6	2	2	LBGVMAG_0092,LBGVMAG_0121,LBGVMAG_0141,LBGVMAG_0155,LBGVMAG_0239,LBGVMAG_0256,LBGVMAG_0153,LBGVMAG_0280,LBGVMAG_0116,LBGVMAG_0215	3	3	0	0	3	1	PCIF1;_phosphorylated_CTD-interacting_factor_1	-
ko:K19018	4	1	5	LBGVMAG_0207,LBGVMAG_0214,LBGVMAG_0261,LBGVMAG_0262,LBGVMAG_0037,LBGVMAG_0055,LBGVMAG_0094,LBGVMAG_0186,LBGVMAG_0237,LBGVMAG_0287	0	10	0	0	0	0	TNFAIP6,_TSG6;_tumor_necrosis_factor-inducible_gene_6_protein	-
ko:K20784	8	0	2	LBGVMAG_0005,LBGVMAG_0012,LBGVMAG_0040,LBGVMAG_0081,LBGVMAG_0164,LBGVMAG_0167,LBGVMAG_0172,LBGVMAG_0202,LBGVMAG_0010,LBGVMAG_0159	0	9	0	0	0	1	XEG113;_arabinosyltransferase	00514 Other types of O-glycan biosynthesis
ko:K21634	5	0	5	LBGVMAG_0059,LBGVMAG_0109,LBGVMAG_0199,LBGVMAG_0250,LBGVMAG_0282,LBGVMAG_0013,LBGVMAG_0046,LBGVMAG_0113,LBGVMAG_0135,LBGVMAG_0268	0	10	0	0	0	0	USP21;_ubiquitin_carboxyl-terminal_hydrolase_21	-
ko:K00088	7	1	1	LBGVMAG_0030,LBGVMAG_0109,LBGVMAG_0119,LBGVMAG_0126,LBGVMAG_0181,LBGVMAG_0212,LBGVMAG_0230,LBGVMAG_0280,LBGVMAG_0136	0	8	0	0	1	0	IMPDH,_guaB;_IMP_dehydrogenase	00230 Purine metabolism; 00983 Drug metabolism - other enzymes
ko:K00573	4	2	3	LBGVMAG_0181,LBGVMAG_0183,LBGVMAG_0208,LBGVMAG_0255,LBGVMAG_0099,LBGVMAG_0160,LBGVMAG_0174,LBGVMAG_0184,LBGVMAG_0195	0	9	0	0	0	0	E2.1.1.77,_pcm;_protein-L-isoaspartate(D-aspartate)_O-methyltransferase	-
ko:K01046	3	1	5	LBGVMAG_0165,LBGVMAG_0168,LBGVMAG_0193,LBGVMAG_0068,LBGVMAG_0060,LBGVMAG_0103,LBGVMAG_0144,LBGVMAG_0186,LBGVMAG_0189	1	6	0	0	1	1	lip,_TGL2;_triacylglycerol_lipase	00561 Glycerolipid metabolism
ko:K01166	4	2	3	LBGVMAG_0038,LBGVMAG_0050,LBGVMAG_0104,LBGVMAG_0247,LBGVMAG_0068,LBGVMAG_0087,LBGVMAG_0091,LBGVMAG_0101,LBGVMAG_0170	0	8	0	0	1	0	RNASET2;_ribonuclease_T2	-
ko:K01834	2	1	6	LBGVMAG_0021,LBGVMAG_0247,LBGVMAG_0177,LBGVMAG_0016,LBGVMAG_0063,LBGVMAG_0122,LBGVMAG_0170,LBGVMAG_0233,LBGVMAG_0271	0	9	0	0	0	0	PGAM,_gpmA;_2,3-bisphosphoglycerate-dependent_phosphoglycerate_mutase	00010 Glycolysis / Gluconeogenesis; 00680 Methane metabolism; 00260 Glycine, serine and threonine metabolism
ko:K03178	5	2	2	LBGVMAG_0032,LBGVMAG_0051,LBGVMAG_0126,LBGVMAG_0208,LBGVMAG_0247,LBGVMAG_0041,LBGVMAG_0161,LBGVMAG_0083,LBGVMAG_0125	0	9	0	0	0	0	UBE1,_UBA1;_ubiquitin-activating_enzyme_E1	04120 Ubiquitin mediated proteolysis
ko:K04079	6	1	2	LBGVMAG_0009,LBGVMAG_0127,LBGVMAG_0141,LBGVMAG_0149,LBGVMAG_0194,LBGVMAG_0221,LBGVMAG_0265,LBGVMAG_0116,LBGVMAG_0219	0	6	0	0	3	0	HSP90A,_htpG;_molecular_chaperone_HtpG	04141 Protein processing in endoplasmic reticulum
ko:K04646	1	3	5	LBGVMAG_0229,LBGVMAG_0037,LBGVMAG_0084,LBGVMAG_0234,LBGVMAG_0091,LBGVMAG_0094,LBGVMAG_0120,LBGVMAG_0176,LBGVMAG_0254	0	9	0	0	0	0	CLTC;_clathrin_heavy_chain	-
ko:K06853	5	2	2	LBGVMAG_0005,LBGVMAG_0009,LBGVMAG_0172,LBGVMAG_0187,LBGVMAG_0220,LBGVMAG_0019,LBGVMAG_0057,LBGVMAG_0043,LBGVMAG_0112	0	9	0	0	0	0	HAPLN4;_hyaluronan_and_proteoglycan_link_protein_4	-
ko:K06910	5	0	4	LBGVMAG_0066,LBGVMAG_0127,LBGVMAG_0154,LBGVMAG_0198,LBGVMAG_0269,LBGVMAG_0159,LBGVMAG_0211,LBGVMAG_0246,LBGVMAG_0271	0	9	0	0	0	0	PEBP,_TFS1;_phosphatidylethanolamine-binding_protein	-
ko:K07263	8	0	1	LBGVMAG_0005,LBGVMAG_0104,LBGVMAG_0155,LBGVMAG_0198,LBGVMAG_0207,LBGVMAG_0213,LBGVMAG_0214,LBGVMAG_0261,LBGVMAG_0100	0	9	0	0	0	0	pqqL;_zinc_protease	-
ko:K07502	6	2	1	LBGVMAG_0020,LBGVMAG_0022,LBGVMAG_0121,LBGVMAG_0140,LBGVMAG_0212,LBGVMAG_0261,LBGVMAG_0114,LBGVMAG_0139,LBGVMAG_0007	0	5	0	0	1	3	yprB;_uncharacterized_protein	-
ko:K07888	3	2	4	LBGVMAG_0167,LBGVMAG_0266,LBGVMAG_0273,LBGVMAG_0037,LBGVMAG_0054,LBGVMAG_0091,LBGVMAG_0129,LBGVMAG_0186,LBGVMAG_0286	0	9	0	0	0	0	RAB5B;_Ras-related_protein_Rab-5B	-
ko:K08869	4	2	3	LBGVMAG_0009,LBGVMAG_0181,LBGVMAG_0212,LBGVMAG_0220,LBGVMAG_0139,LBGVMAG_0191,LBGVMAG_0093,LBGVMAG_0136,LBGVMAG_0184	0	9	0	0	0	0	ADCK,_ABC1;_aarF_domain-containing_kinase	-
ko:K09474	9	0	0	LBGVMAG_0095,LBGVMAG_0178,LBGVMAG_0182,LBGVMAG_0198,LBGVMAG_0199,LBGVMAG_0218,LBGVMAG_0230,LBGVMAG_0250,LBGVMAG_0282	0	9	0	0	0	0	phoN;_acid_phosphatase_(class_A)	00740 Riboflavin metabolism
ko:K09518	7	1	1	LBGVMAG_0012,LBGVMAG_0032,LBGVMAG_0051,LBGVMAG_0081,LBGVMAG_0104,LBGVMAG_0149,LBGVMAG_0163,LBGVMAG_0161,LBGVMAG_0075	0	9	0	0	0	0	DNAJB12;_DnaJ_homolog_subfamily_B_member_12	04141 Protein processing in endoplasmic reticulum
ko:K10846	4	0	5	LBGVMAG_0036,LBGVMAG_0104,LBGVMAG_0178,LBGVMAG_0285,LBGVMAG_0060,LBGVMAG_0113,LBGVMAG_0125,LBGVMAG_0130,LBGVMAG_0226	0	9	0	0	0	0	ERCC5,_XPG,_RAD2;_DNA_excision_repair_protein_ERCC-5	03420 Nucleotide excision repair
ko:K10949	2	1	6	LBGVMAG_0025,LBGVMAG_0162,LBGVMAG_0292,LBGVMAG_0063,LBGVMAG_0185,LBGVMAG_0190,LBGVMAG_0233,LBGVMAG_0290,LBGVMAG_0293	0	9	0	0	0	0	KDELR;_ER_lumen_protein_retaining_receptor	-
ko:K11021	8	0	1	LBGVMAG_0036,LBGVMAG_0058,LBGVMAG_0069,LBGVMAG_0108,LBGVMAG_0194,LBGVMAG_0202,LBGVMAG_0205,LBGVMAG_0277,LBGVMAG_0002	0	8	0	1	0	0	tccC;_insecticidal_toxin_complex_protein_TccC	-
ko:K11085	5	1	3	LBGVMAG_0110,LBGVMAG_0127,LBGVMAG_0132,LBGVMAG_0166,LBGVMAG_0230,LBGVMAG_0265,LBGVMAG_0053,LBGVMAG_0136,LBGVMAG_0211	0	7	0	0	2	0	msbA;_ATP-binding_cassette,_subfamily_B,_bacterial_MsbA	-
ko:K11138	7	1	1	LBGVMAG_0006,LBGVMAG_0030,LBGVMAG_0104,LBGVMAG_0126,LBGVMAG_0143,LBGVMAG_0162,LBGVMAG_0253,LBGVMAG_0048,LBGVMAG_0286	0	9	0	0	0	0	RIF1;_telomere-associated_protein_RIF1	-
ko:K11253	4	2	3	LBGVMAG_0045,LBGVMAG_0121,LBGVMAG_0152,LBGVMAG_0193,LBGVMAG_0028,LBGVMAG_0074,LBGVMAG_0007,LBGVMAG_0010,LBGVMAG_0053	1	0	0	1	2	5	H3;_histone_H3	-
ko:K11269	3	2	4	LBGVMAG_0005,LBGVMAG_0119,LBGVMAG_0203,LBGVMAG_0142,LBGVMAG_0283,LBGVMAG_0070,LBGVMAG_0093,LBGVMAG_0101,LBGVMAG_0189	0	8	0	0	1	0	CTF18,_CHL12;_chromosome_transmission_fidelity_protein_18	-
ko:K11593	3	4	2	LBGVMAG_0147,LBGVMAG_0217,LBGVMAG_0274,LBGVMAG_0049,LBGVMAG_0087,LBGVMAG_0114,LBGVMAG_0160,LBGVMAG_0123,LBGVMAG_0236	0	9	0	0	0	0	ELF2C,_AGO;_eukaryotic_translation_initiation_factor_2C	-
ko:K11644	2	1	6	LBGVMAG_0025,LBGVMAG_0162,LBGVMAG_0292,LBGVMAG_0063,LBGVMAG_0185,LBGVMAG_0190,LBGVMAG_0233,LBGVMAG_0290,LBGVMAG_0293	0	9	0	0	0	0	SIN3A;_paired_amphipathic_helix_protein_Sin3a	-
ko:K11847	7	1	1	LBGVMAG_0006,LBGVMAG_0030,LBGVMAG_0104,LBGVMAG_0126,LBGVMAG_0143,LBGVMAG_0162,LBGVMAG_0253,LBGVMAG_0048,LBGVMAG_0286	0	9	0	0	0	0	USP19;_ubiquitin_carboxyl-terminal_hydrolase_19	-
ko:K11997	2	0	7	LBGVMAG_0036,LBGVMAG_0119,LBGVMAG_0029,LBGVMAG_0075,LBGVMAG_0131,LBGVMAG_0176,LBGVMAG_0185,LBGVMAG_0258,LBGVMAG_0263	0	6	2	0	1	0	TRIM2_3;_tripartite_motif-containing_protein_2/3	-
ko:K12015	6	1	2	LBGVMAG_0014,LBGVMAG_0059,LBGVMAG_0085,LBGVMAG_0096,LBGVMAG_0127,LBGVMAG_0201,LBGVMAG_0191,LBGVMAG_0061,LBGVMAG_0086	0	7	0	2	0	0	TRIM39;_tripartite_motif-containing_protein_39	-
ko:K12287	5	1	3	LBGVMAG_0036,LBGVMAG_0073,LBGVMAG_0089,LBGVMAG_0217,LBGVMAG_0228,LBGVMAG_0160,LBGVMAG_0090,LBGVMAG_0091,LBGVMAG_0131	0	9	0	0	0	0	mshQ;_MSHA_biogenesis_protein_MshQ	-
ko:K12367	1	3	5	LBGVMAG_0224,LBGVMAG_0039,LBGVMAG_0041,LBGVMAG_0057,LBGVMAG_0055,LBGVMAG_0075,LBGVMAG_0136,LBGVMAG_0171,LBGVMAG_0240	0	9	0	0	0	0	DOCK2;_dedicator_of_cytokinesis_protein_2	-
ko:K12979	5	1	3	LBGVMAG_0001,LBGVMAG_0030,LBGVMAG_0045,LBGVMAG_0066,LBGVMAG_0141,LBGVMAG_0161,LBGVMAG_0046,LBGVMAG_0083,LBGVMAG_0171	1	6	0	1	1	0	lpxO;_beta-hydroxylase	00540 Lipopolysaccharide biosynthesis
ko:K13472	3	3	3	LBGVMAG_0108,LBGVMAG_0224,LBGVMAG_0241,LBGVMAG_0124,LBGVMAG_0209,LBGVMAG_0248,LBGVMAG_0046,LBGVMAG_0196,LBGVMAG_0289	0	9	0	0	0	0	raxST;_sulfotransferase	-
ko:K13798	3	3	3	LBGVMAG_0210,LBGVMAG_0250,LBGVMAG_0269,LBGVMAG_0056,LBGVMAG_0248,LBGVMAG_0265,LBGVMAG_0094,LBGVMAG_0190,LBGVMAG_0219	0	7	0	0	2	0	rpoB;_DNA-directed_RNA_polymerase_subunit_B	03020 RNA polymerase
ko:K15125	4	0	5	LBGVMAG_0108,LBGVMAG_0166,LBGVMAG_0208,LBGVMAG_0217,LBGVMAG_0123,LBGVMAG_0156,LBGVMAG_0171,LBGVMAG_0236,LBGVMAG_0252	0	9	0	0	0	0	fhaB;_filamentous_hemagglutinin	-
ko:K15271	1	2	6	LBGVMAG_0222,LBGVMAG_0142,LBGVMAG_0191,LBGVMAG_0043,LBGVMAG_0094,LBGVMAG_0101,LBGVMAG_0125,LBGVMAG_0156,LBGVMAG_0170	0	9	0	0	0	0	HFM1,_MER3;_ATP-dependent_DNA_helicase_HFM1/MER3	-
ko:K17439	1	3	5	LBGVMAG_0224,LBGVMAG_0039,LBGVMAG_0041,LBGVMAG_0057,LBGVMAG_0055,LBGVMAG_0075,LBGVMAG_0136,LBGVMAG_0171,LBGVMAG_0240	0	9	0	0	0	0	MRPL35;_large_subunit_ribosomal_protein_L35	-
ko:K17733	6	0	3	LBGVMAG_0073,LBGVMAG_0096,LBGVMAG_0104,LBGVMAG_0110,LBGVMAG_0208,LBGVMAG_0212,LBGVMAG_0070,LBGVMAG_0151,LBGVMAG_0156	0	9	0	0	0	0	cwlK;_peptidoglycan_LD-endopeptidase_CwlK	-
ko:K19039	2	2	5	LBGVMAG_0011,LBGVMAG_0278,LBGVMAG_0037,LBGVMAG_0216,LBGVMAG_0091,LBGVMAG_0129,LBGVMAG_0171,LBGVMAG_0188,LBGVMAG_0246	0	8	0	1	0	0	ATL7_58_59;_E3_ubiquitin-protein_ligase_ATL7/58/59	-
ko:K19615	8	0	1	LBGVMAG_0036,LBGVMAG_0058,LBGVMAG_0069,LBGVMAG_0108,LBGVMAG_0194,LBGVMAG_0202,LBGVMAG_0205,LBGVMAG_0277,LBGVMAG_0002	0	8	0	1	0	0	fitD,_mcf;_insecticidal_toxin	-
ko:K20478	1	3	5	LBGVMAG_0229,LBGVMAG_0037,LBGVMAG_0084,LBGVMAG_0234,LBGVMAG_0091,LBGVMAG_0094,LBGVMAG_0120,LBGVMAG_0176,LBGVMAG_0254	0	9	0	0	0	0	GOLGB1;_golgin_subfamily_B_member_1	-
ko:K00384	4	2	2	LBGVMAG_0050,LBGVMAG_0092,LBGVMAG_0119,LBGVMAG_0277,LBGVMAG_0209,LBGVMAG_0244,LBGVMAG_0010,LBGVMAG_0112	0	4	0	0	3	1	trxB,_TRR;_thioredoxin_reductase_(NADPH)	00450 Selenocompound metabolism
ko:K00463	2	1	5	LBGVMAG_0020,LBGVMAG_0162,LBGVMAG_0107,LBGVMAG_0151,LBGVMAG_0175,LBGVMAG_0211,LBGVMAG_0237,LBGVMAG_0271	0	7	0	0	1	0	IDO,_INDO;_indoleamine_2,3-dioxygenase	00380 Tryptophan metabolism
ko:K00638	1	0	7	LBGVMAG_0162,LBGVMAG_0002,LBGVMAG_0060,LBGVMAG_0063,LBGVMAG_0122,LBGVMAG_0184,LBGVMAG_0252,LBGVMAG_0270	0	7	0	1	0	0	catB;_chloramphenicol_O-acetyltransferase_type_B	-
ko:K00698	2	3	3	LBGVMAG_0181,LBGVMAG_0229,LBGVMAG_0019,LBGVMAG_0209,LBGVMAG_0272,LBGVMAG_0136,LBGVMAG_0227,LBGVMAG_0270	0	8	0	0	0	0	CHS1;_chitin_synthase	00520 Amino sugar and nucleotide sugar metabolism
ko:K00750	2	4	2	LBGVMAG_0181,LBGVMAG_0241,LBGVMAG_0041,LBGVMAG_0087,LBGVMAG_0114,LBGVMAG_0139,LBGVMAG_0083,LBGVMAG_0125	0	8	0	0	0	0	GYG1,_GYG2;_glycogenin	00500 Starch and sucrose metabolism
ko:K00808	6	0	2	LBGVMAG_0014,LBGVMAG_0020,LBGVMAG_0092,LBGVMAG_0141,LBGVMAG_0155,LBGVMAG_0266,LBGVMAG_0136,LBGVMAG_0215	0	4	0	0	4	0	hss;_homospermidine_synthase	00960 Tropane, piperidine and pyridine alkaloid biosynthesis
ko:K01366	4	1	3	LBGVMAG_0092,LBGVMAG_0128,LBGVMAG_0162,LBGVMAG_0285,LBGVMAG_0265,LBGVMAG_0035,LBGVMAG_0252,LBGVMAG_0284	0	6	0	0	2	0	CTSH;_cathepsin_H	-
ko:K01371	6	2	0	LBGVMAG_0036,LBGVMAG_0126,LBGVMAG_0158,LBGVMAG_0187,LBGVMAG_0262,LBGVMAG_0285,LBGVMAG_0067,LBGVMAG_0191	0	8	0	0	0	0	CTSK;_cathepsin_K	-
ko:K01652	5	2	1	LBGVMAG_0001,LBGVMAG_0003,LBGVMAG_0059,LBGVMAG_0078,LBGVMAG_0162,LBGVMAG_0039,LBGVMAG_0067,LBGVMAG_0063	0	5	0	3	0	0	E2.2.1.6L,_ilvB,_ilvG,_ilvI;_acetolactate_synthase_I/II/III_large_subunit	00650 Butanoate metabolism; 00660 C5-Branched dibasic acid metabolism; 00290 Valine, leucine and isoleucine biosynthesis; 00770 Pantothenate and CoA biosynthesis
ko:K01893	6	1	1	LBGVMAG_0066,LBGVMAG_0126,LBGVMAG_0134,LBGVMAG_0208,LBGVMAG_0212,LBGVMAG_0229,LBGVMAG_0161,LBGVMAG_0125	0	8	0	0	0	0	NARS,_asnS;_asparaginyl-tRNA_synthetase	00970 Aminoacyl-tRNA biosynthesis
ko:K02600	7	0	1	LBGVMAG_0032,LBGVMAG_0051,LBGVMAG_0119,LBGVMAG_0126,LBGVMAG_0134,LBGVMAG_0208,LBGVMAG_0229,LBGVMAG_0116	0	7	0	0	1	0	nusA;_transcription_termination/antitermination_protein_NusA	-
ko:K03789	5	1	2	LBGVMAG_0032,LBGVMAG_0051,LBGVMAG_0126,LBGVMAG_0213,LBGVMAG_0230,LBGVMAG_0031,LBGVMAG_0075,LBGVMAG_0195	0	8	0	0	0	0	rimI;_[ribosomal_protein_S18]-alanine_N-acetyltransferase	-
ko:K03841	1	1	6	LBGVMAG_0203,LBGVMAG_0107,LBGVMAG_0043,LBGVMAG_0101,LBGVMAG_0170,LBGVMAG_0271,LBGVMAG_0284,LBGVMAG_0291	0	8	0	0	0	0	FBP,_fbp;_fructose-1,6-bisphosphatase_I	00010 Glycolysis / Gluconeogenesis; 00030 Pentose phosphate pathway; 00051 Fructose and mannose metabolism; 00710 Carbon fixation by Calvin cycle; 00680 Methane metabolism
ko:K04043	6	1	1	LBGVMAG_0032,LBGVMAG_0051,LBGVMAG_0119,LBGVMAG_0133,LBGVMAG_0247,LBGVMAG_0255,LBGVMAG_0161,LBGVMAG_0116	0	7	0	0	1	0	dnaK,_HSPA9;_molecular_chaperone_DnaK	03018 RNA degradation
ko:K04078	2	0	6	LBGVMAG_0230,LBGVMAG_0247,LBGVMAG_0047,LBGVMAG_0070,LBGVMAG_0156,LBGVMAG_0188,LBGVMAG_0189,LBGVMAG_0206	0	7	0	1	0	0	groES,_HSPE1;_chaperonin_GroES	-
ko:K04487	3	2	3	LBGVMAG_0045,LBGVMAG_0239,LBGVMAG_0256,LBGVMAG_0153,LBGVMAG_0169,LBGVMAG_0063,LBGVMAG_0115,LBGVMAG_0157	6	2	0	0	0	0	iscS,_NFS1;_cysteine_desulfurase	00730 Thiamine metabolism; 04122 Sulfur relay system
ko:K05873	5	0	3	LBGVMAG_0134,LBGVMAG_0181,LBGVMAG_0203,LBGVMAG_0229,LBGVMAG_0269,LBGVMAG_0101,LBGVMAG_0136,LBGVMAG_0211	0	8	0	0	0	0	cyaB;_adenylate_cyclase,_class_2	00230 Purine metabolism
ko:K06148	3	3	2	LBGVMAG_0092,LBGVMAG_0128,LBGVMAG_0266,LBGVMAG_0249,LBGVMAG_0265,LBGVMAG_0280,LBGVMAG_0053,LBGVMAG_0271	0	5	0	0	3	0	ABCC-BAC;_ATP-binding_cassette,_subfamily_C,_bacterial	-
ko:K07277	1	1	6	LBGVMAG_0241,LBGVMAG_0107,LBGVMAG_0016,LBGVMAG_0091,LBGVMAG_0151,LBGVMAG_0252,LBGVMAG_0284,LBGVMAG_0291	0	8	0	0	0	0	SAM50,_TOB55,_bamA;_outer_membrane_protein_insertion_porin_family	-
ko:K07456	4	0	4	LBGVMAG_0141,LBGVMAG_0212,LBGVMAG_0217,LBGVMAG_0277,LBGVMAG_0060,LBGVMAG_0077,LBGVMAG_0103,LBGVMAG_0130	0	7	0	0	1	0	mutS2;_DNA_mismatch_repair_protein_MutS2	03430 Mismatch repair
ko:K07496	1	3	4	LBGVMAG_0119,LBGVMAG_0114,LBGVMAG_0161,LBGVMAG_0275,LBGVMAG_0070,LBGVMAG_0125,LBGVMAG_0156,LBGVMAG_0219	0	5	0	0	3	0	K07496;_putative_transposase	-
ko:K07874	2	4	2	LBGVMAG_0080,LBGVMAG_0285,LBGVMAG_0041,LBGVMAG_0161,LBGVMAG_0249,LBGVMAG_0265,LBGVMAG_0246,LBGVMAG_0258	0	6	1	0	1	0	RAB1A;_Ras-related_protein_Rab-1A	-
ko:K08281	7	0	1	LBGVMAG_0106,LBGVMAG_0119,LBGVMAG_0126,LBGVMAG_0127,LBGVMAG_0152,LBGVMAG_0181,LBGVMAG_0255,LBGVMAG_0144	0	6	0	1	1	0	pncA;_nicotinamidase/pyrazinamidase	00760 Nicotinate and nicotinamide metabolism
ko:K08832	7	0	1	LBGVMAG_0032,LBGVMAG_0051,LBGVMAG_0126,LBGVMAG_0134,LBGVMAG_0141,LBGVMAG_0229,LBGVMAG_0247,LBGVMAG_0116	0	7	0	0	1	0	SRPK3,_STK23;_serine/threonine-protein_kinase_SRPK3	-
ko:K09186	3	3	2	LBGVMAG_0066,LBGVMAG_0134,LBGVMAG_0243,LBGVMAG_0041,LBGVMAG_0114,LBGVMAG_0248,LBGVMAG_0211,LBGVMAG_0271	0	8	0	0	0	0	MLL1;_[histone_H3]-lysine4_N-trimethyltransferase_MLL1	00310 Lysine degradation
ko:K09507	3	2	3	LBGVMAG_0146,LBGVMAG_0158,LBGVMAG_0241,LBGVMAG_0114,LBGVMAG_0177,LBGVMAG_0100,LBGVMAG_0215,LBGVMAG_0236	0	7	0	0	1	0	DNAJB1;_DnaJ_homolog_subfamily_B_member_1	04141 Protein processing in endoplasmic reticulum
ko:K09519	2	2	4	LBGVMAG_0162,LBGVMAG_0224,LBGVMAG_0052,LBGVMAG_0283,LBGVMAG_0120,LBGVMAG_0159,LBGVMAG_0185,LBGVMAG_0233	0	8	0	0	0	0	DNAJB13;_DnaJ_homolog_subfamily_B_member_13	-
ko:K09540	5	2	1	LBGVMAG_0095,LBGVMAG_0119,LBGVMAG_0181,LBGVMAG_0182,LBGVMAG_0198,LBGVMAG_0049,LBGVMAG_0292,LBGVMAG_0290	0	7	0	0	1	0	SEC63,_DNAJC23;_translocation_protein_SEC63	03060 Protein export; 04141 Protein processing in endoplasmic reticulum
ko:K10632	6	1	1	LBGVMAG_0001,LBGVMAG_0009,LBGVMAG_0168,LBGVMAG_0183,LBGVMAG_0224,LBGVMAG_0238,LBGVMAG_0031,LBGVMAG_0259	0	7	0	1	0	0	BRAP;_BRCA1-associated_protein	-
ko:K10716	4	1	3	LBGVMAG_0092,LBGVMAG_0198,LBGVMAG_0247,LBGVMAG_0278,LBGVMAG_0272,LBGVMAG_0015,LBGVMAG_0176,LBGVMAG_0270	0	7	0	0	1	0	kch,_trkA,_mthK,_pch;_voltage-gated_potassium_channel	-
ko:K10848	3	1	4	LBGVMAG_0012,LBGVMAG_0154,LBGVMAG_0163,LBGVMAG_0160,LBGVMAG_0075,LBGVMAG_0122,LBGVMAG_0130,LBGVMAG_0188	0	8	0	0	0	0	ERCC4,_XPF;_DNA_excision_repair_protein_ERCC-4	03420 Nucleotide excision repair; 03460 Fanconi anemia pathway
ko:K11296	6	1	1	LBGVMAG_0020,LBGVMAG_0062,LBGVMAG_0073,LBGVMAG_0102,LBGVMAG_0181,LBGVMAG_0212,LBGVMAG_0244,LBGVMAG_0017	0	5	0	0	3	0	HMGB3;_high_mobility_group_protein_B3	-
ko:K11366	4	1	3	LBGVMAG_0058,LBGVMAG_0134,LBGVMAG_0208,LBGVMAG_0229,LBGVMAG_0052,LBGVMAG_0185,LBGVMAG_0288,LBGVMAG_0290	0	8	0	0	0	0	USP22_27_51,_UBP8;_ubiquitin_carboxyl-terminal_hydrolase_22/27/51	-
ko:K11367	3	3	2	LBGVMAG_0097,LBGVMAG_0243,LBGVMAG_0262,LBGVMAG_0028,LBGVMAG_0142,LBGVMAG_0275,LBGVMAG_0101,LBGVMAG_0170	0	6	0	0	2	0	CHD1;_chromodomain-helicase-DNA-binding_protein_1	-
ko:K12158	4	2	2	LBGVMAG_0003,LBGVMAG_0126,LBGVMAG_0266,LBGVMAG_0273,LBGVMAG_0084,LBGVMAG_0249,LBGVMAG_0225,LBGVMAG_0246	0	7	0	1	0	0	NEDD8;_ubiquitin-like_protein_Nedd8	-
ko:K14162	7	0	1	LBGVMAG_0059,LBGVMAG_0141,LBGVMAG_0187,LBGVMAG_0198,LBGVMAG_0208,LBGVMAG_0212,LBGVMAG_0229,LBGVMAG_0063	0	7	0	0	1	0	dnaE2;_error-prone_DNA_polymerase	-
ko:K15173	3	1	4	LBGVMAG_0008,LBGVMAG_0021,LBGVMAG_0180,LBGVMAG_0292,LBGVMAG_0063,LBGVMAG_0233,LBGVMAG_0288,LBGVMAG_0293	0	7	0	1	0	0	TTF2;_transcription_termination_factor_2	-
ko:K15519	4	2	2	LBGVMAG_0014,LBGVMAG_0066,LBGVMAG_0165,LBGVMAG_0183,LBGVMAG_0028,LBGVMAG_0169,LBGVMAG_0043,LBGVMAG_0116	1	6	0	0	1	0	dck;_deoxyadenosine/deoxycytidine_kinase	00230 Purine metabolism; 00240 Pyrimidine metabolism
ko:K17105	6	0	2	LBGVMAG_0021,LBGVMAG_0066,LBGVMAG_0104,LBGVMAG_0108,LBGVMAG_0127,LBGVMAG_0128,LBGVMAG_0046,LBGVMAG_0093	0	8	0	0	0	0	E2.5.1.42;_geranylgeranylglycerol-phosphate_geranylgeranyltransferase	00564 Glycerophospholipid metabolism
ko:K17592	8	0	0	LBGVMAG_0001,LBGVMAG_0003,LBGVMAG_0008,LBGVMAG_0078,LBGVMAG_0096,LBGVMAG_0117,LBGVMAG_0167,LBGVMAG_0187	0	3	0	5	0	0	SACS;_sacsin	-
ko:K17821	2	1	5	LBGVMAG_0126,LBGVMAG_0207,LBGVMAG_0039,LBGVMAG_0123,LBGVMAG_0129,LBGVMAG_0185,LBGVMAG_0281,LBGVMAG_0288	0	8	0	0	0	0	RNF165;_E3_ubiquitin-protein_ligase_RNF165	-
ko:K19306	7	0	1	LBGVMAG_0033,LBGVMAG_0038,LBGVMAG_0119,LBGVMAG_0166,LBGVMAG_0200,LBGVMAG_0201,LBGVMAG_0213,LBGVMAG_0175	0	7	0	0	1	0	BUD23;_18S_rRNA_(guanine1575-N7)-methyltransferase	-
ko:K21440	5	1	2	LBGVMAG_0146,LBGVMAG_0147,LBGVMAG_0180,LBGVMAG_0208,LBGVMAG_0222,LBGVMAG_0048,LBGVMAG_0055,LBGVMAG_0077	0	8	0	0	0	0	ANKRD50;_ankyrin_repeat_domain-containing_protein_50	-
ko:K22406	3	1	4	LBGVMAG_0119,LBGVMAG_0181,LBGVMAG_0257,LBGVMAG_0248,LBGVMAG_0070,LBGVMAG_0091,LBGVMAG_0226,LBGVMAG_0287	0	7	0	0	1	0	JBP1;_thymine_dioxygenase	-
ko:K00134	1	1	5	LBGVMAG_0104,LBGVMAG_0107,LBGVMAG_0043,LBGVMAG_0101,LBGVMAG_0170,LBGVMAG_0271,LBGVMAG_0284	0	7	0	0	0	0	GAPDH,_gapA;_glyceraldehyde_3-phosphate_dehydrogenase_(phosphorylating)	00010 Glycolysis / Gluconeogenesis; 00710 Carbon fixation by Calvin cycle
ko:K00326	7	0	0	LBGVMAG_0009,LBGVMAG_0149,LBGVMAG_0167,LBGVMAG_0168,LBGVMAG_0181,LBGVMAG_0221,LBGVMAG_0241	0	7	0	0	0	0	CYB5R;_cytochrome-b5_reductase	00520 Amino sugar and nucleotide sugar metabolism
ko:K00469	5	1	1	LBGVMAG_0038,LBGVMAG_0050,LBGVMAG_0181,LBGVMAG_0212,LBGVMAG_0269,LBGVMAG_0068,LBGVMAG_0170	0	6	0	0	1	0	MIOX;_inositol_oxygenase	00053 Ascorbate and aldarate metabolism; 00562 Inositol phosphate metabolism
ko:K00806	3	2	2	LBGVMAG_0005,LBGVMAG_0141,LBGVMAG_0274,LBGVMAG_0124,LBGVMAG_0235,LBGVMAG_0077,LBGVMAG_0196	0	6	0	0	1	0	uppS;_undecaprenyl_diphosphate_synthase	00550 Peptidoglycan biosynthesis; 00900 Terpenoid backbone biosynthesis
ko:K00855	4	0	3	LBGVMAG_0050,LBGVMAG_0066,LBGVMAG_0269,LBGVMAG_0274,LBGVMAG_0123,LBGVMAG_0170,LBGVMAG_0287	0	7	0	0	0	0	PRK,_prkB;_phosphoribulokinase	00710 Carbon fixation by Calvin cycle
ko:K00971	3	1	3	LBGVMAG_0104,LBGVMAG_0127,LBGVMAG_0167,LBGVMAG_0064,LBGVMAG_0101,LBGVMAG_0159,LBGVMAG_0170	0	6	1	0	0	0	manC,_cpsB;_mannose-1-phosphate_guanylyltransferase	00051 Fructose and mannose metabolism; 00520 Amino sugar and nucleotide sugar metabolism; 00541 O-Antigen nucleotide sugar biosynthesis
ko:K01104	5	1	1	LBGVMAG_0008,LBGVMAG_0011,LBGVMAG_0034,LBGVMAG_0212,LBGVMAG_0241,LBGVMAG_0142,LBGVMAG_0055	0	4	0	3	0	0	E3.1.3.48;_protein-tyrosine_phosphatase	-
ko:K01519	5	0	2	LBGVMAG_0126,LBGVMAG_0134,LBGVMAG_0155,LBGVMAG_0212,LBGVMAG_0229,LBGVMAG_0136,LBGVMAG_0271	0	7	0	0	0	0	rdgB,_ITPA;_XTP/dITP_diphosphohydrolase	00230 Purine metabolism; 00983 Drug metabolism - other enzymes
ko:K01596	0	1	6	LBGVMAG_0234,LBGVMAG_0043,LBGVMAG_0090,LBGVMAG_0091,LBGVMAG_0156,LBGVMAG_0242,LBGVMAG_0246	0	7	0	0	0	0	E4.1.1.32,_pckA,_PCK;_phosphoenolpyruvate_carboxykinase_(GTP)	00010 Glycolysis / Gluconeogenesis; 00020 Citrate cycle (TCA cycle); 00620 Pyruvate metabolism
ko:K01654	6	0	1	LBGVMAG_0066,LBGVMAG_0127,LBGVMAG_0134,LBGVMAG_0208,LBGVMAG_0229,LBGVMAG_0269,LBGVMAG_0211	0	7	0	0	0	0	neuB,_nnaB;_N-acetylneuraminate_synthase	00520 Amino sugar and nucleotide sugar metabolism; 00541 O-Antigen nucleotide sugar biosynthesis
ko:K01921	1	4	2	LBGVMAG_0224,LBGVMAG_0107,LBGVMAG_0161,LBGVMAG_0216,LBGVMAG_0248,LBGVMAG_0268,LBGVMAG_0291	0	7	0	0	0	0	ddl;_D-alanine-D-alanine_ligase	00470 D-Amino acid metabolism; 00550 Peptidoglycan biosynthesis
ko:K01939	5	1	1	LBGVMAG_0058,LBGVMAG_0119,LBGVMAG_0181,LBGVMAG_0202,LBGVMAG_0262,LBGVMAG_0280,LBGVMAG_0070	0	6	0	0	1	0	purA,_ADSS;_adenylosuccinate_synthase	00230 Purine metabolism; 00250 Alanine, aspartate and glutamate metabolism
ko:K02316	5	0	2	LBGVMAG_0073,LBGVMAG_0096,LBGVMAG_0155,LBGVMAG_0168,LBGVMAG_0181,LBGVMAG_0035,LBGVMAG_0186	0	7	0	0	0	0	dnaG;_DNA_primase	03030 DNA replication
ko:K03018	3	2	2	LBGVMAG_0066,LBGVMAG_0212,LBGVMAG_0213,LBGVMAG_0028,LBGVMAG_0052,LBGVMAG_0258,LBGVMAG_0291	0	5	1	0	1	0	RPC1,_POLR3A;_DNA-directed_RNA_polymerase_III_subunit_RPC1	03020 RNA polymerase
ko:K03242	3	2	2	LBGVMAG_0032,LBGVMAG_0051,LBGVMAG_0247,LBGVMAG_0161,LBGVMAG_0244,LBGVMAG_0122,LBGVMAG_0125	0	6	0	0	1	0	EIF2S3;_translation_initiation_factor_2_subunit_3	-
ko:K03321	7	0	0	LBGVMAG_0095,LBGVMAG_0109,LBGVMAG_0178,LBGVMAG_0182,LBGVMAG_0198,LBGVMAG_0199,LBGVMAG_0250	0	7	0	0	0	0	TC.SULP;_sulfate_permease,_SulP_family	-
ko:K03358	4	1	2	LBGVMAG_0032,LBGVMAG_0134,LBGVMAG_0194,LBGVMAG_0229,LBGVMAG_0041,LBGVMAG_0010,LBGVMAG_0111	0	6	0	0	0	1	APC11,_ANAPC11;_anaphase-promoting_complex_subunit_11	04120 Ubiquitin mediated proteolysis
ko:K03497	4	0	3	LBGVMAG_0040,LBGVMAG_0096,LBGVMAG_0164,LBGVMAG_0187,LBGVMAG_0035,LBGVMAG_0174,LBGVMAG_0188	0	7	0	0	0	0	parB,_spo0J;_ParB_family_transcriptional_regulator,_chromosome_partitioning_protein	-
ko:K03601	5	1	1	LBGVMAG_0032,LBGVMAG_0051,LBGVMAG_0097,LBGVMAG_0213,LBGVMAG_0228,LBGVMAG_0161,LBGVMAG_0125	0	7	0	0	0	0	xseA;_exodeoxyribonuclease_VII_large_subunit	03430 Mismatch repair
ko:K06993	6	1	0	LBGVMAG_0119,LBGVMAG_0126,LBGVMAG_0134,LBGVMAG_0181,LBGVMAG_0229,LBGVMAG_0261,LBGVMAG_0280	0	6	0	0	1	0	K06993;_ribonuclease_H-related_protein	-
ko:K07278	1	1	5	LBGVMAG_0241,LBGVMAG_0107,LBGVMAG_0016,LBGVMAG_0091,LBGVMAG_0252,LBGVMAG_0284,LBGVMAG_0291	0	7	0	0	0	0	tamA;_translocation_and_assembly_module_TamA	-
ko:K07887	2	3	2	LBGVMAG_0266,LBGVMAG_0273,LBGVMAG_0037,LBGVMAG_0054,LBGVMAG_0249,LBGVMAG_0091,LBGVMAG_0286	0	7	0	0	0	0	RAB5A;_Ras-related_protein_Rab-5A	-
ko:K07889	2	3	2	LBGVMAG_0266,LBGVMAG_0273,LBGVMAG_0037,LBGVMAG_0054,LBGVMAG_0249,LBGVMAG_0091,LBGVMAG_0286	0	7	0	0	0	0	RAB5C;_Ras-related_protein_Rab-5C	-
ko:K07901	4	0	3	LBGVMAG_0080,LBGVMAG_0202,LBGVMAG_0213,LBGVMAG_0266,LBGVMAG_0029,LBGVMAG_0083,LBGVMAG_0159	0	6	1	0	0	0	RAB8A,_MEL;_Ras-related_protein_Rab-8A	-
ko:K07976	2	2	3	LBGVMAG_0038,LBGVMAG_0213,LBGVMAG_0041,LBGVMAG_0161,LBGVMAG_0029,LBGVMAG_0083,LBGVMAG_0258	0	5	2	0	0	0	RAB;_Rab_family,_other	-
ko:K08075	4	1	2	LBGVMAG_0110,LBGVMAG_0134,LBGVMAG_0208,LBGVMAG_0277,LBGVMAG_0071,LBGVMAG_0136,LBGVMAG_0236	0	6	0	0	1	0	E3.1.3.32;_polynucleotide_3'-phosphatase	-
ko:K08286	2	0	5	LBGVMAG_0006,LBGVMAG_0168,LBGVMAG_0090,LBGVMAG_0103,LBGVMAG_0125,LBGVMAG_0159,LBGVMAG_0195	0	7	0	0	0	0	E2.7.11.-;_protein-serine/threonine_kinase	-
ko:K08677	2	1	4	LBGVMAG_0273,LBGVMAG_0274,LBGVMAG_0248,LBGVMAG_0029,LBGVMAG_0125,LBGVMAG_0135,LBGVMAG_0206	0	6	1	0	0	0	kscP,_scpA;_kumamolisin	-
ko:K08851	2	0	5	LBGVMAG_0224,LBGVMAG_0241,LBGVMAG_0015,LBGVMAG_0131,LBGVMAG_0135,LBGVMAG_0176,LBGVMAG_0227	0	7	0	0	0	0	TP53RK,_PRPK,_BUD32;_TP53_regulating_kinase_and_related_kinases	-
ko:K09512	5	1	1	LBGVMAG_0025,LBGVMAG_0096,LBGVMAG_0127,LBGVMAG_0167,LBGVMAG_0247,LBGVMAG_0216,LBGVMAG_0156	0	7	0	0	0	0	DNAJB6;_DnaJ_homolog_subfamily_B_member_6	-
ko:K10226	6	0	1	LBGVMAG_0104,LBGVMAG_0109,LBGVMAG_0166,LBGVMAG_0182,LBGVMAG_0199,LBGVMAG_0250,LBGVMAG_0090	0	7	0	0	0	0	FADS2;_acyl-CoA_6-desaturase_(Delta-6_desaturase)	00592 alpha-Linolenic acid metabolism; 01040 Biosynthesis of unsaturated fatty acids
ko:K10249	1	0	6	LBGVMAG_0110,LBGVMAG_0055,LBGVMAG_0159,LBGVMAG_0195,LBGVMAG_0259,LBGVMAG_0263,LBGVMAG_0286	0	7	0	0	0	0	ELOVL4;_elongation_of_very_long_chain_fatty_acids_protein_4	00062 Fatty acid elongation; 01040 Biosynthesis of unsaturated fatty acids
ko:K11157	1	1	5	LBGVMAG_0062,LBGVMAG_0272,LBGVMAG_0055,LBGVMAG_0094,LBGVMAG_0148,LBGVMAG_0151,LBGVMAG_0159	0	7	0	0	0	0	PNPLA4;_patatin-like_phospholipase_domain-containing_protein_4	00830 Retinol metabolism
ko:K11159	7	0	0	LBGVMAG_0021,LBGVMAG_0030,LBGVMAG_0066,LBGVMAG_0104,LBGVMAG_0106,LBGVMAG_0108,LBGVMAG_0127	0	7	0	0	0	0	K11159;_carotenoid_cleavage_oxygenase	-
ko:K11254	2	3	2	LBGVMAG_0152,LBGVMAG_0179,LBGVMAG_0028,LBGVMAG_0074,LBGVMAG_0265,LBGVMAG_0053,LBGVMAG_0219	0	0	0	1	5	1	H4;_histone_H4	-
ko:K11971	3	1	3	LBGVMAG_0092,LBGVMAG_0147,LBGVMAG_0266,LBGVMAG_0248,LBGVMAG_0029,LBGVMAG_0072,LBGVMAG_0190	1	4	1	0	1	0	RNF14,_ARA54;_E3_ubiquitin-protein_ligase_RNF14	-
ko:K12585	4	1	2	LBGVMAG_0097,LBGVMAG_0127,LBGVMAG_0167,LBGVMAG_0264,LBGVMAG_0216,LBGVMAG_0122,LBGVMAG_0157	1	6	0	0	0	0	DIS3,_RRP44;_exosome_complex_exonuclease_DIS3/RRP44	03018 RNA degradation
ko:K13281	3	3	1	LBGVMAG_0092,LBGVMAG_0141,LBGVMAG_0213,LBGVMAG_0244,LBGVMAG_0248,LBGVMAG_0275,LBGVMAG_0215	0	2	0	0	5	0	uvsE,_UVE1;_UV_DNA_damage_endonuclease	-
ko:K13499	2	0	5	LBGVMAG_0104,LBGVMAG_0141,LBGVMAG_0082,LBGVMAG_0100,LBGVMAG_0192,LBGVMAG_0284,LBGVMAG_0291	0	6	0	0	1	0	CHSY;_chondroitin_sulfate_synthase	00532 Glycosaminoglycan biosynthesis - chondroitin sulfate / dermatan sulfate
ko:K14457	6	0	1	LBGVMAG_0069,LBGVMAG_0081,LBGVMAG_0097,LBGVMAG_0152,LBGVMAG_0155,LBGVMAG_0243,LBGVMAG_0086	0	6	0	1	0	0	MOGAT2,_MGAT2;_2-acylglycerol_O-acyltransferase_2	00561 Glycerolipid metabolism
ko:K14803	4	2	1	LBGVMAG_0020,LBGVMAG_0126,LBGVMAG_0200,LBGVMAG_0255,LBGVMAG_0114,LBGVMAG_0161,LBGVMAG_0116	0	6	0	0	1	0	PTC2_3;_protein_phosphatase_PTC2/3	-
ko:K14815	5	0	2	LBGVMAG_0182,LBGVMAG_0198,LBGVMAG_0199,LBGVMAG_0218,LBGVMAG_0282,LBGVMAG_0029,LBGVMAG_0270	0	6	1	0	0	0	MRT4;_mRNA_turnover_protein_4	-
ko:K15502	2	2	3	LBGVMAG_0036,LBGVMAG_0147,LBGVMAG_0114,LBGVMAG_0244,LBGVMAG_0116,LBGVMAG_0211,LBGVMAG_0236	0	6	0	0	1	0	ANKRD28;_serine/threonine-protein_phosphatase_6_regulatory_ankyrin_repeat_subunit_A	-
ko:K16011	3	0	4	LBGVMAG_0104,LBGVMAG_0127,LBGVMAG_0167,LBGVMAG_0093,LBGVMAG_0101,LBGVMAG_0159,LBGVMAG_0170	0	7	0	0	0	0	algA,_xanB,_rfbA,_wbpW,_pslB;_mannose-1-phosphate_guanylyltransferase_/_mannose-6-phosphate_isomerase	00051 Fructose and mannose metabolism; 00520 Amino sugar and nucleotide sugar metabolism; 00541 O-Antigen nucleotide sugar biosynthesis
ko:K16290	5	2	0	LBGVMAG_0036,LBGVMAG_0126,LBGVMAG_0187,LBGVMAG_0228,LBGVMAG_0285,LBGVMAG_0067,LBGVMAG_0191	0	7	0	0	0	0	XCP;_xylem_cysteine_proteinase	-
ko:K16765	1	2	4	LBGVMAG_0152,LBGVMAG_0052,LBGVMAG_0105,LBGVMAG_0129,LBGVMAG_0175,LBGVMAG_0237,LBGVMAG_0263	0	6	0	1	0	0	CEP78;_centrosomal_protein_CEP78	-
ko:K17513	3	2	2	LBGVMAG_0006,LBGVMAG_0021,LBGVMAG_0243,LBGVMAG_0048,LBGVMAG_0057,LBGVMAG_0129,LBGVMAG_0171	0	7	0	0	0	0	CLEC17A;_C-type_lectin_superfamily_17_member_A	-
ko:K18754	1	4	2	LBGVMAG_0162,LBGVMAG_0084,LBGVMAG_0197,LBGVMAG_0235,LBGVMAG_0292,LBGVMAG_0015,LBGVMAG_0120	0	7	0	0	0	0	LIN28;_protein_lin-28	-
ko:K18777	5	1	1	LBGVMAG_0045,LBGVMAG_0137,LBGVMAG_0165,LBGVMAG_0229,LBGVMAG_0239,LBGVMAG_0153,LBGVMAG_0215	4	1	0	0	1	1	MTR3,_MT57;_cap3/cap4_methyltransferase	-
ko:K19619	2	3	2	LBGVMAG_0066,LBGVMAG_0119,LBGVMAG_0041,LBGVMAG_0084,LBGVMAG_0099,LBGVMAG_0015,LBGVMAG_0125	0	6	0	0	1	0	TDP2;_tyrosyl-DNA_phosphodiesterase_2	-
ko:K19789	3	2	2	LBGVMAG_0095,LBGVMAG_0127,LBGVMAG_0241,LBGVMAG_0071,LBGVMAG_0280,LBGVMAG_0070,LBGVMAG_0211	0	6	0	0	1	0	radD;_DNA_repair_protein_RadD	-
ko:K21016	2	3	2	LBGVMAG_0006,LBGVMAG_0241,LBGVMAG_0039,LBGVMAG_0064,LBGVMAG_0088,LBGVMAG_0093,LBGVMAG_0156	0	6	1	0	0	0	FAEA;_feruloyl_esterase	-
ko:K21946	3	1	3	LBGVMAG_0141,LBGVMAG_0213,LBGVMAG_0273,LBGVMAG_0249,LBGVMAG_0029,LBGVMAG_0186,LBGVMAG_0286	0	5	1	0	1	0	DUSP6;_dual_specificity_phosphatase_6	-
ko:K00227	3	0	3	LBGVMAG_0097,LBGVMAG_0126,LBGVMAG_0243,LBGVMAG_0077,LBGVMAG_0284,LBGVMAG_0287	0	6	0	0	0	0	SC5DL,_ERG3;_Delta7-sterol_5-desaturase	00100 Steroid biosynthesis
ko:K00390	4	2	0	LBGVMAG_0089,LBGVMAG_0106,LBGVMAG_0194,LBGVMAG_0207,LBGVMAG_0041,LBGVMAG_0161	0	6	0	0	0	0	cysH;_phosphoadenosine_phosphosulfate_reductase	00920 Sulfur metabolism
ko:K00413	4	1	1	LBGVMAG_0001,LBGVMAG_0183,LBGVMAG_0224,LBGVMAG_0238,LBGVMAG_0031,LBGVMAG_0259	0	5	0	1	0	0	CYC1,_CYT1,_petC;_ubiquinol-cytochrome_c_reductase_cytochrome_c1_subunit	00190 Oxidative phosphorylation
ko:K00568	4	1	1	LBGVMAG_0080,LBGVMAG_0154,LBGVMAG_0164,LBGVMAG_0222,LBGVMAG_0204,LBGVMAG_0122	0	6	0	0	0	0	ubiG;_2-polyprenyl-6-hydroxyphenyl_methylase_/_3-demethylubiquinone-9_3-methyltransferase	00130 Ubiquinone and other terpenoid-quinone biosynthesis
ko:K00876	2	1	3	LBGVMAG_0127,LBGVMAG_0203,LBGVMAG_0064,LBGVMAG_0101,LBGVMAG_0170,LBGVMAG_0287	0	5	1	0	0	0	udk,_UCK;_uridine_kinase	00240 Pyrimidine metabolism; 00983 Drug metabolism - other enzymes
ko:K00887	4	0	2	LBGVMAG_0012,LBGVMAG_0040,LBGVMAG_0167,LBGVMAG_0202,LBGVMAG_0035,LBGVMAG_0094	0	6	0	0	0	0	dgkA;_undecaprenol_kinase	00550 Peptidoglycan biosynthesis
ko:K00958	2	3	1	LBGVMAG_0089,LBGVMAG_0194,LBGVMAG_0041,LBGVMAG_0139,LBGVMAG_0161,LBGVMAG_0246	0	6	0	0	0	0	sat,_met3;_sulfate_adenylyltransferase	00920 Sulfur metabolism; 00230 Purine metabolism; 00450 Selenocompound metabolism; 00261 Monobactam biosynthesis
ko:K01091	5	0	1	LBGVMAG_0021,LBGVMAG_0073,LBGVMAG_0080,LBGVMAG_0167,LBGVMAG_0202,LBGVMAG_0035	0	6	0	0	0	0	gph;_phosphoglycolate_phosphatase	00630 Glyoxylate and dicarboxylate metabolism
ko:K01218	2	1	3	LBGVMAG_0005,LBGVMAG_0096,LBGVMAG_0292,LBGVMAG_0063,LBGVMAG_0233,LBGVMAG_0293	0	6	0	0	0	0	gmuG;_mannan_endo-1,4-beta-mannosidase	00051 Fructose and mannose metabolism
ko:K01275	1	4	1	LBGVMAG_0285,LBGVMAG_0068,LBGVMAG_0244,LBGVMAG_0265,LBGVMAG_0275,LBGVMAG_0053	0	1	0	0	5	0	CTSC;_cathepsin_C	-
ko:K01637	2	0	4	LBGVMAG_0089,LBGVMAG_0147,LBGVMAG_0002,LBGVMAG_0043,LBGVMAG_0156,LBGVMAG_0271	0	5	0	1	0	0	E4.1.3.1,_aceA;_isocitrate_lyase	00630 Glyoxylate and dicarboxylate metabolism
ko:K01754	5	0	1	LBGVMAG_0080,LBGVMAG_0126,LBGVMAG_0168,LBGVMAG_0230,LBGVMAG_0285,LBGVMAG_0195	0	6	0	0	0	0	E4.3.1.19,_ilvA,_tdcB;_threonine_dehydratase	00260 Glycine, serine and threonine metabolism; 00290 Valine, leucine and isoleucine biosynthesis
ko:K01950	3	0	3	LBGVMAG_0108,LBGVMAG_0126,LBGVMAG_0147,LBGVMAG_0100,LBGVMAG_0211,LBGVMAG_0271	0	6	0	0	0	0	E6.3.5.1,_NADSYN1,_QNS1,_nadE;_NAD+_synthase_(glutamine-hydrolysing)	00760 Nicotinate and nicotinamide metabolism
ko:K02003	2	3	1	LBGVMAG_0110,LBGVMAG_0241,LBGVMAG_0041,LBGVMAG_0216,LBGVMAG_0265,LBGVMAG_0225	0	5	0	0	1	0	ABC.CD.A;_putative_ABC_transport_system_ATP-binding_protein	-
ko:K02977	2	1	3	LBGVMAG_0034,LBGVMAG_0097,LBGVMAG_0099,LBGVMAG_0075,LBGVMAG_0093,LBGVMAG_0189	0	5	0	1	0	0	RP-S27Ae,_RPS27A,_UBA80;_ubiquitin-small_subunit_ribosomal_protein_S27Ae	03010 Ribosome; 04120 Ubiquitin mediated proteolysis
ko:K03237	3	1	2	LBGVMAG_0032,LBGVMAG_0051,LBGVMAG_0247,LBGVMAG_0161,LBGVMAG_0122,LBGVMAG_0125	0	6	0	0	0	0	EIF2S1;_translation_initiation_factor_2_subunit_1	04141 Protein processing in endoplasmic reticulum
ko:K03942	4	1	1	LBGVMAG_0023,LBGVMAG_0095,LBGVMAG_0180,LBGVMAG_0210,LBGVMAG_0071,LBGVMAG_0157	1	3	0	1	1	0	NDUFV1;_NADH_dehydrogenase_(ubiquinone)_flavoprotein_1	00190 Oxidative phosphorylation
ko:K04564	1	3	2	LBGVMAG_0155,LBGVMAG_0142,LBGVMAG_0161,LBGVMAG_0235,LBGVMAG_0035,LBGVMAG_0184	0	6	0	0	0	0	SOD2;_superoxide_dismutase,_Fe-Mn_family	-
ko:K06041	4	0	2	LBGVMAG_0066,LBGVMAG_0126,LBGVMAG_0127,LBGVMAG_0167,LBGVMAG_0246,LBGVMAG_0259	0	6	0	0	0	0	kdsD,_kpsF;_arabinose-5-phosphate_isomerase	00540 Lipopolysaccharide biosynthesis
ko:K06864	2	2	2	LBGVMAG_0118,LBGVMAG_0128,LBGVMAG_0142,LBGVMAG_0169,LBGVMAG_0185,LBGVMAG_0233	0	6	0	0	0	0	larE;_pyridinium-3,5-biscarboxylic_acid_mononucleotide_sulfurtransferase	-
ko:K06927	0	2	4	LBGVMAG_0052,LBGVMAG_0099,LBGVMAG_0075,LBGVMAG_0093,LBGVMAG_0175,LBGVMAG_0189	0	6	0	0	0	0	DPH6;_diphthine-ammonia_ligase	-
ko:K07004	2	2	2	LBGVMAG_0164,LBGVMAG_0213,LBGVMAG_0039,LBGVMAG_0169,LBGVMAG_0131,LBGVMAG_0192	0	6	0	0	0	0	K07004;_uncharacterized_protein	-
ko:K07126	5	0	1	LBGVMAG_0027,LBGVMAG_0095,LBGVMAG_0119,LBGVMAG_0134,LBGVMAG_0152,LBGVMAG_0129	0	3	0	2	1	0	K07126;_uncharacterized_protein	-
ko:K08738	1	1	4	LBGVMAG_0230,LBGVMAG_0099,LBGVMAG_0075,LBGVMAG_0077,LBGVMAG_0093,LBGVMAG_0189	0	6	0	0	0	0	CYC;_cytochrome_c	00190 Oxidative phosphorylation
ko:K10367	3	1	2	LBGVMAG_0040,LBGVMAG_0081,LBGVMAG_0154,LBGVMAG_0084,LBGVMAG_0125,LBGVMAG_0188	0	6	0	0	0	0	FMN1;_formin_1	-
ko:K10563	3	1	2	LBGVMAG_0051,LBGVMAG_0127,LBGVMAG_0134,LBGVMAG_0283,LBGVMAG_0125,LBGVMAG_0258	0	5	1	0	0	0	mutM,_fpg;_formamidopyrimidine-DNA_glycosylase	03410 Base excision repair
ko:K10575	5	0	1	LBGVMAG_0118,LBGVMAG_0126,LBGVMAG_0134,LBGVMAG_0229,LBGVMAG_0247,LBGVMAG_0254	0	6	0	0	0	0	UBE2G1,_UBC7;_ubiquitin-conjugating_enzyme_E2_G1	04141 Protein processing in endoplasmic reticulum; 04120 Ubiquitin mediated proteolysis
ko:K10634	3	1	2	LBGVMAG_0149,LBGVMAG_0221,LBGVMAG_0230,LBGVMAG_0041,LBGVMAG_0016,LBGVMAG_0053	0	5	0	0	1	0	PJA2;_E3_ubiquitin-protein_ligase_Praja2	-
ko:K10802	6	0	0	LBGVMAG_0020,LBGVMAG_0062,LBGVMAG_0102,LBGVMAG_0119,LBGVMAG_0181,LBGVMAG_0212	0	4	0	0	2	0	HMGB1;_high_mobility_group_protein_B1	03410 Base excision repair
ko:K11251	1	3	2	LBGVMAG_0245,LBGVMAG_0028,LBGVMAG_0068,LBGVMAG_0265,LBGVMAG_0053,LBGVMAG_0219	0	1	0	0	5	0	H2A;_histone_H2A	03082 ATP-dependent chromatin remodeling
ko:K11854	3	0	3	LBGVMAG_0095,LBGVMAG_0132,LBGVMAG_0182,LBGVMAG_0219,LBGVMAG_0223,LBGVMAG_0288	0	5	0	0	1	0	USP35_38;_ubiquitin_carboxyl-terminal_hydrolase_35/38	-
ko:K11874	3	1	2	LBGVMAG_0066,LBGVMAG_0172,LBGVMAG_0247,LBGVMAG_0280,LBGVMAG_0083,LBGVMAG_0211	0	6	0	0	0	0	UBP16;_ubiquitin_carboxyl-terminal_hydrolase_16	-
ko:K12820	2	0	4	LBGVMAG_0181,LBGVMAG_0212,LBGVMAG_0083,LBGVMAG_0086,LBGVMAG_0116,LBGVMAG_0125	0	6	0	0	0	0	DHX15,_PRP43;_pre-mRNA-splicing_factor_ATP-dependent_RNA_helicase_DHX15/PRP43	03040 Spliceosome
ko:K13196	2	0	4	LBGVMAG_0033,LBGVMAG_0164,LBGVMAG_0055,LBGVMAG_0151,LBGVMAG_0237,LBGVMAG_0263	0	6	0	0	0	0	DPF2,_REQ;_zinc_finger_protein_ubi-d4	03082 ATP-dependent chromatin remodeling
ko:K13510	2	3	1	LBGVMAG_0014,LBGVMAG_0126,LBGVMAG_0041,LBGVMAG_0114,LBGVMAG_0161,LBGVMAG_0083	0	6	0	0	0	0	LPCAT1_2;_lysophosphatidylcholine_acyltransferase_/_lyso-PAF_acetyltransferase	00564 Glycerophospholipid metabolism; 00565 Ether lipid metabolism
ko:K13525	3	1	2	LBGVMAG_0020,LBGVMAG_0036,LBGVMAG_0264,LBGVMAG_0248,LBGVMAG_0135,LBGVMAG_0175	0	5	0	0	1	0	VCP,_CDC48;_transitional_endoplasmic_reticulum_ATPase	04141 Protein processing in endoplasmic reticulum
ko:K13735	5	0	1	LBGVMAG_0003,LBGVMAG_0194,LBGVMAG_0205,LBGVMAG_0241,LBGVMAG_0285,LBGVMAG_0060	0	5	0	1	0	0	yeeJ;_adhesin/invasin	-
ko:K14016	5	1	0	LBGVMAG_0006,LBGVMAG_0119,LBGVMAG_0208,LBGVMAG_0241,LBGVMAG_0267,LBGVMAG_0031	0	5	0	0	1	0	UFD1;_ubiquitin_fusion_degradation_protein_1	04141 Protein processing in endoplasmic reticulum
ko:K15977	3	1	2	LBGVMAG_0134,LBGVMAG_0229,LBGVMAG_0273,LBGVMAG_0216,LBGVMAG_0148,LBGVMAG_0159	0	6	0	0	0	0	K15977;_putative_oxidoreductase	-
ko:K16578	3	1	2	LBGVMAG_0040,LBGVMAG_0081,LBGVMAG_0154,LBGVMAG_0084,LBGVMAG_0125,LBGVMAG_0188	0	6	0	0	0	0	CLASP1_2;_CLIP-associating_protein_1/2	-
ko:K16602	2	1	3	LBGVMAG_0126,LBGVMAG_0134,LBGVMAG_0114,LBGVMAG_0083,LBGVMAG_0136,LBGVMAG_0271	0	6	0	0	0	0	TTLL5;_tubulin_polyglutamylase_TTLL5	-
ko:K16603	1	2	3	LBGVMAG_0066,LBGVMAG_0041,LBGVMAG_0161,LBGVMAG_0083,LBGVMAG_0125,LBGVMAG_0136	0	6	0	0	0	0	TTLL9;_tubulin_polyglutamylase_TTLL9	-
ko:K17497	2	3	1	LBGVMAG_0021,LBGVMAG_0066,LBGVMAG_0041,LBGVMAG_0114,LBGVMAG_0265,LBGVMAG_0083	0	5	0	0	1	0	PMM;_phosphomannomutase	00051 Fructose and mannose metabolism; 00520 Amino sugar and nucleotide sugar metabolism
ko:K17677	4	0	2	LBGVMAG_0032,LBGVMAG_0066,LBGVMAG_0119,LBGVMAG_0181,LBGVMAG_0148,LBGVMAG_0211	0	5	0	0	1	0	IRC3;_ATP-dependent_helicase_IRC3	-
ko:K18273	0	3	3	LBGVMAG_0049,LBGVMAG_0084,LBGVMAG_0099,LBGVMAG_0015,LBGVMAG_0090,LBGVMAG_0129	0	6	0	0	0	0	TECTA;_alpha-tectorin	-
ko:K18431	4	0	2	LBGVMAG_0127,LBGVMAG_0134,LBGVMAG_0229,LBGVMAG_0269,LBGVMAG_0211,LBGVMAG_0271	0	6	0	0	0	0	legF,_ptmB;_CMP-N,N'-diacetyllegionaminic_acid_synthase	00520 Amino sugar and nucleotide sugar metabolism
ko:K18696	2	0	4	LBGVMAG_0033,LBGVMAG_0183,LBGVMAG_0151,LBGVMAG_0233,LBGVMAG_0237,LBGVMAG_0240	0	6	0	0	0	0	GDE1;_glycerophosphodiester_phosphodiesterase	00564 Glycerophospholipid metabolism
ko:K18748	2	3	1	LBGVMAG_0069,LBGVMAG_0141,LBGVMAG_0031,LBGVMAG_0048,LBGVMAG_0216,LBGVMAG_0171	0	5	0	0	1	0	SSD1;_protein_SSD1	-
ko:K18761	2	1	3	LBGVMAG_0147,LBGVMAG_0260,LBGVMAG_0124,LBGVMAG_0090,LBGVMAG_0129,LBGVMAG_0159	0	6	0	0	0	0	NANOS3,_NOS3;_protein_nanos_3	-
ko:K18787	4	0	2	LBGVMAG_0005,LBGVMAG_0079,LBGVMAG_0080,LBGVMAG_0238,LBGVMAG_0043,LBGVMAG_0122	0	6	0	0	0	0	ACL5;_thermospermine_synthase	-
ko:K19002	4	1	1	LBGVMAG_0066,LBGVMAG_0080,LBGVMAG_0127,LBGVMAG_0205,LBGVMAG_0054,LBGVMAG_0225	0	6	0	0	0	0	mgs,_bgsB;_1,2-diacylglycerol_3-alpha-glucosyltransferase	00561 Glycerolipid metabolism; 00552 Teichoic acid biosynthesis
ko:K19045	3	2	1	LBGVMAG_0032,LBGVMAG_0034,LBGVMAG_0097,LBGVMAG_0105,LBGVMAG_0139,LBGVMAG_0151	0	5	0	1	0	0	BB;_E3_ubiquitin-protein_ligase_BIG_BROTHER_and_related_proteins	-
ko:K19416	6	0	0	LBGVMAG_0062,LBGVMAG_0127,LBGVMAG_0147,LBGVMAG_0167,LBGVMAG_0208,LBGVMAG_0255	0	6	0	0	0	0	yccA;_modulator_of_FtsH_protease	-
ko:K19465	4	0	2	LBGVMAG_0073,LBGVMAG_0104,LBGVMAG_0187,LBGVMAG_0260,LBGVMAG_0035,LBGVMAG_0189	0	6	0	0	0	0	MGME1,_DDK1;_mitochondrial_genome_maintenance_exonuclease_1	-
ko:K21357	0	1	5	LBGVMAG_0139,LBGVMAG_0063,LBGVMAG_0185,LBGVMAG_0233,LBGVMAG_0290,LBGVMAG_0293	0	6	0	0	0	0	ULK1;_serine/threonine-protein_kinase_ULK1	-
ko:K21358	5	0	1	LBGVMAG_0020,LBGVMAG_0092,LBGVMAG_0119,LBGVMAG_0141,LBGVMAG_0212,LBGVMAG_0136	0	2	0	0	4	0	ULK3;_serine/threonine-protein_kinase_ULK3	-
ko:K22377	3	0	3	LBGVMAG_0006,LBGVMAG_0096,LBGVMAG_0133,LBGVMAG_0083,LBGVMAG_0135,LBGVMAG_0219	0	5	0	0	1	0	LTN1;_E3_ubiquitin-protein_ligase_listerin	-
ko:K00101	2	2	1	LBGVMAG_0167,LBGVMAG_0218,LBGVMAG_0114,LBGVMAG_0139,LBGVMAG_0063	0	5	0	0	0	0	lldD;_L-lactate_dehydrogenase_(cytochrome)	00620 Pyruvate metabolism
ko:K00231	4	0	1	LBGVMAG_0141,LBGVMAG_0158,LBGVMAG_0187,LBGVMAG_0221,LBGVMAG_0122	0	4	0	0	1	0	PPOX,_hemY;_protoporphyrinogen/coproporphyrinogen_III_oxidase	00860 Porphyrin metabolism
ko:K00259	4	0	1	LBGVMAG_0058,LBGVMAG_0076,LBGVMAG_0132,LBGVMAG_0198,LBGVMAG_0103	0	5	0	0	0	0	ald;_alanine_dehydrogenase	00250 Alanine, aspartate and glutamate metabolism; 00430 Taurine and hypotaurine metabolism
ko:K00507	4	0	1	LBGVMAG_0004,LBGVMAG_0006,LBGVMAG_0036,LBGVMAG_0096,LBGVMAG_0135	0	4	0	0	0	1	SCD,_desC;_stearoyl-CoA_desaturase_(Delta-9_desaturase)	01040 Biosynthesis of unsaturated fatty acids
ko:K00556	4	0	1	LBGVMAG_0080,LBGVMAG_0212,LBGVMAG_0231,LBGVMAG_0267,LBGVMAG_0122	0	5	0	0	0	0	trmH;_tRNA_(guanosine-2'-O-)-methyltransferase	-
ko:K00563	2	2	1	LBGVMAG_0229,LBGVMAG_0266,LBGVMAG_0087,LBGVMAG_0124,LBGVMAG_0215	0	4	0	0	1	0	rlmA1;_23S_rRNA_(guanine745-N1)-methyltransferase	-
ko:K00604	2	1	2	LBGVMAG_0051,LBGVMAG_0255,LBGVMAG_0107,LBGVMAG_0086,LBGVMAG_0225	0	5	0	0	0	0	MTFMT,_fmt;_methionyl-tRNA_formyltransferase	00670 One carbon pool by folate; 00970 Aminoacyl-tRNA biosynthesis
ko:K00671	2	1	2	LBGVMAG_0032,LBGVMAG_0051,LBGVMAG_0161,LBGVMAG_0075,LBGVMAG_0171	0	5	0	0	0	0	NMT;_glycylpeptide_N-tetradecanoyltransferase	-
ko:K00799	2	1	2	LBGVMAG_0126,LBGVMAG_0167,LBGVMAG_0114,LBGVMAG_0219,LBGVMAG_0258	0	3	1	0	1	0	GST,_gst;_glutathione_S-transferase	00480 Glutathione metabolism; 00980 Metabolism of xenobiotics by cytochrome P450; 00982 Drug metabolism - cytochrome P450; 00983 Drug metabolism - other enzymes
ko:K00860	2	2	1	LBGVMAG_0089,LBGVMAG_0194,LBGVMAG_0041,LBGVMAG_0161,LBGVMAG_0035	0	5	0	0	0	0	cysC;_adenylylsulfate_kinase	00920 Sulfur metabolism; 00230 Purine metabolism
ko:K00974	3	0	2	LBGVMAG_0180,LBGVMAG_0208,LBGVMAG_0255,LBGVMAG_0035,LBGVMAG_0157	1	4	0	0	0	0	cca;_tRNA_nucleotidyltransferase_(CCA-adding_enzyme)	-
ko:K01058	3	2	0	LBGVMAG_0140,LBGVMAG_0212,LBGVMAG_0261,LBGVMAG_0114,LBGVMAG_0139	0	5	0	0	0	0	pldA;_phospholipase_A1/A2	00564 Glycerophospholipid metabolism; 00565 Ether lipid metabolism; 00590 Arachidonic acid metabolism; 00591 Linoleic acid metabolism; 00592 alpha-Linolenic acid metabolism
ko:K01181	1	2	2	LBGVMAG_0096,LBGVMAG_0139,LBGVMAG_0235,LBGVMAG_0063,LBGVMAG_0233	0	5	0	0	0	0	E3.2.1.8,_xynA;_endo-1,4-beta-xylanase	-
ko:K01301	3	0	2	LBGVMAG_0004,LBGVMAG_0121,LBGVMAG_0137,LBGVMAG_0007,LBGVMAG_0189	0	1	0	0	0	4	NAALAD;_N-acetylated-alpha-linked_acidic_dipeptidase	-
ko:K01392	3	1	1	LBGVMAG_0126,LBGVMAG_0134,LBGVMAG_0208,LBGVMAG_0161,LBGVMAG_0271	0	5	0	0	0	0	THOP1;_thimet_oligopeptidase	-
ko:K01405	2	1	2	LBGVMAG_0066,LBGVMAG_0127,LBGVMAG_0161,LBGVMAG_0211,LBGVMAG_0271	0	5	0	0	0	0	PRD1;_saccharolysin	-
ko:K01408	3	1	1	LBGVMAG_0032,LBGVMAG_0051,LBGVMAG_0208,LBGVMAG_0161,LBGVMAG_0125	0	5	0	0	0	0	IDE,_ide;_insulysin	-
ko:K01601	4	1	0	LBGVMAG_0097,LBGVMAG_0147,LBGVMAG_0222,LBGVMAG_0243,LBGVMAG_0177	0	5	0	0	0	0	rbcL,_cbbL;_ribulose-bisphosphate_carboxylase_large_chain	00630 Glyoxylate and dicarboxylate metabolism; 00710 Carbon fixation by Calvin cycle
ko:K01648	1	3	1	LBGVMAG_0241,LBGVMAG_0041,LBGVMAG_0114,LBGVMAG_0139,LBGVMAG_0083	0	5	0	0	0	0	ACLY;_ATP_citrate_(pro-S)-lyase	00020 Citrate cycle (TCA cycle); 00720 Other carbon fixation pathways
ko:K01689	1	1	3	LBGVMAG_0203,LBGVMAG_0107,LBGVMAG_0101,LBGVMAG_0271,LBGVMAG_0284	0	5	0	0	0	0	ENO1_2_3,_eno;_enolase_1/2/3	00010 Glycolysis / Gluconeogenesis; 00680 Methane metabolism; 03018 RNA degradation
ko:K01756	2	1	2	LBGVMAG_0119,LBGVMAG_0155,LBGVMAG_0280,LBGVMAG_0120,LBGVMAG_0246	0	4	0	0	1	0	purB,_ADSL;_adenylosuccinate_lyase	00230 Purine metabolism; 00250 Alanine, aspartate and glutamate metabolism
ko:K01790	3	1	1	LBGVMAG_0079,LBGVMAG_0104,LBGVMAG_0238,LBGVMAG_0209,LBGVMAG_0035	0	5	0	0	0	0	rfbC,_rmlC;_dTDP-4-dehydrorhamnose_3,5-epimerase	00541 O-Antigen nucleotide sugar biosynthesis; 00523 Polyketide sugar unit biosynthesis; 00521 Streptomycin biosynthesis
ko:K02315	4	0	1	LBGVMAG_0095,LBGVMAG_0096,LBGVMAG_0119,LBGVMAG_0134,LBGVMAG_0186	0	4	0	0	1	0	dnaC;_DNA_replication_protein_DnaC	-
ko:K02599	3	1	1	LBGVMAG_0036,LBGVMAG_0210,LBGVMAG_0257,LBGVMAG_0088,LBGVMAG_0002	0	4	0	1	0	0	NOTCH1;_Notch_1	-
ko:K02674	0	1	4	LBGVMAG_0087,LBGVMAG_0111,LBGVMAG_0113,LBGVMAG_0135,LBGVMAG_0192	0	5	0	0	0	0	pilY1;_type_IV_pilus_assembly_protein_PilY1	-
ko:K03088	3	0	2	LBGVMAG_0030,LBGVMAG_0167,LBGVMAG_0208,LBGVMAG_0007,LBGVMAG_0035	0	4	0	0	0	1	rpoE;_RNA_polymerase_sigma-70_factor,_ECF_subfamily	-
ko:K03097	0	4	1	LBGVMAG_0064,LBGVMAG_0084,LBGVMAG_0114,LBGVMAG_0197,LBGVMAG_0015	0	4	1	0	0	0	CSNK2A;_casein_kinase_II_subunit_alpha	03008 Ribosome biogenesis in eukaryotes
ko:K03165	4	0	1	LBGVMAG_0089,LBGVMAG_0097,LBGVMAG_0194,LBGVMAG_0205,LBGVMAG_0090	0	5	0	0	0	0	TOP3;_DNA_topoisomerase_III	03440 Homologous recombination; 03460 Fanconi anemia pathway
ko:K03183	3	0	2	LBGVMAG_0118,LBGVMAG_0119,LBGVMAG_0222,LBGVMAG_0129,LBGVMAG_0211	0	4	0	0	1	0	ubiE;_demethylmenaquinone_methyltransferase_/_2-methoxy-6-polyprenyl-1,4-benzoquinol_methylase	00130 Ubiquinone and other terpenoid-quinone biosynthesis
ko:K03215	5	0	0	LBGVMAG_0126,LBGVMAG_0127,LBGVMAG_0134,LBGVMAG_0208,LBGVMAG_0229	0	5	0	0	0	0	rumA;_23S_rRNA_(uracil1939-C5)-methyltransferase	-
ko:K03231	4	0	1	LBGVMAG_0126,LBGVMAG_0155,LBGVMAG_0208,LBGVMAG_0212,LBGVMAG_0136	0	5	0	0	0	0	EEF1A;_elongation_factor_1-alpha	03013 Nucleocytoplasmic transport
ko:K03235	5	0	0	LBGVMAG_0025,LBGVMAG_0030,LBGVMAG_0098,LBGVMAG_0108,LBGVMAG_0128	0	4	0	1	0	0	EF3,_TEF3;_elongation_factor_3	-
ko:K03262	3	1	1	LBGVMAG_0051,LBGVMAG_0208,LBGVMAG_0222,LBGVMAG_0161,LBGVMAG_0125	0	5	0	0	0	0	EIF5;_translation_initiation_factor_5	-
ko:K03281	0	4	1	LBGVMAG_0041,LBGVMAG_0054,LBGVMAG_0216,LBGVMAG_0249,LBGVMAG_0091	0	5	0	0	0	0	clcA,_clcB,_CLC-E,_CLC-F;_chloride_channel_protein,_CIC_family	-
ko:K03355	1	1	3	LBGVMAG_0203,LBGVMAG_0107,LBGVMAG_0101,LBGVMAG_0271,LBGVMAG_0284	0	5	0	0	0	0	APC8,_CDC23;_anaphase-promoting_complex_subunit_8	04120 Ubiquitin mediated proteolysis
ko:K03563	2	0	3	LBGVMAG_0073,LBGVMAG_0212,LBGVMAG_0035,LBGVMAG_0070,LBGVMAG_0186	0	5	0	0	0	0	csrA;_carbon_storage_regulator	-
ko:K03674	4	1	0	LBGVMAG_0021,LBGVMAG_0059,LBGVMAG_0224,LBGVMAG_0241,LBGVMAG_0041	0	5	0	0	0	0	grxA;_glutaredoxin_1	-
ko:K03763	5	0	0	LBGVMAG_0030,LBGVMAG_0128,LBGVMAG_0167,LBGVMAG_0200,LBGVMAG_0207	0	5	0	0	0	0	polC;_DNA_polymerase_III_subunit_alpha,_Gram-positive_type	03030 DNA replication; 03430 Mismatch repair; 03440 Homologous recombination
ko:K03791	2	0	3	LBGVMAG_0208,LBGVMAG_0247,LBGVMAG_0035,LBGVMAG_0070,LBGVMAG_0156	0	5	0	0	0	0	K03791;_putative_chitinase	-
ko:K04567	5	0	0	LBGVMAG_0126,LBGVMAG_0134,LBGVMAG_0208,LBGVMAG_0229,LBGVMAG_0241	0	5	0	0	0	0	KARS,_lysS;_lysyl-tRNA_synthetase,_class_II	00970 Aminoacyl-tRNA biosynthesis
ko:K04569	2	1	2	LBGVMAG_0108,LBGVMAG_0257,LBGVMAG_0064,LBGVMAG_0013,LBGVMAG_0082	0	4	1	0	0	0	CCS;_copper_chaperone_for_superoxide_dismutase	-
ko:K04711	3	2	0	LBGVMAG_0038,LBGVMAG_0050,LBGVMAG_0208,LBGVMAG_0088,LBGVMAG_0235	0	5	0	0	0	0	ACER3,_YDC1;_dihydroceramidase	00600 Sphingolipid metabolism
ko:K05528	2	0	3	LBGVMAG_0066,LBGVMAG_0168,LBGVMAG_0060,LBGVMAG_0075,LBGVMAG_0195	0	5	0	0	0	0	OCH1;_alpha_1,6-mannosyltransferase	00513 Various types of N-glycan biosynthesis
ko:K06047	1	1	3	LBGVMAG_0273,LBGVMAG_0037,LBGVMAG_0091,LBGVMAG_0286,LBGVMAG_0291	0	5	0	0	0	0	TTL;_tubulin---tyrosine_ligase	-
ko:K06115	1	0	4	LBGVMAG_0133,LBGVMAG_0100,LBGVMAG_0148,LBGVMAG_0211,LBGVMAG_0271	0	5	0	0	0	0	SPTBN1_4_5;_spectrin_beta,_non-erythrocytic_1/4/5	-
ko:K06256	2	0	3	LBGVMAG_0030,LBGVMAG_0104,LBGVMAG_0093,LBGVMAG_0123,LBGVMAG_0271	0	5	0	0	0	0	CD44;_CD44_antigen	-
ko:K06269	3	1	1	LBGVMAG_0119,LBGVMAG_0181,LBGVMAG_0212,LBGVMAG_0280,LBGVMAG_0136	0	4	0	0	1	0	PPP1C;_serine/threonine-protein_phosphatase_PP1_catalytic_subunit	03015 mRNA surveillance pathway
ko:K06445	4	0	1	LBGVMAG_0030,LBGVMAG_0066,LBGVMAG_0106,LBGVMAG_0108,LBGVMAG_0125	0	5	0	0	0	0	fadE;_acyl-CoA_dehydrogenase	00071 Fatty acid degradation
ko:K07025	4	0	1	LBGVMAG_0118,LBGVMAG_0119,LBGVMAG_0127,LBGVMAG_0202,LBGVMAG_0101	0	4	0	0	1	0	K07025;_putative_hydrolase_of_the_HAD_superfamily	-
ko:K07057	2	1	2	LBGVMAG_0024,LBGVMAG_0164,LBGVMAG_0160,LBGVMAG_0042,LBGVMAG_0188	0	3	0	2	0	0	bpsA;_N4-bis(aminopropyl)spermidine_synthase	-
ko:K07497	1	1	3	LBGVMAG_0208,LBGVMAG_0153,LBGVMAG_0018,LBGVMAG_0094,LBGVMAG_0258	1	3	1	0	0	0	K07497;_putative_transposase	-
ko:K08568	2	3	0	LBGVMAG_0149,LBGVMAG_0285,LBGVMAG_0068,LBGVMAG_0265,LBGVMAG_0275	0	2	0	0	3	0	CTSZ;_cathepsin_X	-
ko:K08740	5	0	0	LBGVMAG_0200,LBGVMAG_0205,LBGVMAG_0222,LBGVMAG_0261,LBGVMAG_0264	0	5	0	0	0	0	MSH4;_DNA_mismatch_repair_protein_MSH4	-
ko:K08815	2	0	3	LBGVMAG_0146,LBGVMAG_0194,LBGVMAG_0063,LBGVMAG_0233,LBGVMAG_0236	0	5	0	0	0	0	TTBK;_tau_tubulin_kinase	-
ko:K08859	0	0	5	LBGVMAG_0063,LBGVMAG_0185,LBGVMAG_0233,LBGVMAG_0290,LBGVMAG_0293	0	5	0	0	0	0	STK35,_PDIK1,_CLIK1;_serine/threonine_kinase_35	-
ko:K08978	5	0	0	LBGVMAG_0023,LBGVMAG_0050,LBGVMAG_0117,LBGVMAG_0132,LBGVMAG_0203	0	3	0	2	0	0	TC.BAT1;_bacterial/archaeal_transporter_family_protein	-
ko:K10250	0	0	5	LBGVMAG_0055,LBGVMAG_0159,LBGVMAG_0195,LBGVMAG_0259,LBGVMAG_0263	0	5	0	0	0	0	ELOVL7;_elongation_of_very_long_chain_fatty_acids_protein_7	00062 Fatty acid elongation; 01040 Biosynthesis of unsaturated fatty acids
ko:K10357	0	3	2	LBGVMAG_0041,LBGVMAG_0114,LBGVMAG_0139,LBGVMAG_0083,LBGVMAG_0125	0	5	0	0	0	0	MYO5;_myosin_V	-
ko:K10408	3	2	0	LBGVMAG_0032,LBGVMAG_0051,LBGVMAG_0247,LBGVMAG_0019,LBGVMAG_0087	0	5	0	0	0	0	DNAH;_dynein_axonemal_heavy_chain	-
ko:K10582	4	0	1	LBGVMAG_0119,LBGVMAG_0155,LBGVMAG_0181,LBGVMAG_0212,LBGVMAG_0136	0	4	0	0	1	0	UBE2Q;_ubiquitin-conjugating_enzyme_E2_Q	04120 Ubiquitin mediated proteolysis
ko:K10601	4	0	1	LBGVMAG_0051,LBGVMAG_0154,LBGVMAG_0208,LBGVMAG_0212,LBGVMAG_0101	0	5	0	0	0	0	SYVN1,_HRD1;_E3_ubiquitin-protein_ligase_synoviolin	04141 Protein processing in endoplasmic reticulum; 04120 Ubiquitin mediated proteolysis
ko:K10637	3	1	1	LBGVMAG_0011,LBGVMAG_0182,LBGVMAG_0199,LBGVMAG_0139,LBGVMAG_0122	0	4	0	1	0	0	MYLIP,_MIR;_E3_ubiquitin-protein_ligase_MYLIP	-
ko:K10642	2	3	0	LBGVMAG_0051,LBGVMAG_0205,LBGVMAG_0039,LBGVMAG_0139,LBGVMAG_0244	0	4	0	0	1	0	DZIP3;_E3_ubiquitin-protein_ligase_DZIP3	-
ko:K10645	3	1	1	LBGVMAG_0066,LBGVMAG_0097,LBGVMAG_0213,LBGVMAG_0139,LBGVMAG_0268	0	5	0	0	0	0	MIB;_E3_ubiquitin-protein_ligase_mind-bomb	-
ko:K11005	3	0	2	LBGVMAG_0051,LBGVMAG_0168,LBGVMAG_0202,LBGVMAG_0122,LBGVMAG_0159	0	5	0	0	0	0	hlyA;_hemolysin_A	-
ko:K11837	2	2	1	LBGVMAG_0073,LBGVMAG_0220,LBGVMAG_0041,LBGVMAG_0204,LBGVMAG_0236	0	5	0	0	0	0	USP6_32;_ubiquitin_carboxyl-terminal_hydrolase_6/32	-
ko:K11968	3	0	2	LBGVMAG_0030,LBGVMAG_0138,LBGVMAG_0202,LBGVMAG_0043,LBGVMAG_0219	0	4	0	0	1	0	ARIH1;_ariadne-1	-
ko:K11991	3	1	1	LBGVMAG_0076,LBGVMAG_0110,LBGVMAG_0132,LBGVMAG_0191,LBGVMAG_0122	0	5	0	0	0	0	tadA;_tRNA(adenine34)_deaminase	-
ko:K12244	1	3	1	LBGVMAG_0241,LBGVMAG_0114,LBGVMAG_0139,LBGVMAG_0248,LBGVMAG_0219	0	4	0	0	1	0	GNT1;_[Skp1-protein]-hydroxyproline_N-acetylglucosaminyltransferase	-
ko:K12900	4	1	0	LBGVMAG_0012,LBGVMAG_0051,LBGVMAG_0089,LBGVMAG_0172,LBGVMAG_0160	0	5	0	0	0	0	SRSF10,_FUSIP1;_serine/arginine-rich_splicing_factor_10	03040 Spliceosome
ko:K13017	2	2	1	LBGVMAG_0066,LBGVMAG_0274,LBGVMAG_0114,LBGVMAG_0139,LBGVMAG_0077	0	5	0	0	0	0	wbpE,_wlbC;_UDP-2-acetamido-2-deoxy-ribo-hexuluronate_aminotransferase	00520 Amino sugar and nucleotide sugar metabolism; 00541 O-Antigen nucleotide sugar biosynthesis
ko:K13289	1	1	3	LBGVMAG_0164,LBGVMAG_0169,LBGVMAG_0125,LBGVMAG_0151,LBGVMAG_0252	0	5	0	0	0	0	CTSA,_CPY;_cathepsin_A_(carboxypeptidase_C)	-
ko:K13628	3	0	2	LBGVMAG_0076,LBGVMAG_0110,LBGVMAG_0198,LBGVMAG_0070,LBGVMAG_0206	0	5	0	0	0	0	iscA;_iron-sulfur_cluster_assembly_protein	-
ko:K13726	2	1	2	LBGVMAG_0066,LBGVMAG_0127,LBGVMAG_0161,LBGVMAG_0211,LBGVMAG_0271	0	5	0	0	0	0	MEPB;_metallopeptidase_MepB	-
ko:K13924	2	2	1	LBGVMAG_0021,LBGVMAG_0073,LBGVMAG_0067,LBGVMAG_0191,LBGVMAG_0116	0	5	0	0	0	0	cheBR;_two-component_system,_chemotaxis_family,_CheB/CheR_fusion_protein	-
ko:K14458	5	0	0	LBGVMAG_0069,LBGVMAG_0081,LBGVMAG_0097,LBGVMAG_0155,LBGVMAG_0243	0	5	0	0	0	0	MOGAT1,_MGAT1;_2-acylglycerol_O-acyltransferase_1	00561 Glycerolipid metabolism
ko:K14645	4	0	1	LBGVMAG_0036,LBGVMAG_0079,LBGVMAG_0104,LBGVMAG_0168,LBGVMAG_0206	0	5	0	0	0	0	K14645;_serine_protease	-
ko:K14684	2	2	1	LBGVMAG_0181,LBGVMAG_0241,LBGVMAG_0041,LBGVMAG_0114,LBGVMAG_0083	0	5	0	0	0	0	SLC25A23S;_solute_carrier_family_25_(mitochondrial_phosphate_transporter),_member_23/24/25/41	-
ko:K14758	0	2	3	LBGVMAG_0099,LBGVMAG_0124,LBGVMAG_0013,LBGVMAG_0082,LBGVMAG_0289	0	5	0	0	0	0	HRR25;_casein_kinase_I_homolog_HRR25	03008 Ribosome biogenesis in eukaryotes
ko:K15100	1	4	0	LBGVMAG_0241,LBGVMAG_0041,LBGVMAG_0114,LBGVMAG_0139,LBGVMAG_0265	0	4	0	0	1	0	SLC25A1,_CTP;_solute_carrier_family_25_(mitochondrial_citrate_transporter),_member_1	-
ko:K15270	3	0	2	LBGVMAG_0080,LBGVMAG_0106,LBGVMAG_0181,LBGVMAG_0135,LBGVMAG_0189	0	5	0	0	0	0	sam;_S-adenosylmethionine_uptake_transporter	-
ko:K15283	4	1	0	LBGVMAG_0097,LBGVMAG_0217,LBGVMAG_0264,LBGVMAG_0274,LBGVMAG_0057	0	5	0	0	0	0	SLC35E1;_solute_carrier_family_35,_member_E1	-
ko:K15338	3	1	1	LBGVMAG_0158,LBGVMAG_0162,LBGVMAG_0228,LBGVMAG_0161,LBGVMAG_0120	0	5	0	0	0	0	GEN1,_YEN1;_holliday_junction_resolvase_GEN1/YEN1	-
ko:K15518	1	3	1	LBGVMAG_0181,LBGVMAG_0037,LBGVMAG_0054,LBGVMAG_0249,LBGVMAG_0091	0	5	0	0	0	0	dgk;_deoxyguanosine_kinase	00230 Purine metabolism
ko:K15634	1	2	2	LBGVMAG_0201,LBGVMAG_0041,LBGVMAG_0114,LBGVMAG_0101,LBGVMAG_0116	0	5	0	0	0	0	gpmB;_2,3-bisphosphoglycerate-dependent_phosphoglycerate_mutase	00010 Glycolysis / Gluconeogenesis; 00680 Methane metabolism; 00260 Glycine, serine and threonine metabolism
ko:K15640	0	2	3	LBGVMAG_0041,LBGVMAG_0064,LBGVMAG_0016,LBGVMAG_0086,LBGVMAG_0116	0	4	1	0	0	0	K15640,_phoE;_uncharacterized_phosphatase	-
ko:K15701	4	0	1	LBGVMAG_0020,LBGVMAG_0081,LBGVMAG_0089,LBGVMAG_0127,LBGVMAG_0192	0	4	0	0	1	0	RNF130,_GOLIATH;_E3_ubiquitin-protein_ligase_RNF130	-
ko:K16898	3	0	2	LBGVMAG_0073,LBGVMAG_0187,LBGVMAG_0260,LBGVMAG_0035,LBGVMAG_0189	0	5	0	0	0	0	addA;_ATP-dependent_helicase/nuclease_subunit_A	-
ko:K17103	2	1	2	LBGVMAG_0020,LBGVMAG_0251,LBGVMAG_0209,LBGVMAG_0125,LBGVMAG_0226	0	3	0	0	2	0	CHO1,_pssA;_CDP-diacylglycerol---serine_O-phosphatidyltransferase	00564 Glycerophospholipid metabolism; 00260 Glycine, serine and threonine metabolism
ko:K17495	4	1	0	LBGVMAG_0022,LBGVMAG_0065,LBGVMAG_0210,LBGVMAG_0257,LBGVMAG_0088	0	3	0	1	0	1	CSMD;_CUB_and_sushi_domain-containing_protein	-
ko:K17506	2	1	2	LBGVMAG_0163,LBGVMAG_0253,LBGVMAG_0031,LBGVMAG_0075,LBGVMAG_0171	0	5	0	0	0	0	PPM1L,_PP2CE;_protein_phosphatase_1L	-
ko:K17539	0	0	5	LBGVMAG_0063,LBGVMAG_0185,LBGVMAG_0233,LBGVMAG_0290,LBGVMAG_0293	0	5	0	0	0	0	PDIK1L,_CLIK1L;_serine/threonine-protein_kinase_PDIK1L	-
ko:K17614	3	2	0	LBGVMAG_0108,LBGVMAG_0126,LBGVMAG_0208,LBGVMAG_0160,LBGVMAG_0232	0	5	0	0	0	0	DUSP3,_VHR;_dual_specificity_phosphatase_3	-
ko:K18213	4	0	1	LBGVMAG_0032,LBGVMAG_0051,LBGVMAG_0119,LBGVMAG_0208,LBGVMAG_0116	0	4	0	0	1	0	PRORP;_proteinaceous_RNase_P	-
ko:K18274	0	1	4	LBGVMAG_0049,LBGVMAG_0129,LBGVMAG_0136,LBGVMAG_0215,LBGVMAG_0227	0	4	0	0	1	0	UMOD;_uromodulin	-
ko:K18955	2	0	3	LBGVMAG_0073,LBGVMAG_0096,LBGVMAG_0070,LBGVMAG_0174,LBGVMAG_0206	0	5	0	0	0	0	whiB1_2_3_4;_WhiB_family_transcriptional_regulator,_redox-sensing_transcriptional_regulator	-
ko:K19006	1	1	3	LBGVMAG_0224,LBGVMAG_0234,LBGVMAG_0093,LBGVMAG_0136,LBGVMAG_0252	0	5	0	0	0	0	PLCH;_phosphatidylinositol_phospholipase_C,_eta	00562 Inositol phosphate metabolism
ko:K19612	2	2	1	LBGVMAG_0134,LBGVMAG_0229,LBGVMAG_0041,LBGVMAG_0139,LBGVMAG_0116	0	5	0	0	0	0	PDE12;_2',5'-phosphodiesterase	-
ko:K20344	3	1	1	LBGVMAG_0127,LBGVMAG_0241,LBGVMAG_0266,LBGVMAG_0216,LBGVMAG_0225	0	5	0	0	0	0	blpA,_lagD;_ATP-binding_cassette,_subfamily_C,_bacteriocin_exporter	-
ko:K22379	3	0	2	LBGVMAG_0025,LBGVMAG_0027,LBGVMAG_0133,LBGVMAG_0060,LBGVMAG_0259	0	4	0	1	0	0	RNFT1;_E3_ubiquitin-protein_ligase_RNFT1	-
ko:K00213	0	3	1	LBGVMAG_0041,LBGVMAG_0114,LBGVMAG_0139,LBGVMAG_0083	0	4	0	0	0	0	DHCR7;_7-dehydrocholesterol_reductase	00100 Steroid biosynthesis
ko:K00261	1	2	1	LBGVMAG_0118,LBGVMAG_0037,LBGVMAG_0265,LBGVMAG_0091	0	3	0	0	1	0	GLUD1_2,_gdhA;_glutamate_dehydrogenase_(NAD(P)+)	00910 Nitrogen metabolism; 00250 Alanine, aspartate and glutamate metabolism; 00220 Arginine biosynthesis
ko:K00308	2	0	2	LBGVMAG_0141,LBGVMAG_0147,LBGVMAG_0211,LBGVMAG_0287	0	3	0	0	1	0	PAOX;_N1-acetylpolyamine_oxidase	-
ko:K00508	1	0	3	LBGVMAG_0104,LBGVMAG_0111,LBGVMAG_0184,LBGVMAG_0279	0	4	0	0	0	0	E1.14.19.3;_linoleoyl-CoA_desaturase	00591 Linoleic acid metabolism
ko:K00600	4	0	0	LBGVMAG_0119,LBGVMAG_0187,LBGVMAG_0212,LBGVMAG_0213	0	3	0	0	1	0	glyA,_SHMT;_glycine_hydroxymethyltransferase	00630 Glyoxylate and dicarboxylate metabolism; 00680 Methane metabolism; 00260 Glycine, serine and threonine metabolism; 00460 Cyanoamino acid metabolism; 00670 One carbon pool by folate
ko:K00616	2	1	1	LBGVMAG_0014,LBGVMAG_0092,LBGVMAG_0099,LBGVMAG_0016	0	3	0	0	1	0	TALDO1,_talB,_talA;_transaldolase	00030 Pentose phosphate pathway; 00710 Carbon fixation by Calvin cycle
ko:K00731	1	1	2	LBGVMAG_0005,LBGVMAG_0169,LBGVMAG_0093,LBGVMAG_0175	0	4	0	0	0	0	C1GALT1;_glycoprotein-N-acetylgalactosamine_3-beta-galactosyltransferase	00512 Mucin type O-glycan biosynthesis; 00514 Other types of O-glycan biosynthesis
ko:K00762	2	0	2	LBGVMAG_0128,LBGVMAG_0181,LBGVMAG_0136,LBGVMAG_0219	0	3	0	0	1	0	pyrE;_orotate_phosphoribosyltransferase	00240 Pyrimidine metabolism
ko:K00795	2	1	1	LBGVMAG_0089,LBGVMAG_0212,LBGVMAG_0160,LBGVMAG_0115	1	3	0	0	0	0	ispA;_farnesyl_diphosphate_synthase	00900 Terpenoid backbone biosynthesis
ko:K00798	3	0	1	LBGVMAG_0096,LBGVMAG_0118,LBGVMAG_0179,LBGVMAG_0035	0	3	0	0	1	0	MMAB,_pduO;_cob(I)alamin_adenosyltransferase	00860 Porphyrin metabolism
ko:K00804	1	1	2	LBGVMAG_0266,LBGVMAG_0052,LBGVMAG_0070,LBGVMAG_0206	0	4	0	0	0	0	GGPS1;_geranylgeranyl_diphosphate_synthase,_type_III	00900 Terpenoid backbone biosynthesis
ko:K00817	3	0	1	LBGVMAG_0045,LBGVMAG_0095,LBGVMAG_0208,LBGVMAG_0115	2	2	0	0	0	0	hisC;_histidinol-phosphate_aminotransferase	00340 Histidine metabolism; 00350 Tyrosine metabolism; 00360 Phenylalanine metabolism; 00400 Phenylalanine, tyrosine and tryptophan biosynthesis; 00960 Tropane, piperidine and pyridine alkaloid biosynthesis; 00401 Novobiocin biosynthesis
ko:K00819	1	1	2	LBGVMAG_0081,LBGVMAG_0028,LBGVMAG_0043,LBGVMAG_0125	0	3	0	0	1	0	rocD,_OAT;_ornithine--oxo-acid_transaminase	00330 Arginine and proline metabolism
ko:K00898	1	0	3	LBGVMAG_0203,LBGVMAG_0101,LBGVMAG_0125,LBGVMAG_0170	0	4	0	0	0	0	PDK2_3_4;_pyruvate_dehydrogenase_kinase_2/3/4	-
ko:K01101	2	0	2	LBGVMAG_0005,LBGVMAG_0269,LBGVMAG_0035,LBGVMAG_0171	0	4	0	0	0	0	E3.1.3.41;_4-nitrophenyl_phosphatase	00627 Aminobenzoate degradation
ko:K01173	2	0	2	LBGVMAG_0155,LBGVMAG_0181,LBGVMAG_0035,LBGVMAG_0136	0	4	0	0	0	0	ENDOG;_endonuclease_G,_mitochondrial	-
ko:K01315	1	1	2	LBGVMAG_0182,LBGVMAG_0084,LBGVMAG_0120,LBGVMAG_0125	0	4	0	0	0	0	PLG;_plasminogen	-
ko:K01361	0	1	3	LBGVMAG_0169,LBGVMAG_0018,LBGVMAG_0101,LBGVMAG_0122	0	4	0	0	0	0	E3.4.21.96;_lactocepin	-
ko:K01456	3	0	1	LBGVMAG_0026,LBGVMAG_0027,LBGVMAG_0034,LBGVMAG_0042	0	0	0	4	0	0	E3.5.1.52,_NGLY1,_PNG1;_peptide-N4-(N-acetyl-beta-glucosaminyl)asparagine_amidase	04141 Protein processing in endoplasmic reticulum
ko:K01487	3	0	1	LBGVMAG_0066,LBGVMAG_0076,LBGVMAG_0132,LBGVMAG_0093	0	4	0	0	0	0	guaD,_GDA;_guanine_deaminase	00230 Purine metabolism
ko:K01620	3	0	1	LBGVMAG_0025,LBGVMAG_0030,LBGVMAG_0106,LBGVMAG_0093	0	4	0	0	0	0	ltaE;_threonine_aldolase	00260 Glycine, serine and threonine metabolism
ko:K01658	3	0	1	LBGVMAG_0095,LBGVMAG_0097,LBGVMAG_0243,LBGVMAG_0070	0	4	0	0	0	0	trpG;_anthranilate_synthase_component_II	00400 Phenylalanine, tyrosine and tryptophan biosynthesis; 00405 Phenazine biosynthesis
ko:K01769	3	0	1	LBGVMAG_0030,LBGVMAG_0059,LBGVMAG_0127,LBGVMAG_0093	0	4	0	0	0	0	E4.6.1.2;_guanylate_cyclase,_other	00230 Purine metabolism
ko:K01802	2	0	2	LBGVMAG_0066,LBGVMAG_0127,LBGVMAG_0116,LBGVMAG_0211	0	4	0	0	0	0	E5.2.1.8;_peptidylprolyl_isomerase	-
ko:K01971	3	1	0	LBGVMAG_0051,LBGVMAG_0145,LBGVMAG_0255,LBGVMAG_0107	0	3	1	0	0	0	ligD;_bifunctional_non-homologous_end_joining_protein_LigD	03450 Non-homologous end-joining
ko:K01999	2	2	0	LBGVMAG_0102,LBGVMAG_0208,LBGVMAG_0019,LBGVMAG_0161	0	4	0	0	0	0	livK;_branched-chain_amino_acid_transport_system_substrate-binding_protein	-
ko:K02206	1	2	1	LBGVMAG_0147,LBGVMAG_0041,LBGVMAG_0292,LBGVMAG_0258	0	3	1	0	0	0	CDK2;_cyclin-dependent_kinase_2	-
ko:K02343	2	1	1	LBGVMAG_0162,LBGVMAG_0194,LBGVMAG_0249,LBGVMAG_0111	0	4	0	0	0	0	dnaX;_DNA_polymerase_III_subunit_gamma/tau	03030 DNA replication; 03430 Mismatch repair; 03440 Homologous recombination
ko:K02473	1	3	0	LBGVMAG_0230,LBGVMAG_0041,LBGVMAG_0114,LBGVMAG_0265	0	3	0	0	1	0	wbpP;_UDP-N-acetylglucosamine/UDP-N-acetylgalactosamine_4-epimerase	00520 Amino sugar and nucleotide sugar metabolism; 00541 O-Antigen nucleotide sugar biosynthesis
ko:K02566	2	0	2	LBGVMAG_0005,LBGVMAG_0269,LBGVMAG_0035,LBGVMAG_0171	0	4	0	0	0	0	nagD;_5'-nucleotidase	00230 Purine metabolism; 00240 Pyrimidine metabolism; 00760 Nicotinate and nicotinamide metabolism
ko:K02575	2	0	2	LBGVMAG_0127,LBGVMAG_0166,LBGVMAG_0070,LBGVMAG_0246	0	4	0	0	0	0	NRT2,_narK,_nrtP,_nasA;_MFS_transporter,_NNP_family,_nitrate/nitrite_transporter	00910 Nitrogen metabolism
ko:K03019	2	1	1	LBGVMAG_0014,LBGVMAG_0050,LBGVMAG_0028,LBGVMAG_0215	0	2	0	0	2	0	RPC11,_POLR3K;_DNA-directed_RNA_polymerase_III_subunit_RPC11	03020 RNA polymerase
ko:K03098	2	1	1	LBGVMAG_0166,LBGVMAG_0198,LBGVMAG_0054,LBGVMAG_0286	0	4	0	0	0	0	APOD;_apolipoprotein_D_and_lipocalin_family_protein	-
ko:K03169	3	1	0	LBGVMAG_0104,LBGVMAG_0119,LBGVMAG_0251,LBGVMAG_0105	0	2	0	0	2	0	topB;_DNA_topoisomerase_III	-
ko:K03243	3	1	0	LBGVMAG_0032,LBGVMAG_0051,LBGVMAG_0208,LBGVMAG_0161	0	4	0	0	0	0	EIF5B;_translation_initiation_factor_5B	-
ko:K03274	2	0	2	LBGVMAG_0168,LBGVMAG_0273,LBGVMAG_0035,LBGVMAG_0286	0	4	0	0	0	0	gmhD,_rfaD;_ADP-L-glycero-D-manno-heptose_6-epimerase	00540 Lipopolysaccharide biosynthesis
ko:K03282	3	1	0	LBGVMAG_0155,LBGVMAG_0208,LBGVMAG_0210,LBGVMAG_0107	0	4	0	0	0	0	mscL;_large_conductance_mechanosensitive_channel	-
ko:K03286	3	0	1	LBGVMAG_0058,LBGVMAG_0076,LBGVMAG_0132,LBGVMAG_0151	0	4	0	0	0	0	TC.OOP;_OmpA-OmpF_porin,_OOP_family	-
ko:K03334	4	0	0	LBGVMAG_0036,LBGVMAG_0069,LBGVMAG_0205,LBGVMAG_0213	0	4	0	0	0	0	IL4I1;_L-amino-acid_oxidase	00250 Alanine, aspartate and glutamate metabolism; 00270 Cysteine and methionine metabolism; 00280 Valine, leucine and isoleucine degradation; 00350 Tyrosine metabolism; 00360 Phenylalanine metabolism; 00380 Tryptophan metabolism; 00400 Phenylalanine, tyrosine and tryptophan biosynthesis; 00950 Isoquinoline alkaloid biosynthesis
ko:K03442	2	1	1	LBGVMAG_0066,LBGVMAG_0127,LBGVMAG_0041,LBGVMAG_0211	0	4	0	0	0	0	mscS;_small_conductance_mechanosensitive_channel	-
ko:K03529	2	2	0	LBGVMAG_0021,LBGVMAG_0073,LBGVMAG_0067,LBGVMAG_0191	0	4	0	0	0	0	smc;_chromosome_segregation_protein	-
ko:K03578	3	1	0	LBGVMAG_0212,LBGVMAG_0247,LBGVMAG_0256,LBGVMAG_0041	1	3	0	0	0	0	hrpA;_ATP-dependent_RNA_helicase_HrpA	-
ko:K03655	3	0	1	LBGVMAG_0202,LBGVMAG_0205,LBGVMAG_0277,LBGVMAG_0018	0	4	0	0	0	0	recG;_ATP-dependent_DNA_helicase_RecG	03440 Homologous recombination
ko:K03672	0	1	3	LBGVMAG_0028,LBGVMAG_0171,LBGVMAG_0206,LBGVMAG_0271	0	3	0	0	1	0	trxC;_thioredoxin_2	-
ko:K03696	2	0	2	LBGVMAG_0119,LBGVMAG_0155,LBGVMAG_0035,LBGVMAG_0156	0	3	0	0	1	0	clpC;_ATP-dependent_Clp_protease_ATP-binding_subunit_ClpC	-
ko:K03727	2	0	2	LBGVMAG_0102,LBGVMAG_0277,LBGVMAG_0116,LBGVMAG_0254	0	4	0	0	0	0	helY;_ATP-dependent_RNA_helicase_HelY	-
ko:K03854	4	0	0	LBGVMAG_0003,LBGVMAG_0058,LBGVMAG_0076,LBGVMAG_0110	0	3	0	1	0	0	KTR;_mannosyltransferase	-
ko:K04047	2	0	2	LBGVMAG_0089,LBGVMAG_0104,LBGVMAG_0070,LBGVMAG_0188	0	4	0	0	0	0	dps;_starvation-inducible_DNA-binding_protein	-
ko:K04515	2	0	2	LBGVMAG_0073,LBGVMAG_0119,LBGVMAG_0103,LBGVMAG_0184	0	3	0	0	1	0	CAMK2;_calcium/calmodulin-dependent_protein_kinase_(CaM_kinase)_II	-
ko:K04533	0	0	4	LBGVMAG_0093,LBGVMAG_0240,LBGVMAG_0252,LBGVMAG_0288	0	4	0	0	0	0	HD;_huntingtin	-
ko:K04554	2	1	1	LBGVMAG_0134,LBGVMAG_0229,LBGVMAG_0161,LBGVMAG_0115	1	3	0	0	0	0	UBE2J2,_NCUBE2,_UBC6;_ubiquitin-conjugating_enzyme_E2_J2	04141 Protein processing in endoplasmic reticulum; 04120 Ubiquitin mediated proteolysis
ko:K05592	2	1	1	LBGVMAG_0198,LBGVMAG_0266,LBGVMAG_0292,LBGVMAG_0116	0	4	0	0	0	0	deaD,_cshA;_ATP-dependent_RNA_helicase_DeaD	03018 RNA degradation
ko:K06027	3	0	1	LBGVMAG_0027,LBGVMAG_0138,LBGVMAG_0245,LBGVMAG_0061	0	2	0	2	0	0	NSF,_SEC18;_vesicle-fusing_ATPase	-
ko:K06128	3	0	1	LBGVMAG_0149,LBGVMAG_0220,LBGVMAG_0221,LBGVMAG_0077	0	4	0	0	0	0	LYPLA1;_lysophospholipase_I	00564 Glycerophospholipid metabolism
ko:K06130	3	0	1	LBGVMAG_0149,LBGVMAG_0220,LBGVMAG_0221,LBGVMAG_0077	0	4	0	0	0	0	LYPLA2;_lysophospholipase_II	00564 Glycerophospholipid metabolism
ko:K06180	2	1	1	LBGVMAG_0127,LBGVMAG_0224,LBGVMAG_0139,LBGVMAG_0136	0	4	0	0	0	0	rluD;_23S_rRNA_pseudouridine1911/1915/1917_synthase	-
ko:K06688	2	1	1	LBGVMAG_0241,LBGVMAG_0285,LBGVMAG_0114,LBGVMAG_0116	0	4	0	0	0	0	UBE2C,_UBC11;_ubiquitin-conjugating_enzyme_E2_C	04120 Ubiquitin mediated proteolysis
ko:K06753	3	1	0	LBGVMAG_0079,LBGVMAG_0238,LBGVMAG_0255,LBGVMAG_0031	0	4	0	0	0	0	ROBO1;_roundabout,_axon_guidance_receptor_1	-
ko:K06754	3	1	0	LBGVMAG_0079,LBGVMAG_0238,LBGVMAG_0255,LBGVMAG_0031	0	4	0	0	0	0	ROBO2;_roundabout,_axon_guidance_receptor_2	-
ko:K06755	3	1	0	LBGVMAG_0079,LBGVMAG_0238,LBGVMAG_0255,LBGVMAG_0031	0	4	0	0	0	0	ROBO3;_roundabout,_axon_guidance_receptor_3	-
ko:K06877	3	0	1	LBGVMAG_0193,LBGVMAG_0202,LBGVMAG_0266,LBGVMAG_0083	0	3	0	0	0	1	K06877;_DEAD/DEAH_box_helicase_domain-containing_protein	-
ko:K06907	2	0	2	LBGVMAG_0096,LBGVMAG_0181,LBGVMAG_0035,LBGVMAG_0186	0	4	0	0	0	0	FI;_Bacteriophage_tail_sheath_protein	-
ko:K06909	2	1	1	LBGVMAG_0073,LBGVMAG_0110,LBGVMAG_0161,LBGVMAG_0156	0	4	0	0	0	0	xtmB;_phage_terminase_large_subunit	-
ko:K06990	3	1	0	LBGVMAG_0212,LBGVMAG_0213,LBGVMAG_0261,LBGVMAG_0041	0	4	0	0	0	0	MEMO1;_MEMO1_family_protein	-
ko:K07052	2	0	2	LBGVMAG_0006,LBGVMAG_0110,LBGVMAG_0129,LBGVMAG_0215	0	3	0	0	1	0	K07052;_CAAX_protease_family_protein	-
ko:K07137	3	1	0	LBGVMAG_0038,LBGVMAG_0128,LBGVMAG_0183,LBGVMAG_0107	0	4	0	0	0	0	K07137;_uncharacterized_protein	-
ko:K07359	2	1	1	LBGVMAG_0104,LBGVMAG_0220,LBGVMAG_0049,LBGVMAG_0125	0	4	0	0	0	0	CAMKK2;_calcium/calmodulin-dependent_protein_kinase_kinase_2	-
ko:K07464	2	0	2	LBGVMAG_0001,LBGVMAG_0003,LBGVMAG_0002,LBGVMAG_0086	0	1	0	3	0	0	cas4;_CRISPR-associated_exonuclease_Cas4	-
ko:K07483	0	1	3	LBGVMAG_0049,LBGVMAG_0094,LBGVMAG_0130,LBGVMAG_0258	0	3	1	0	0	0	K07483;_transposase	-
ko:K08059	0	0	4	LBGVMAG_0055,LBGVMAG_0151,LBGVMAG_0237,LBGVMAG_0263	0	4	0	0	0	0	IFI30,_GILT;_interferon,_gamma-inducible_protein_30	-
ko:K08624	1	1	2	LBGVMAG_0096,LBGVMAG_0244,LBGVMAG_0185,LBGVMAG_0290	0	3	0	0	1	0	ADAMTS9;_a_disintegrin_and_metalloproteinase_with_thrombospondin_motifs_9	-
ko:K08632	2	0	2	LBGVMAG_0008,LBGVMAG_0096,LBGVMAG_0185,LBGVMAG_0290	0	3	0	1	0	0	ADAMTS18;_a_disintegrin_and_metalloproteinase_with_thrombospondin_motifs_18	-
ko:K08635	0	1	3	LBGVMAG_0197,LBGVMAG_0015,LBGVMAG_0120,LBGVMAG_0129	0	4	0	0	0	0	MMEL1,_NEP;_neprilysin	-
ko:K08636	0	1	3	LBGVMAG_0197,LBGVMAG_0015,LBGVMAG_0120,LBGVMAG_0129	0	4	0	0	0	0	PHEX;_phosphate-regulating_neutral_endopeptidase	-
ko:K08798	3	1	0	LBGVMAG_0098,LBGVMAG_0132,LBGVMAG_0241,LBGVMAG_0161	0	3	0	1	0	0	MARK;_MAP/microtubule_affinity-regulating_kinase	-
ko:K08802	1	2	1	LBGVMAG_0036,LBGVMAG_0114,LBGVMAG_0161,LBGVMAG_0029	0	3	1	0	0	0	SNRK;_SNF_related_kinase	-
ko:K08831	4	0	0	LBGVMAG_0032,LBGVMAG_0051,LBGVMAG_0134,LBGVMAG_0229	0	4	0	0	0	0	SRPK2;_serine/threonine-protein_kinase_SRPK2	-
ko:K08857	4	0	0	LBGVMAG_0051,LBGVMAG_0092,LBGVMAG_0141,LBGVMAG_0251	0	1	0	0	3	0	NEK1_4_5;_serine/threonine-protein_kinase_Nek1/4/5	-
ko:K09566	1	1	2	LBGVMAG_0127,LBGVMAG_0041,LBGVMAG_0116,LBGVMAG_0211	0	4	0	0	0	0	PPIG;_peptidyl-prolyl_isomerase_G_(cyclophilin_G)	-
ko:K09581	0	0	4	LBGVMAG_0136,LBGVMAG_0215,LBGVMAG_0227,LBGVMAG_0236	0	3	0	0	1	0	PDIA2;_protein_disulfide-isomerase_A2	-
ko:K09585	2	2	0	LBGVMAG_0108,LBGVMAG_0181,LBGVMAG_0114,LBGVMAG_0139	0	4	0	0	0	0	TMX3,_TXNDC10;_protein_disulfide-isomerase	-
ko:K09614	3	0	1	LBGVMAG_0006,LBGVMAG_0104,LBGVMAG_0150,LBGVMAG_0125	0	4	0	0	0	0	CORIN;_atrial_natriuretic_peptide-converting_enzyme	-
ko:K09640	0	3	1	LBGVMAG_0041,LBGVMAG_0114,LBGVMAG_0139,LBGVMAG_0083	0	4	0	0	0	0	TMPRSS9;_transmembrane_protease_serine_9	-
ko:K09673	0	2	2	LBGVMAG_0039,LBGVMAG_0107,LBGVMAG_0252,LBGVMAG_0281	0	4	0	0	0	0	CHST9;_carbohydrate_4-sulfotransferase_9	00513 Various types of N-glycan biosynthesis
ko:K09922	1	2	1	LBGVMAG_0208,LBGVMAG_0067,LBGVMAG_0191,LBGVMAG_0156	0	4	0	0	0	0	K09922;_uncharacterized_protein	-
ko:K10251	2	1	1	LBGVMAG_0119,LBGVMAG_0127,LBGVMAG_0124,LBGVMAG_0148	0	3	0	0	1	0	HSD17B12,_KAR,_IFA38;_17beta-estradiol_17-dehydrogenase_/_very-long-chain_3-oxoacyl-CoA_reductase	00062 Fatty acid elongation; 00140 Steroid hormone biosynthesis; 01040 Biosynthesis of unsaturated fatty acids
ko:K10435	0	4	0	LBGVMAG_0049,LBGVMAG_0056,LBGVMAG_0099,LBGVMAG_0244	0	3	0	0	1	0	MAP1LC;_microtubule-associated_protein_1_light_chain	-
ko:K10536	1	1	2	LBGVMAG_0098,LBGVMAG_0037,LBGVMAG_0055,LBGVMAG_0094	0	3	0	1	0	0	aguA;_agmatine_deiminase	00330 Arginine and proline metabolism
ko:K10699	1	2	1	LBGVMAG_0126,LBGVMAG_0041,LBGVMAG_0161,LBGVMAG_0083	0	4	0	0	0	0	UBE1L2,_UBA6;_ubiquitin-activating_enzyme_E1-like_protein_2	04120 Ubiquitin mediated proteolysis
ko:K10758	3	1	0	LBGVMAG_0104,LBGVMAG_0164,LBGVMAG_0172,LBGVMAG_0209	0	4	0	0	0	0	QSOX;_thiol_oxidase	-
ko:K10896	4	0	0	LBGVMAG_0089,LBGVMAG_0164,LBGVMAG_0194,LBGVMAG_0202	0	4	0	0	0	0	FANCM;_fanconi_anemia_group_M_protein	03460 Fanconi anemia pathway
ko:K10999	0	1	3	LBGVMAG_0084,LBGVMAG_0015,LBGVMAG_0120,LBGVMAG_0131	0	4	0	0	0	0	CESA;_cellulose_synthase_A	-
ko:K11295	2	1	1	LBGVMAG_0119,LBGVMAG_0181,LBGVMAG_0244,LBGVMAG_0017	0	1	0	0	3	0	HMGB2;_high_mobility_group_protein_B2	-
ko:K11665	0	2	2	LBGVMAG_0049,LBGVMAG_0099,LBGVMAG_0129,LBGVMAG_0186	0	4	0	0	0	0	INO80,_INOC1;_chromatin-remodeling_ATPase_INO80	03082 ATP-dependent chromatin remodeling
ko:K11843	4	0	0	LBGVMAG_0183,LBGVMAG_0187,LBGVMAG_0217,LBGVMAG_0267	0	4	0	0	0	0	USP14,_UBP6;_ubiquitin_carboxyl-terminal_hydrolase_14	-
ko:K11844	2	1	1	LBGVMAG_0080,LBGVMAG_0147,LBGVMAG_0142,LBGVMAG_0112	0	4	0	0	0	0	USP16_45;_ubiquitin_carboxyl-terminal_hydrolase_16/45	03083 Polycomb repressive complex
ko:K11857	0	0	4	LBGVMAG_0148,LBGVMAG_0157,LBGVMAG_0196,LBGVMAG_0289	1	3	0	0	0	0	USP47;_ubiquitin_carboxyl-terminal_hydrolase_47	-
ko:K12012	2	1	1	LBGVMAG_0096,LBGVMAG_0127,LBGVMAG_0191,LBGVMAG_0061	0	3	0	1	0	0	TRIM35;_tripartite_motif-containing_protein_35	-
ko:K12034	2	1	1	LBGVMAG_0085,LBGVMAG_0096,LBGVMAG_0191,LBGVMAG_0061	0	2	0	2	0	0	TRIM69;_tripartite_motif-containing_protein_69	-
ko:K12259	2	0	2	LBGVMAG_0141,LBGVMAG_0147,LBGVMAG_0211,LBGVMAG_0287	0	3	0	0	1	0	SMOX,_PAO5;_spermine_oxidase	00330 Arginine and proline metabolism; 00410 beta-Alanine metabolism
ko:K12812	1	0	3	LBGVMAG_0247,LBGVMAG_0101,LBGVMAG_0170,LBGVMAG_0215	0	3	0	0	1	0	DDX39B,_UAP56,_SUB2;_ATP-dependent_RNA_helicase_UAP56/SUB2	03040 Spliceosome; 03013 Nucleocytoplasmic transport; 03015 mRNA surveillance pathway
ko:K12815	2	1	1	LBGVMAG_0066,LBGVMAG_0127,LBGVMAG_0280,LBGVMAG_0115	1	3	0	0	0	0	DHX38,_PRP16;_pre-mRNA-splicing_factor_ATP-dependent_RNA_helicase_DHX38/PRP16	03040 Spliceosome
ko:K12992	1	1	2	LBGVMAG_0036,LBGVMAG_0124,LBGVMAG_0060,LBGVMAG_0103	0	4	0	0	0	0	rfbN,_wbaN;_O-antigen_biosynthesis_alpha-1,3-rhamnosyltransferase	-
ko:K13057	1	1	2	LBGVMAG_0036,LBGVMAG_0124,LBGVMAG_0060,LBGVMAG_0103	0	4	0	0	0	0	treT;_trehalose_synthase	00500 Starch and sucrose metabolism
ko:K13071	3	0	1	LBGVMAG_0003,LBGVMAG_0027,LBGVMAG_0117,LBGVMAG_0044	0	0	0	4	0	0	PAO,_ACD1;_pheophorbide_a_oxygenase	00860 Porphyrin metabolism
ko:K13582	2	2	0	LBGVMAG_0021,LBGVMAG_0073,LBGVMAG_0067,LBGVMAG_0191	0	4	0	0	0	0	podJ;_localization_factor_PodJL	-
ko:K13719	2	2	0	LBGVMAG_0128,LBGVMAG_0208,LBGVMAG_0028,LBGVMAG_0054	0	3	0	0	1	0	OTU1,_YOD1;_ubiquitin_thioesterase_OTU1	04141 Protein processing in endoplasmic reticulum
ko:K13811	2	2	0	LBGVMAG_0089,LBGVMAG_0194,LBGVMAG_0041,LBGVMAG_0161	0	4	0	0	0	0	PAPSS;_3'-phosphoadenosine_5'-phosphosulfate_synthase	00920 Sulfur metabolism; 00230 Purine metabolism; 00450 Selenocompound metabolism; 00261 Monobactam biosynthesis
ko:K14002	1	2	1	LBGVMAG_0025,LBGVMAG_0041,LBGVMAG_0248,LBGVMAG_0083	0	4	0	0	0	0	SCJ1;_DnaJ-related_protein_SCJ1	04141 Protein processing in endoplasmic reticulum
ko:K14015	3	0	1	LBGVMAG_0089,LBGVMAG_0126,LBGVMAG_0194,LBGVMAG_0043	0	4	0	0	0	0	NPLOC4,_NPL4;_nuclear_protein_localization_protein_4	04141 Protein processing in endoplasmic reticulum
ko:K14157	2	1	1	LBGVMAG_0126,LBGVMAG_0241,LBGVMAG_0169,LBGVMAG_0103	0	4	0	0	0	0	AASS;_alpha-aminoadipic_semialdehyde_synthase	00310 Lysine degradation
ko:K14163	0	0	4	LBGVMAG_0055,LBGVMAG_0151,LBGVMAG_0237,LBGVMAG_0263	0	4	0	0	0	0	EPRS;_bifunctional_glutamyl/prolyl-tRNA_synthetase	00860 Porphyrin metabolism; 00970 Aminoacyl-tRNA biosynthesis
ko:K14297	3	0	1	LBGVMAG_0021,LBGVMAG_0119,LBGVMAG_0245,LBGVMAG_0112	0	3	0	0	1	0	NUP98,_ADAR2,_NUP116;_nuclear_pore_complex_protein_Nup98-Nup96	03013 Nucleocytoplasmic transport
ko:K14775	4	0	0	LBGVMAG_0110,LBGVMAG_0132,LBGVMAG_0149,LBGVMAG_0221	0	4	0	0	0	0	UTP30,_RSL1D1;_ribosome_biogenesis_protein_UTP30	-
ko:K14862	1	0	3	LBGVMAG_0180,LBGVMAG_0063,LBGVMAG_0233,LBGVMAG_0293	0	4	0	0	0	0	URB2;_nucleolar_pre-ribosomal-associated_protein_2	-
ko:K15256	1	2	1	LBGVMAG_0247,LBGVMAG_0107,LBGVMAG_0124,LBGVMAG_0236	0	4	0	0	0	0	cmoA;_tRNA_(cmo5U34)-methyltransferase	-
ko:K15370	2	1	1	LBGVMAG_0147,LBGVMAG_0155,LBGVMAG_0019,LBGVMAG_0018	0	4	0	0	0	0	PLCL2;_inactive_phospholipase_C-like_protein_2	-
ko:K15409	4	0	0	LBGVMAG_0032,LBGVMAG_0051,LBGVMAG_0134,LBGVMAG_0229	0	4	0	0	0	0	SRPK1;_serine/threonine-protein_kinase_SRPK1	-
ko:K15694	4	0	0	LBGVMAG_0009,LBGVMAG_0089,LBGVMAG_0143,LBGVMAG_0220	0	4	0	0	0	0	RNF43;_E3_ubiquitin-protein_ligase_RNF43	-
ko:K15856	4	0	0	LBGVMAG_0009,LBGVMAG_0025,LBGVMAG_0092,LBGVMAG_0096	0	3	0	0	1	0	rmd;_GDP-4-dehydro-6-deoxy-D-mannose_reductase	00051 Fructose and mannose metabolism; 00520 Amino sugar and nucleotide sugar metabolism; 00541 O-Antigen nucleotide sugar biosynthesis
ko:K16012	1	0	3	LBGVMAG_0155,LBGVMAG_0083,LBGVMAG_0116,LBGVMAG_0135	0	4	0	0	0	0	cydC;_ATP-binding_cassette,_subfamily_C,_bacterial_CydC	-
ko:K16601	2	2	0	LBGVMAG_0127,LBGVMAG_0212,LBGVMAG_0114,LBGVMAG_0139	0	4	0	0	0	0	TTLL4;_tubulin_polyglutamylase_TTLL4	-
ko:K16608	0	3	1	LBGVMAG_0041,LBGVMAG_0114,LBGVMAG_0139,LBGVMAG_0136	0	4	0	0	0	0	TTLL3_8;_tubulin_monoglycylase_TTLL3/8	-
ko:K17462	2	2	0	LBGVMAG_0104,LBGVMAG_0261,LBGVMAG_0114,LBGVMAG_0139	0	4	0	0	0	0	yrrT;_putative_AdoMet-dependent_methyltransferase	00270 Cysteine and methionine metabolism
ko:K17609	2	0	2	LBGVMAG_0133,LBGVMAG_0167,LBGVMAG_0029,LBGVMAG_0258	0	2	2	0	0	0	NXN;_nucleoredoxin	-
ko:K18715	0	0	4	LBGVMAG_0055,LBGVMAG_0151,LBGVMAG_0237,LBGVMAG_0263	0	4	0	0	0	0	NUP159;_nucleoporin_NUP159	-
ko:K18758	2	2	0	LBGVMAG_0205,LBGVMAG_0264,LBGVMAG_0057,LBGVMAG_0216	0	4	0	0	0	0	DIS3L2;_DIS3-like_exonuclease_2	-
ko:K18827	0	3	1	LBGVMAG_0114,LBGVMAG_0139,LBGVMAG_0248,LBGVMAG_0091	0	4	0	0	0	0	wbdD;_O-antigen_chain-terminating_bifunctional_methyltransferase/kinase	-
ko:K18846	3	0	1	LBGVMAG_0027,LBGVMAG_0164,LBGVMAG_0257,LBGVMAG_0171	0	3	0	1	0	0	npmA;_16S_rRNA_(adenine(1408)-N(1))-methyltransferase	-
ko:K19038	3	0	1	LBGVMAG_0198,LBGVMAG_0201,LBGVMAG_0222,LBGVMAG_0219	0	3	0	0	1	0	ATL41;_E3_ubiquitin-protein_ligase_ATL41	-
ko:K19423	2	1	1	LBGVMAG_0167,LBGVMAG_0183,LBGVMAG_0048,LBGVMAG_0170	0	4	0	0	0	0	epsE;_glycosyltransferase_EpsE	-
ko:K19704	2	1	1	LBGVMAG_0126,LBGVMAG_0253,LBGVMAG_0031,LBGVMAG_0075	0	4	0	0	0	0	PTC1;_protein_phosphatase_PTC1	-
ko:K19791	2	1	1	LBGVMAG_0065,LBGVMAG_0143,LBGVMAG_0099,LBGVMAG_0075	0	3	0	1	0	0	FET3_5;_iron_transport_multicopper_oxidase	-
ko:K20074	1	0	3	LBGVMAG_0005,LBGVMAG_0035,LBGVMAG_0100,LBGVMAG_0123	0	4	0	0	0	0	prpC,_phpP;_PPM_family_protein_phosphatase	-
ko:K20217	1	1	2	LBGVMAG_0134,LBGVMAG_0031,LBGVMAG_0083,LBGVMAG_0148	0	4	0	0	0	0	UBE2E;_ubiquitin-conjugating_enzyme_E2_E	04120 Ubiquitin mediated proteolysis
ko:K20541	2	1	1	LBGVMAG_0005,LBGVMAG_0012,LBGVMAG_0099,LBGVMAG_0101	0	4	0	0	0	0	bcsB;_cellulose_synthase_operon_protein_B	-
ko:K21571	1	1	2	LBGVMAG_0102,LBGVMAG_0265,LBGVMAG_0015,LBGVMAG_0246	0	3	0	0	1	0	susE_F;_starch-binding_outer_membrane_protein_SusE/F	-
ko:K21636	1	0	3	LBGVMAG_0179,LBGVMAG_0035,LBGVMAG_0156,LBGVMAG_0186	0	3	0	0	1	0	nrdD;_ribonucleoside-triphosphate_reductase_(formate)	00230 Purine metabolism; 00240 Pyrimidine metabolism
ko:K21804	1	2	1	LBGVMAG_0262,LBGVMAG_0028,LBGVMAG_0292,LBGVMAG_0263	0	3	0	0	1	0	METTL21A;_protein_N-lysine_methyltransferase_METTL21A	-
ko:K22282	2	2	0	LBGVMAG_0162,LBGVMAG_0182,LBGVMAG_0074,LBGVMAG_0216	0	3	0	0	0	1	FAXDC2;_fatty_acid_hydroxylase_domain-containing_protein_2	-
ko:K22503	2	0	2	LBGVMAG_0208,LBGVMAG_0273,LBGVMAG_0233,LBGVMAG_0286	0	4	0	0	0	0	DARS1;_aspartyl-tRNA_synthetase	00970 Aminoacyl-tRNA biosynthesis
ko:K00021	2	0	1	LBGVMAG_0167,LBGVMAG_0224,LBGVMAG_0046	0	3	0	0	0	0	HMGCR;_hydroxymethylglutaryl-CoA_reductase_(NADPH)	00900 Terpenoid backbone biosynthesis
ko:K00030	1	2	0	LBGVMAG_0126,LBGVMAG_0160,LBGVMAG_0232	0	3	0	0	0	0	IDH3;_isocitrate_dehydrogenase_(NAD+)	00020 Citrate cycle (TCA cycle)
ko:K00059	1	0	2	LBGVMAG_0078,LBGVMAG_0063,LBGVMAG_0289	0	2	0	1	0	0	fabG,_OAR1;_3-oxoacyl-[acyl-carrier_protein]_reductase	00061 Fatty acid biosynthesis; 00780 Biotin metabolism; 00333 Prodigiosin biosynthesis
ko:K00344	2	0	1	LBGVMAG_0119,LBGVMAG_0208,LBGVMAG_0063	0	2	0	0	1	0	qor,_CRYZ;_NADPH:quinone_reductase	-
ko:K00661	1	1	1	LBGVMAG_0036,LBGVMAG_0064,LBGVMAG_0002	0	1	1	1	0	0	maa;_maltose_O-acetyltransferase	-
ko:K00679	0	1	2	LBGVMAG_0064,LBGVMAG_0226,LBGVMAG_0254	0	2	1	0	0	0	E2.3.1.158;_phospholipid:diacylglycerol_acyltransferase	00561 Glycerolipid metabolism
ko:K00717	2	1	0	LBGVMAG_0079,LBGVMAG_0285,LBGVMAG_0057	0	3	0	0	0	0	FUT8;_glycoprotein_6-alpha-L-fucosyltransferase	00510 N-Glycan biosynthesis; 00513 Various types of N-glycan biosynthesis; 00533 Glycosaminoglycan biosynthesis - keratan sulfate
ko:K00753	0	1	2	LBGVMAG_0191,LBGVMAG_0151,LBGVMAG_0237	0	3	0	0	0	0	E2.4.1.214;_glycoprotein_3-alpha-L-fucosyltransferase	00513 Various types of N-glycan biosynthesis
ko:K00784	3	0	0	LBGVMAG_0032,LBGVMAG_0051,LBGVMAG_0208	0	3	0	0	0	0	rnz;_ribonuclease_Z	-
ko:K00789	3	0	0	LBGVMAG_0050,LBGVMAG_0178,LBGVMAG_0182	0	3	0	0	0	0	metK,_MAT;_S-adenosylmethionine_synthetase	00270 Cysteine and methionine metabolism; 00999 Biosynthesis of various plant secondary metabolites; Including: Crocin biosynthesis, Ginsenoside biosynthesis, Saponin adjuvant biosynthesis, Cannabidiol biosynthesis, Mugineic acid biosynthesis, Pentagalloylglucose biosynthesis, Benzoxazinoid biosynthesis, Gramine biosynthesis, Coumarin biosynthesis, Furanocoumarin biosynthesis, Hordatine biosynthe…
ko:K00801	0	1	2	LBGVMAG_0084,LBGVMAG_0015,LBGVMAG_0131	0	3	0	0	0	0	FDFT1;_farnesyl-diphosphate_farnesyltransferase	00100 Steroid biosynthesis; 00909 Sesquiterpenoid and triterpenoid biosynthesis
ko:K00870	1	2	0	LBGVMAG_0006,LBGVMAG_0142,LBGVMAG_0161	0	3	0	0	0	0	NA	-
ko:K00889	1	1	1	LBGVMAG_0167,LBGVMAG_0114,LBGVMAG_0129	0	3	0	0	0	0	PIP5K;_1-phosphatidylinositol-4-phosphate_5-kinase	00562 Inositol phosphate metabolism
ko:K00907	0	1	2	LBGVMAG_0177,LBGVMAG_0042,LBGVMAG_0271	0	2	0	1	0	0	MYLK;_myosin-light-chain_kinase	-
ko:K00924	0	0	3	LBGVMAG_0077,LBGVMAG_0101,LBGVMAG_0170	0	3	0	0	0	0	TMK;_receptor_protein_kinase_TMK	-
ko:K00927	1	0	2	LBGVMAG_0104,LBGVMAG_0043,LBGVMAG_0284	0	3	0	0	0	0	PGK,_pgk;_phosphoglycerate_kinase	00010 Glycolysis / Gluconeogenesis; 00710 Carbon fixation by Calvin cycle
ko:K00950	1	0	2	LBGVMAG_0158,LBGVMAG_0090,LBGVMAG_0123	0	3	0	0	0	0	folK;_2-amino-4-hydroxy-6-hydroxymethyldihydropteridine_diphosphokinase	00790 Folate biosynthesis
ko:K00951	2	1	0	LBGVMAG_0009,LBGVMAG_0149,LBGVMAG_0216	0	3	0	0	0	0	relA;_GTP_pyrophosphokinase	00230 Purine metabolism
ko:K00960	2	0	1	LBGVMAG_0097,LBGVMAG_0213,LBGVMAG_0116	0	3	0	0	0	0	rpo13;_DNA-directed_RNA_polymerase_subunit_13	03020 RNA polymerase
ko:K00973	2	0	1	LBGVMAG_0167,LBGVMAG_0224,LBGVMAG_0258	0	2	1	0	0	0	rfbA,_rmlA,_rffH;_glucose-1-phosphate_thymidylyltransferase	00541 O-Antigen nucleotide sugar biosynthesis; 00523 Polyketide sugar unit biosynthesis; 00521 Streptomycin biosynthesis; 00525 Acarbose and validamycin biosynthesis
ko:K00986	0	0	3	LBGVMAG_0094,LBGVMAG_0122,LBGVMAG_0206	0	3	0	0	0	0	ltrA;_RNA-directed_DNA_polymerase	-
ko:K00995	2	1	0	LBGVMAG_0208,LBGVMAG_0228,LBGVMAG_0161	0	3	0	0	0	0	pgsA,_PGS1;_CDP-diacylglycerol---glycerol-3-phosphate_3-phosphatidyltransferase	00564 Glycerophospholipid metabolism
ko:K01017	0	2	1	LBGVMAG_0039,LBGVMAG_0107,LBGVMAG_0281	0	3	0	0	0	0	CHST11;_chondroitin_4-sulfotransferase_11	00532 Glycosaminoglycan biosynthesis - chondroitin sulfate / dermatan sulfate
ko:K01054	2	0	1	LBGVMAG_0155,LBGVMAG_0241,LBGVMAG_0115	1	2	0	0	0	0	MGLL;_acylglycerol_lipase	00561 Glycerolipid metabolism
ko:K01077	1	2	0	LBGVMAG_0213,LBGVMAG_0039,LBGVMAG_0169	0	3	0	0	0	0	E3.1.3.1,_phoA,_phoB;_alkaline_phosphatase	00730 Thiamine metabolism; 00790 Folate biosynthesis
ko:K01082	0	3	0	LBGVMAG_0041,LBGVMAG_0114,LBGVMAG_0139	0	3	0	0	0	0	cysQ,_MET22,_BPNT1;_3'(2'),_5'-bisphosphate_nucleotidase	00920 Sulfur metabolism
ko:K01090	1	2	0	LBGVMAG_0276,LBGVMAG_0041,LBGVMAG_0114	0	3	0	0	0	0	E3.1.3.16;_protein_phosphatase	-
ko:K01098	2	0	1	LBGVMAG_0008,LBGVMAG_0011,LBGVMAG_0002	0	0	0	3	0	0	CET1;_polynucleotide_5'-triphosphatase	-
ko:K01159	3	0	0	LBGVMAG_0096,LBGVMAG_0118,LBGVMAG_0162	0	3	0	0	0	0	ruvC;_crossover_junction_endodeoxyribonuclease_RuvC	03440 Homologous recombination
ko:K01178	3	0	0	LBGVMAG_0036,LBGVMAG_0079,LBGVMAG_0104	0	3	0	0	0	0	SGA1;_glucoamylase	00500 Starch and sucrose metabolism
ko:K01186	1	0	2	LBGVMAG_0241,LBGVMAG_0144,LBGVMAG_0174	0	3	0	0	0	0	NEU1;_sialidase-1	00600 Sphingolipid metabolism; 00511 Other glycan degradation
ko:K01223	1	2	0	LBGVMAG_0241,LBGVMAG_0041,LBGVMAG_0114	0	3	0	0	0	0	E3.2.1.86B,_bglA;_6-phospho-beta-glucosidase	00010 Glycolysis / Gluconeogenesis; 00500 Starch and sucrose metabolism
ko:K01322	0	1	2	LBGVMAG_0041,LBGVMAG_0083,LBGVMAG_0233	0	3	0	0	0	0	PREP;_prolyl_oligopeptidase	-
ko:K01337	0	0	3	LBGVMAG_0060,LBGVMAG_0103,LBGVMAG_0144	0	3	0	0	0	0	E3.4.21.50;_lysyl_endopeptidase	-
ko:K01393	1	1	1	LBGVMAG_0208,LBGVMAG_0161,LBGVMAG_0271	0	3	0	0	0	0	NLN;_neurolysin	-
ko:K01409	1	1	1	LBGVMAG_0230,LBGVMAG_0041,LBGVMAG_0125	0	3	0	0	0	0	OSGEP,_KAE1,_QRI7;_N6-L-threonylcarbamoyladenine_synthase	-
ko:K01441	2	1	0	LBGVMAG_0050,LBGVMAG_0250,LBGVMAG_0088	0	3	0	0	0	0	ACER1_2,_ASAH3;_alkaline_ceramidase	00600 Sphingolipid metabolism
ko:K01448	1	0	2	LBGVMAG_0104,LBGVMAG_0070,LBGVMAG_0156	0	3	0	0	0	0	amiABC;_N-acetylmuramoyl-L-alanine_amidase	-
ko:K01460	2	0	1	LBGVMAG_0095,LBGVMAG_0208,LBGVMAG_0018	0	3	0	0	0	0	gsp;_glutathionylspermidine_amidase/synthetase	00480 Glutathione metabolism
ko:K01480	1	0	2	LBGVMAG_0167,LBGVMAG_0091,LBGVMAG_0196	0	3	0	0	0	0	speB;_agmatinase	00330 Arginine and proline metabolism
ko:K01515	1	1	1	LBGVMAG_0141,LBGVMAG_0244,LBGVMAG_0018	0	1	0	0	2	0	nudF;_ADP-ribose_diphosphatase	00230 Purine metabolism; 00740 Riboflavin metabolism
ko:K01626	1	1	1	LBGVMAG_0247,LBGVMAG_0160,LBGVMAG_0086	0	3	0	0	0	0	E2.5.1.54,_aroF,_aroG,_aroH;_3-deoxy-7-phosphoheptulonate_synthase	00400 Phenylalanine, tyrosine and tryptophan biosynthesis
ko:K01627	2	0	1	LBGVMAG_0030,LBGVMAG_0126,LBGVMAG_0246	0	3	0	0	0	0	kdsA;_2-dehydro-3-deoxyphosphooctonate_aldolase_(KDO_8-P_synthase)	00540 Lipopolysaccharide biosynthesis
ko:K01634	1	1	1	LBGVMAG_0273,LBGVMAG_0249,LBGVMAG_0286	0	3	0	0	0	0	SGPL1,_DPL1;_sphinganine-1-phosphate_aldolase	00600 Sphingolipid metabolism
ko:K01673	0	2	1	LBGVMAG_0084,LBGVMAG_0099,LBGVMAG_0046	0	3	0	0	0	0	cynT,_can;_carbonic_anhydrase	00910 Nitrogen metabolism
ko:K01735	2	1	0	LBGVMAG_0003,LBGVMAG_0078,LBGVMAG_0067	0	1	0	2	0	0	aroB;_3-dehydroquinate_synthase	00400 Phenylalanine, tyrosine and tryptophan biosynthesis
ko:K01768	3	0	0	LBGVMAG_0021,LBGVMAG_0066,LBGVMAG_0147	0	3	0	0	0	0	E4.6.1.1;_adenylate_cyclase	00230 Purine metabolism
ko:K01845	3	0	0	LBGVMAG_0102,LBGVMAG_0208,LBGVMAG_0229	0	3	0	0	0	0	hemL;_glutamate-1-semialdehyde_2,1-aminomutase	00860 Porphyrin metabolism
ko:K01866	3	0	0	LBGVMAG_0066,LBGVMAG_0208,LBGVMAG_0213	0	3	0	0	0	0	YARS,_tyrS;_tyrosyl-tRNA_synthetase	00970 Aminoacyl-tRNA biosynthesis
ko:K01890	2	0	1	LBGVMAG_0208,LBGVMAG_0230,LBGVMAG_0029	0	2	1	0	0	0	FARSB,_pheT;_phenylalanyl-tRNA_synthetase_beta_chain	00970 Aminoacyl-tRNA biosynthesis
ko:K01990	2	0	1	LBGVMAG_0128,LBGVMAG_0158,LBGVMAG_0233	0	3	0	0	0	0	ABC-2.A;_ABC-2_type_transport_system_ATP-binding_protein	-
ko:K01995	2	0	1	LBGVMAG_0102,LBGVMAG_0208,LBGVMAG_0258	0	2	1	0	0	0	livG;_branched-chain_amino_acid_transport_system_ATP-binding_protein	-
ko:K02021	1	2	0	LBGVMAG_0228,LBGVMAG_0216,LBGVMAG_0265	0	2	0	0	1	0	ABC.MR;_putative_ABC_transport_system_ATP-binding_protein	-
ko:K02145	3	0	0	LBGVMAG_0036,LBGVMAG_0108,LBGVMAG_0164	0	3	0	0	0	0	ATPeV1A,_ATP6A;_V-type_H+-transporting_ATPase_subunit_A	00190 Oxidative phosphorylation
ko:K02313	3	0	0	LBGVMAG_0119,LBGVMAG_0162,LBGVMAG_0167	0	2	0	0	1	0	dnaA;_chromosomal_replication_initiator_protein	-
ko:K02350	3	0	0	LBGVMAG_0081,LBGVMAG_0140,LBGVMAG_0210	0	3	0	0	0	0	REV3L,_POLZ;_DNA_polymerase_zeta	03460 Fanconi anemia pathway
ko:K02395	1	0	2	LBGVMAG_0104,LBGVMAG_0070,LBGVMAG_0156	0	3	0	0	0	0	flgJ;_peptidoglycan_hydrolase_FlgJ	-
ko:K02406	2	0	1	LBGVMAG_0080,LBGVMAG_0212,LBGVMAG_0151	0	3	0	0	0	0	fliC,_hag;_flagellin	-
ko:K02428	1	0	2	LBGVMAG_0096,LBGVMAG_0112,LBGVMAG_0211	0	3	0	0	0	0	NA	-
ko:K02432	3	0	0	LBGVMAG_0006,LBGVMAG_0104,LBGVMAG_0150	0	3	0	0	0	0	FZD1_7,_fz;_frizzled_1/7	-
ko:K02528	0	2	1	LBGVMAG_0031,LBGVMAG_0107,LBGVMAG_0236	0	3	0	0	0	0	ksgA;_16S_rRNA_(adenine1518-N6/adenine1519-N6)-dimethyltransferase	-
ko:K02540	1	0	2	LBGVMAG_0262,LBGVMAG_0063,LBGVMAG_0290	0	3	0	0	0	0	MCM2;_DNA_replication_licensing_factor_MCM2	03030 DNA replication
ko:K02687	3	0	0	LBGVMAG_0051,LBGVMAG_0080,LBGVMAG_0089	0	3	0	0	0	0	prmA;_ribosomal_protein_L11_methyltransferase	-
ko:K02842	3	0	0	LBGVMAG_0006,LBGVMAG_0104,LBGVMAG_0150	0	3	0	0	0	0	FZD9_10,_CD349_50;_frizzled_9/10	-
ko:K03049	2	0	1	LBGVMAG_0155,LBGVMAG_0163,LBGVMAG_0136	0	3	0	0	0	0	rpoE1;_DNA-directed_RNA_polymerase_subunit_E'	03020 RNA polymerase
ko:K03055	1	1	1	LBGVMAG_0108,LBGVMAG_0064,LBGVMAG_0086	0	2	1	0	0	0	rpoK;_DNA-directed_RNA_polymerase_subunit_K	03020 RNA polymerase
ko:K03083	2	1	0	LBGVMAG_0014,LBGVMAG_0164,LBGVMAG_0074	0	2	0	0	0	1	GSK3B;_glycogen_synthase_kinase_3_beta	-
ko:K03111	2	0	1	LBGVMAG_0073,LBGVMAG_0104,LBGVMAG_0206	0	3	0	0	0	0	ssb;_single-strand_DNA-binding_protein	03030 DNA replication; 03430 Mismatch repair; 03440 Homologous recombination
ko:K03174	1	1	1	LBGVMAG_0141,LBGVMAG_0275,LBGVMAG_0219	0	0	0	0	3	0	TRAF3;_TNF_receptor-associated_factor_3	-
ko:K03270	3	0	0	LBGVMAG_0119,LBGVMAG_0126,LBGVMAG_0269	0	2	0	0	1	0	kdsC;_3-deoxy-D-manno-octulosonate_8-phosphate_phosphatase_(KDO_8-P_phosphatase)	00540 Lipopolysaccharide biosynthesis
ko:K03271	3	0	0	LBGVMAG_0081,LBGVMAG_0134,LBGVMAG_0229	0	3	0	0	0	0	gmhA,_lpcA;_D-sedoheptulose_7-phosphate_isomerase	00540 Lipopolysaccharide biosynthesis
ko:K03386	0	0	3	LBGVMAG_0055,LBGVMAG_0240,LBGVMAG_0263	0	3	0	0	0	0	PRDX2_4,_ahpC;_peroxiredoxin_2/4	-
ko:K03547	2	0	1	LBGVMAG_0162,LBGVMAG_0179,LBGVMAG_0115	1	1	0	0	1	0	sbcD,_mre11;_DNA_repair_protein_SbcD/Mre11	-
ko:K03553	1	0	2	LBGVMAG_0162,LBGVMAG_0035,LBGVMAG_0186	0	3	0	0	0	0	recA;_recombination_protein_RecA	03440 Homologous recombination
ko:K03561	2	0	1	LBGVMAG_0036,LBGVMAG_0198,LBGVMAG_0131	0	3	0	0	0	0	exbB;_biopolymer_transport_protein_ExbB	-
ko:K03579	2	0	1	LBGVMAG_0155,LBGVMAG_0256,LBGVMAG_0136	1	2	0	0	0	0	hrpB;_ATP-dependent_RNA_helicase_HrpB	-
ko:K03580	3	0	0	LBGVMAG_0006,LBGVMAG_0065,LBGVMAG_0230	0	2	0	1	0	0	hepA;_ATP-dependent_helicase_HepA	-
ko:K03703	1	0	2	LBGVMAG_0164,LBGVMAG_0035,LBGVMAG_0174	0	3	0	0	0	0	uvrC;_excinuclease_ABC_subunit_C	03420 Nucleotide excision repair
ko:K03782	1	2	0	LBGVMAG_0273,LBGVMAG_0056,LBGVMAG_0099	0	3	0	0	0	0	katG;_catalase-peroxidase	00360 Phenylalanine metabolism; 00380 Tryptophan metabolism; 00940 Phenylpropanoid biosynthesis; 00983 Drug metabolism - other enzymes
ko:K03826	2	0	1	LBGVMAG_0058,LBGVMAG_0285,LBGVMAG_0122	0	3	0	0	0	0	yiaC;_putative_acetyltransferase	-
ko:K03832	2	0	1	LBGVMAG_0110,LBGVMAG_0198,LBGVMAG_0151	0	3	0	0	0	0	tonB;_periplasmic_protein_TonB	-
ko:K03868	1	1	1	LBGVMAG_0126,LBGVMAG_0161,LBGVMAG_0125	0	3	0	0	0	0	RBX1,_ROC1;_E3_ubiquitin-protein_ligase_RBX1	04141 Protein processing in endoplasmic reticulum; 04120 Ubiquitin mediated proteolysis; 03420 Nucleotide excision repair
ko:K04080	2	0	1	LBGVMAG_0096,LBGVMAG_0118,LBGVMAG_0070	0	3	0	0	0	0	ibpA;_molecular_chaperone_IbpA	-
ko:K04373	2	1	0	LBGVMAG_0025,LBGVMAG_0127,LBGVMAG_0248	0	3	0	0	0	0	RPS6KA;_ribosomal_protein_S6_kinase_alpha-1/2/3/6	-
ko:K04403	3	0	0	LBGVMAG_0020,LBGVMAG_0059,LBGVMAG_0200	0	2	0	0	1	0	MAP3K7IP1,_TAB1;_TAK1-binding_protein_1	-
ko:K04409	3	0	0	LBGVMAG_0062,LBGVMAG_0208,LBGVMAG_0241	0	3	0	0	0	0	PAK1;_p21-activated_kinase_1	-
ko:K04477	2	0	1	LBGVMAG_0005,LBGVMAG_0239,LBGVMAG_0219	1	1	0	0	1	0	ycdX;_putative_hydrolase	-
ko:K04575	0	1	2	LBGVMAG_0039,LBGVMAG_0090,LBGVMAG_0184	0	3	0	0	0	0	ALS2;_amyotrophic_lateral_sclerosis_2_protein	-
ko:K04707	1	0	2	LBGVMAG_0023,LBGVMAG_0002,LBGVMAG_0044	0	0	0	3	0	0	CBL;_E3_ubiquitin-protein_ligase_CBL	04120 Ubiquitin mediated proteolysis
ko:K04714	2	1	0	LBGVMAG_0167,LBGVMAG_0261,LBGVMAG_0275	0	2	0	0	1	0	SGMS;_shingomyelin_synthase	00600 Sphingolipid metabolism
ko:K04763	2	1	0	LBGVMAG_0164,LBGVMAG_0167,LBGVMAG_0153	1	2	0	0	0	0	xerD;_integrase/recombinase_XerD	-
ko:K04773	2	1	0	LBGVMAG_0208,LBGVMAG_0247,LBGVMAG_0169	0	3	0	0	0	0	sppA;_protease_IV	-
ko:K05350	1	2	0	LBGVMAG_0241,LBGVMAG_0114,LBGVMAG_0139	0	3	0	0	0	0	bglB;_beta-glucosidase	00500 Starch and sucrose metabolism; 00460 Cyanoamino acid metabolism; 00946 Degradation of flavonoids; 00999 Biosynthesis of various plant secondary metabolites; Including: Crocin biosynthesis, Ginsenoside biosynthesis, Saponin adjuvant biosynthesis, Cannabidiol biosynthesis, Mugineic acid biosynthesis, Pentagalloylglucose biosynthesis, Benzoxazinoid biosynthesis, Gramine biosynthesis, Coumarin …
ko:K05766	1	1	1	LBGVMAG_0231,LBGVMAG_0041,LBGVMAG_0083	0	3	0	0	0	0	SSH;_protein_phosphatase_slingshot	-
ko:K05792	1	0	2	LBGVMAG_0143,LBGVMAG_0077,LBGVMAG_0170	0	3	0	0	0	0	terA;_tellurite_resistance_protein_TerA	-
ko:K05847	1	1	1	LBGVMAG_0273,LBGVMAG_0249,LBGVMAG_0186	0	3	0	0	0	0	opuA;_osmoprotectant_transport_system_ATP-binding_protein	-
ko:K06113	2	0	1	LBGVMAG_0073,LBGVMAG_0267,LBGVMAG_0171	0	3	0	0	0	0	abnA;_arabinan_endo-1,5-alpha-L-arabinosidase	-
ko:K06158	1	1	1	LBGVMAG_0229,LBGVMAG_0161,LBGVMAG_0122	0	3	0	0	0	0	ABCF3;_ATP-binding_cassette,_subfamily_F,_member_3	-
ko:K06184	3	0	0	LBGVMAG_0032,LBGVMAG_0051,LBGVMAG_0247	0	3	0	0	0	0	ABCF1;_ATP-binding_cassette,_subfamily_F,_member_1	-
ko:K06224	1	0	2	LBGVMAG_0104,LBGVMAG_0075,LBGVMAG_0258	0	2	1	0	0	0	HH;_hedgehog	-
ko:K06631	1	2	0	LBGVMAG_0181,LBGVMAG_0114,LBGVMAG_0139	0	3	0	0	0	0	PLK1;_polo-like_kinase_1	-
ko:K06660	1	2	0	LBGVMAG_0022,LBGVMAG_0114,LBGVMAG_0139	0	2	0	0	0	1	CDC5;_cell_cycle_serine/threonine-protein_kinase_CDC5/MSD2	-
ko:K06885	2	0	1	LBGVMAG_0208,LBGVMAG_0241,LBGVMAG_0029	0	2	1	0	0	0	K06885;_uncharacterized_protein	-
ko:K06886	2	1	0	LBGVMAG_0051,LBGVMAG_0255,LBGVMAG_0107	0	3	0	0	0	0	glbN;_hemoglobin	-
ko:K06911	1	1	1	LBGVMAG_0141,LBGVMAG_0048,LBGVMAG_0101	0	2	0	0	1	0	PIR;_quercetin_2,3-dioxygenase	-
ko:K06943	2	0	1	LBGVMAG_0092,LBGVMAG_0166,LBGVMAG_0156	0	2	0	0	1	0	NOG1;_nucleolar_GTP-binding_protein	03008 Ribosome biogenesis in eukaryotes
ko:K06958	0	1	2	LBGVMAG_0249,LBGVMAG_0116,LBGVMAG_0186	0	3	0	0	0	0	rapZ;_RNase_adapter_protein_RapZ	-
ko:K07059	0	1	2	LBGVMAG_0114,LBGVMAG_0090,LBGVMAG_0233	0	3	0	0	0	0	K07059;_rhomboid_family_protein	-
ko:K07080	2	0	1	LBGVMAG_0119,LBGVMAG_0241,LBGVMAG_0086	0	2	0	0	1	0	K07080;_uncharacterized_protein	-
ko:K07101	0	0	3	LBGVMAG_0093,LBGVMAG_0186,LBGVMAG_0286	0	3	0	0	0	0	K07101;_uncharacterized_protein	-
ko:K07198	2	0	1	LBGVMAG_0065,LBGVMAG_0155,LBGVMAG_0103	0	2	0	1	0	0	PRKAA,_AMPK;_5'-AMP-activated_protein_kinase,_catalytic_alpha_subunit	-
ko:K07316	0	0	3	LBGVMAG_0103,LBGVMAG_0233,LBGVMAG_0270	0	3	0	0	0	0	mod;_adenine-specific_DNA-methyltransferase	-
ko:K07441	1	0	2	LBGVMAG_0162,LBGVMAG_0252,LBGVMAG_0284	0	3	0	0	0	0	ALG14;_beta-1,4-N-acetylglucosaminyltransferase	00510 N-Glycan biosynthesis; 00513 Various types of N-glycan biosynthesis
ko:K07454	0	2	1	LBGVMAG_0161,LBGVMAG_0280,LBGVMAG_0116	0	3	0	0	0	0	K07454;_putative_restriction_endonuclease	-
ko:K07505	2	1	0	LBGVMAG_0164,LBGVMAG_0241,LBGVMAG_0019	0	3	0	0	0	0	repA;_regulatory_protein_RepA	-
ko:K07750	1	2	0	LBGVMAG_0162,LBGVMAG_0074,LBGVMAG_0216	0	2	0	0	0	1	MESO1,_ERG25;_methylsterol_monooxygenase	00100 Steroid biosynthesis
ko:K07876	1	0	2	LBGVMAG_0213,LBGVMAG_0125,LBGVMAG_0258	0	2	1	0	0	0	RAB35,_RAB1C;_Ras-related_protein_Rab-35	-
ko:K07891	1	0	2	LBGVMAG_0167,LBGVMAG_0129,LBGVMAG_0186	0	3	0	0	0	0	RAB22;_Ras-related_protein_Rab-22	-
ko:K07910	0	2	1	LBGVMAG_0216,LBGVMAG_0249,LBGVMAG_0225	0	3	0	0	0	0	RAB18;_Ras-related_protein_Rab-18	-
ko:K08244	3	0	0	LBGVMAG_0008,LBGVMAG_0011,LBGVMAG_0034	0	0	0	3	0	0	R1;_alpha-glucan,_water_dikinase	-
ko:K08658	1	1	1	LBGVMAG_0059,LBGVMAG_0107,LBGVMAG_0093	0	3	0	0	0	0	RCE1,_FACE2;_intramembrane_prenyl-peptidase	00900 Terpenoid backbone biosynthesis
ko:K08744	2	1	0	LBGVMAG_0208,LBGVMAG_0228,LBGVMAG_0161	0	3	0	0	0	0	CRLS;_cardiolipin_synthase_(CMP-forming)	00564 Glycerophospholipid metabolism
ko:K08797	2	0	1	LBGVMAG_0065,LBGVMAG_0089,LBGVMAG_0100	0	2	0	1	0	0	HUNK;_hormonally_upregulated_Neu-associated_kinase	-
ko:K08811	1	1	1	LBGVMAG_0155,LBGVMAG_0139,LBGVMAG_0103	0	3	0	0	0	0	TSSK,_STK22;_testis-specific_serine_kinase	-
ko:K08824	1	1	1	LBGVMAG_0164,LBGVMAG_0067,LBGVMAG_0125	0	3	0	0	0	0	CDKL;_cyclin-dependent_kinase-like	-
ko:K08827	1	0	2	LBGVMAG_0147,LBGVMAG_0123,LBGVMAG_0271	0	3	0	0	0	0	PRPF4B;_serine/threonine-protein_kinase_PRP4	-
ko:K08852	2	0	1	LBGVMAG_0092,LBGVMAG_0213,LBGVMAG_0281	0	2	0	0	1	0	ERN1;_serine/threonine-protein_kinase/endoribonuclease_IRE1	04141 Protein processing in endoplasmic reticulum
ko:K08863	3	0	0	LBGVMAG_0020,LBGVMAG_0022,LBGVMAG_0085	0	0	0	1	1	1	PLK4;_polo-like_kinase_4	-
ko:K08866	2	0	1	LBGVMAG_0066,LBGVMAG_0127,LBGVMAG_0112	0	3	0	0	0	0	TTK,_MPS1;_serine/threonine-protein_kinase_TTK/MPS1	-
ko:K08994	2	1	0	LBGVMAG_0102,LBGVMAG_0230,LBGVMAG_0248	0	3	0	0	0	0	yneE,_BEST;_ion_channel-forming_bestrophin_family_protein	-
ko:K09109	1	0	2	LBGVMAG_0096,LBGVMAG_0185,LBGVMAG_0290	0	3	0	0	0	0	NMYC,_MYCN;_N-myc_proto-oncogene_protein	-
ko:K09141	1	1	1	LBGVMAG_0212,LBGVMAG_0280,LBGVMAG_0100	0	3	0	0	0	0	K09141;_uncharacterized_protein	-
ko:K09191	1	1	1	LBGVMAG_0089,LBGVMAG_0160,LBGVMAG_0063	0	3	0	0	0	0	GTF3A;_general_transcription_factor_IIIA	-
ko:K09257	1	0	2	LBGVMAG_0267,LBGVMAG_0063,LBGVMAG_0233	0	3	0	0	0	0	NFKBIL2;_NF-kappa-B_inhibitor-like_protein_2	-
ko:K09272	1	1	1	LBGVMAG_0133,LBGVMAG_0114,LBGVMAG_0219	0	2	0	0	1	0	SSRP1,_POB3;_FACT_complex_subunit_SSRP1/POB3	-
ko:K09515	1	1	1	LBGVMAG_0104,LBGVMAG_0142,LBGVMAG_0111	0	3	0	0	0	0	DNAJB9;_DnaJ_homolog_subfamily_B_member_9	-
ko:K09520	2	1	0	LBGVMAG_0032,LBGVMAG_0051,LBGVMAG_0161	0	3	0	0	0	0	DNAJB14;_DnaJ_homolog_subfamily_B_member_14	-
ko:K09530	2	0	1	LBGVMAG_0012,LBGVMAG_0212,LBGVMAG_0233	0	3	0	0	0	0	DNAJC10;_DnaJ_homolog_subfamily_C_member_10	04141 Protein processing in endoplasmic reticulum
ko:K09534	3	0	0	LBGVMAG_0014,LBGVMAG_0033,LBGVMAG_0247	0	3	0	0	0	0	DNAJC14;_DnaJ_homolog_subfamily_C_member_14	-
ko:K09537	2	1	0	LBGVMAG_0106,LBGVMAG_0134,LBGVMAG_0105	0	3	0	0	0	0	DNAJC17;_DnaJ_homolog_subfamily_C_member_17	-
ko:K09866	2	0	1	LBGVMAG_0168,LBGVMAG_0220,LBGVMAG_0122	0	3	0	0	0	0	AQP4;_aquaporin-4	-
ko:K09873	1	1	1	LBGVMAG_0207,LBGVMAG_0177,LBGVMAG_0010	0	2	0	0	0	1	TIP;_aquaporin_TIP	-
ko:K09874	1	0	2	LBGVMAG_0150,LBGVMAG_0075,LBGVMAG_0111	0	3	0	0	0	0	NIP;_aquaporin_NIP	-
ko:K10329	3	0	0	LBGVMAG_0006,LBGVMAG_0069,LBGVMAG_0143	0	3	0	0	0	0	ASB7;_ankyrin_repeat_and_SOCS_box_protein_7	-
ko:K10380	1	0	2	LBGVMAG_0168,LBGVMAG_0211,LBGVMAG_0254	0	3	0	0	0	0	ANK1;_ankyrin-1	-
ko:K10609	2	1	0	LBGVMAG_0256,LBGVMAG_0257,LBGVMAG_0235	1	2	0	0	0	0	CUL4;_cullin_4	04120 Ubiquitin mediated proteolysis; 03420 Nucleotide excision repair
ko:K10636	3	0	0	LBGVMAG_0032,LBGVMAG_0051,LBGVMAG_0062	0	3	0	0	0	0	AMFR,_GP78;_E3_ubiquitin-protein_ligase_AMFR	04141 Protein processing in endoplasmic reticulum
ko:K10679	2	1	0	LBGVMAG_0102,LBGVMAG_0231,LBGVMAG_0160	0	3	0	0	0	0	nfnB,_nfsB;_nitroreductase_/_dihydropteridine_reductase	00633 Nitrotoluene degradation
ko:K10689	2	1	0	LBGVMAG_0079,LBGVMAG_0180,LBGVMAG_0041	0	3	0	0	0	0	PEX4;_peroxin-4	-
ko:K10698	3	0	0	LBGVMAG_0032,LBGVMAG_0051,LBGVMAG_0247	0	3	0	0	0	0	UBE1L,_UBA7;_ubiquitin-activating_enzyme_E1-like	04120 Ubiquitin mediated proteolysis
ko:K10726	0	1	2	LBGVMAG_0265,LBGVMAG_0035,LBGVMAG_0186	0	2	0	0	1	0	mcm;_replicative_DNA_helicase_Mcm	03030 DNA replication
ko:K10771	2	0	1	LBGVMAG_0187,LBGVMAG_0194,LBGVMAG_0043	0	3	0	0	0	0	APEX1;_AP_endonuclease_1	03410 Base excision repair
ko:K10839	2	0	1	LBGVMAG_0208,LBGVMAG_0262,LBGVMAG_0123	0	3	0	0	0	0	RAD23,_HR23;_UV_excision_repair_protein_RAD23	04141 Protein processing in endoplasmic reticulum; 03420 Nucleotide excision repair
ko:K10841	1	0	2	LBGVMAG_0050,LBGVMAG_0189,LBGVMAG_0293	0	3	0	0	0	0	ERCC6,_CSB,_RAD26;_DNA_excision_repair_protein_ERCC-6	03420 Nucleotide excision repair
ko:K10900	0	1	2	LBGVMAG_0161,LBGVMAG_0116,LBGVMAG_0125	0	3	0	0	0	0	WRN,_RECQL2;_werner_syndrome_ATP-dependent_helicase	-
ko:K11171	0	0	3	LBGVMAG_0103,LBGVMAG_0130,LBGVMAG_0144	0	3	0	0	0	0	DGAT2L3,_AWAT1;_diacylglycerol_O-acyltransferase_2-like_protein_3	-
ko:K11420	0	1	2	LBGVMAG_0139,LBGVMAG_0029,LBGVMAG_0195	0	2	1	0	0	0	EHMT;_[histone_H3]-lysine9_N-trimethyltransferase_EHMT	00310 Lysine degradation
ko:K11427	2	1	0	LBGVMAG_0108,LBGVMAG_0253,LBGVMAG_0161	0	3	0	0	0	0	DOT1L,_DOT1;_[histone_H3]-lysine79_N-trimethyltransferase	00310 Lysine degradation
ko:K11528	0	1	2	LBGVMAG_0039,LBGVMAG_0185,LBGVMAG_0281	0	3	0	0	0	0	glmU;_UDP-N-acetylglucosamine_pyrophosphorylase	00520 Amino sugar and nucleotide sugar metabolism
ko:K11714	2	0	1	LBGVMAG_0194,LBGVMAG_0202,LBGVMAG_0043	0	3	0	0	0	0	RGXT;_rhamnogalacturonan_II_specific_xylosyltransferase	-
ko:K11743	2	0	1	LBGVMAG_0006,LBGVMAG_0255,LBGVMAG_0171	0	3	0	0	0	0	mdtJ;_spermidine_export_protein_MdtJ	-
ko:K11850	2	0	1	LBGVMAG_0210,LBGVMAG_0247,LBGVMAG_0219	0	2	0	0	1	0	USP26_29_37;_ubiquitin_carboxyl-terminal_hydrolase_26/29/37	-
ko:K11858	1	0	2	LBGVMAG_0274,LBGVMAG_0157,LBGVMAG_0271	1	2	0	0	0	0	USP48;_ubiquitin_carboxyl-terminal_hydrolase_48	-
ko:K11976	2	0	1	LBGVMAG_0179,LBGVMAG_0181,LBGVMAG_0136	0	2	0	0	1	0	RNF216,_TRIAD3;_E3_ubiquitin-protein_ligase_RNF216	-
ko:K11980	2	0	1	LBGVMAG_0036,LBGVMAG_0168,LBGVMAG_0103	0	3	0	0	0	0	RNF11;_E3_ubiquitin-protein_ligase_RNF11	-
ko:K11990	2	0	1	LBGVMAG_0104,LBGVMAG_0264,LBGVMAG_0258	0	2	1	0	0	0	DHH;_desert_hedgehog	-
ko:K12000	1	1	1	LBGVMAG_0201,LBGVMAG_0191,LBGVMAG_0061	0	2	0	1	0	0	TRIM7;_tripartite_motif-containing_protein_7	-
ko:K12009	1	1	1	LBGVMAG_0085,LBGVMAG_0191,LBGVMAG_0061	0	1	0	2	0	0	TRIM27,_RFP;_tripartite_motif-containing_protein_27	-
ko:K12163	2	0	1	LBGVMAG_0005,LBGVMAG_0213,LBGVMAG_0227	0	3	0	0	0	0	ZFAND4,_ANUBL1;_AN1-type_zinc_finger_protein_4	-
ko:K12191	1	0	2	LBGVMAG_0121,LBGVMAG_0007,LBGVMAG_0010	0	0	0	0	0	3	CHMP2A;_charged_multivesicular_body_protein_2A	-
ko:K12204	2	0	1	LBGVMAG_0073,LBGVMAG_0104,LBGVMAG_0174	0	3	0	0	0	0	dotC,_traI;_defect_in_organelle_trafficking_protein_DotC	-
ko:K12323	3	0	0	LBGVMAG_0030,LBGVMAG_0059,LBGVMAG_0127	0	3	0	0	0	0	ANPRA,_NPR1;_atrial_natriuretic_peptide_receptor_A	00230 Purine metabolism
ko:K12342	2	1	0	LBGVMAG_0025,LBGVMAG_0089,LBGVMAG_0049	0	3	0	0	0	0	yadB_C;_adhesin_YadB/C	-
ko:K12603	1	1	1	LBGVMAG_0241,LBGVMAG_0039,LBGVMAG_0270	0	3	0	0	0	0	CNOT6,_CCR4;_CCR4-NOT_transcription_complex_subunit_6	03018 RNA degradation
ko:K12646	1	1	1	LBGVMAG_0119,LBGVMAG_0280,LBGVMAG_0211	0	2	0	0	1	0	RIGI,_DDX58;_ATP-dependent_RNA_helicase_DDX58	-
ko:K12647	1	1	1	LBGVMAG_0119,LBGVMAG_0280,LBGVMAG_0211	0	2	0	0	1	0	IFIH1,_MDA5;_interferon-induced_helicase_C_domain-containing_protein_1	-
ko:K12740	1	0	2	LBGVMAG_0127,LBGVMAG_0116,LBGVMAG_0211	0	3	0	0	0	0	NKTR;_NK-tumor_recognition_protein	-
ko:K12767	2	0	1	LBGVMAG_0038,LBGVMAG_0133,LBGVMAG_0103	0	3	0	0	0	0	RIM15;_serine/threonine-protein_kinase_RIM15	-
ko:K12830	1	0	2	LBGVMAG_0164,LBGVMAG_0125,LBGVMAG_0258	0	2	1	0	0	0	SF3B3,_SAP130,_RSE1;_splicing_factor_3B_subunit_3	03040 Spliceosome
ko:K12880	2	0	1	LBGVMAG_0004,LBGVMAG_0014,LBGVMAG_0189	0	2	0	0	0	1	THOC3;_THO_complex_subunit_3	03040 Spliceosome; 03013 Nucleocytoplasmic transport
ko:K12893	3	0	0	LBGVMAG_0006,LBGVMAG_0033,LBGVMAG_0143	0	3	0	0	0	0	SRSF4_5_6,_SFRS4_5_6;_serine/arginine-rich_splicing_factor_4/5/6	03040 Spliceosome
ko:K13019	0	0	3	LBGVMAG_0035,LBGVMAG_0077,LBGVMAG_0086	0	3	0	0	0	0	wbpI,_wlbD;_UDP-GlcNAc3NAcA_epimerase	00520 Amino sugar and nucleotide sugar metabolism; 00541 O-Antigen nucleotide sugar biosynthesis
ko:K13457	1	0	2	LBGVMAG_0162,LBGVMAG_0252,LBGVMAG_0284	0	3	0	0	0	0	RPM1,_RPS3;_disease_resistance_protein_RPM1	-
ko:K13522	2	1	0	LBGVMAG_0059,LBGVMAG_0126,LBGVMAG_0244	0	2	0	0	1	0	K13522,_nadM;_bifunctional_NMN_adenylyltransferase/nudix_hydrolase	00760 Nicotinate and nicotinamide metabolism
ko:K13993	1	1	1	LBGVMAG_0030,LBGVMAG_0068,LBGVMAG_0219	0	1	0	0	2	0	HSP20;_HSP20_family_protein	04141 Protein processing in endoplasmic reticulum
ko:K14274	0	0	3	LBGVMAG_0055,LBGVMAG_0135,LBGVMAG_0171	0	3	0	0	0	0	xylC;_xylono-1,5-lactonase	00040 Pentose and glucuronate interconversions
ko:K14464	0	1	2	LBGVMAG_0191,LBGVMAG_0151,LBGVMAG_0237	0	3	0	0	0	0	FUT-1,_FucTC;_alpha-1,3-fucosyltransferase	00513 Various types of N-glycan biosynthesis
ko:K14621	0	3	0	LBGVMAG_0041,LBGVMAG_0114,LBGVMAG_0139	0	3	0	0	0	0	PLB1,_PLB;_phospholipase_B1,_membrane-associated	00564 Glycerophospholipid metabolism; 00565 Ether lipid metabolism; 00590 Arachidonic acid metabolism; 00591 Linoleic acid metabolism; 00592 alpha-Linolenic acid metabolism
ko:K14972	1	0	2	LBGVMAG_0032,LBGVMAG_0130,LBGVMAG_0259	0	3	0	0	0	0	PAXIP1,_PTIP;_PAX-interacting_protein_1	-
ko:K15053	1	0	2	LBGVMAG_0121,LBGVMAG_0010,LBGVMAG_0258	0	0	1	0	0	2	CHMP7;_charged_multivesicular_body_protein_7	-
ko:K15111	2	0	1	LBGVMAG_0014,LBGVMAG_0138,LBGVMAG_0233	0	3	0	0	0	0	SLC25A26;_solute_carrier_family_25_(mitochondrial_S-adenosylmethionine_transporter),_member_26	-
ko:K15123	1	2	0	LBGVMAG_0155,LBGVMAG_0114,LBGVMAG_0139	0	3	0	0	0	0	SLC25A45_47;_solute_carrier_family_25,_member_45/47	-
ko:K15261	2	0	1	LBGVMAG_0202,LBGVMAG_0231,LBGVMAG_0159	0	3	0	0	0	0	PARP10_14_15;_poly_[ADP-ribose]_polymerase_10/14/15	-
ko:K15303	2	0	1	LBGVMAG_0066,LBGVMAG_0127,LBGVMAG_0070	0	3	0	0	0	0	AKR7;_aflatoxin_B1_aldehyde_reductase	00980 Metabolism of xenobiotics by cytochrome P450
ko:K15375	2	0	1	LBGVMAG_0147,LBGVMAG_0155,LBGVMAG_0018	0	3	0	0	0	0	PLCL1,_PRIP;_inactive_phospholipase_C-like_protein_1	-
ko:K15444	2	1	0	LBGVMAG_0032,LBGVMAG_0051,LBGVMAG_0160	0	3	0	0	0	0	TRM9;_tRNA_(uracil-5-)-methyltransferase_TRM9	-
ko:K15693	1	0	2	LBGVMAG_0147,LBGVMAG_0100,LBGVMAG_0123	0	3	0	0	0	0	RNF26;_E3_ubiquitin-protein_ligase_RNF26	-
ko:K15706	1	0	2	LBGVMAG_0062,LBGVMAG_0016,LBGVMAG_0129	0	3	0	0	0	0	RNF167;_E3_ubiquitin-protein_ligase_RNF167	-
ko:K15751	1	0	2	LBGVMAG_0108,LBGVMAG_0046,LBGVMAG_0093	0	3	0	0	0	0	carAa;_carbazole_1,9a-dioxygenase	00621 Dioxin degradation
ko:K15894	2	0	1	LBGVMAG_0229,LBGVMAG_0241,LBGVMAG_0101	0	3	0	0	0	0	pseB,_wbjB;_UDP-N-acetylglucosamine_4,6-dehydratase/5-epimerase	00520 Amino sugar and nucleotide sugar metabolism; 00541 O-Antigen nucleotide sugar biosynthesis
ko:K16075	3	0	0	LBGVMAG_0119,LBGVMAG_0166,LBGVMAG_0200	0	2	0	0	1	0	MRS2,_MFM1;_magnesium_transporter	-
ko:K16195	2	0	1	LBGVMAG_0006,LBGVMAG_0143,LBGVMAG_0254	0	3	0	0	0	0	EIF2AK2;_eukaryotic_translation_initiation_factor_2-alpha_kinase_2	-
ko:K16273	3	0	0	LBGVMAG_0009,LBGVMAG_0089,LBGVMAG_0220	0	3	0	0	0	0	ZNRF3;_E3_ubiquitin-protein_ligase_ZNRF3	-
ko:K16280	2	0	1	LBGVMAG_0033,LBGVMAG_0180,LBGVMAG_0233	0	3	0	0	0	0	RGLG;_E3_ubiquitin-protein_ligase_RGLG	-
ko:K16573	3	0	0	LBGVMAG_0030,LBGVMAG_0059,LBGVMAG_0127	0	3	0	0	0	0	TUBGCP6,_GCP6;_gamma-tubulin_complex_component_6	-
ko:K16599	1	0	2	LBGVMAG_0155,LBGVMAG_0091,LBGVMAG_0136	0	3	0	0	0	0	TTLL1;_tubulin_polyglutamylase_TTLL1	-
ko:K16669	1	0	2	LBGVMAG_0285,LBGVMAG_0227,LBGVMAG_0258	0	2	1	0	0	0	FAT4;_protocadherin_Fat_4	-
ko:K16681	2	1	0	LBGVMAG_0210,LBGVMAG_0257,LBGVMAG_0088	0	3	0	0	0	0	CRB;_protein_crumbs	-
ko:K16726	0	0	3	LBGVMAG_0185,LBGVMAG_0233,LBGVMAG_0290	0	3	0	0	0	0	ANKRD17,_MASK;_ankyrin_repeat_domain-containing_protein_17	-
ko:K17085	3	0	0	LBGVMAG_0119,LBGVMAG_0166,LBGVMAG_0200	0	2	0	0	1	0	TM9SF1;_transmembrane_9_superfamily_member_1	-
ko:K17419	1	2	0	LBGVMAG_0241,LBGVMAG_0114,LBGVMAG_0139	0	3	0	0	0	0	MRPL38;_large_subunit_ribosomal_protein_L38	-
ko:K17478	1	1	1	LBGVMAG_0213,LBGVMAG_0019,LBGVMAG_0252	0	3	0	0	0	0	FKBP15,_WAFL;_FK506-binding_protein_15	-
ko:K17500	3	0	0	LBGVMAG_0020,LBGVMAG_0147,LBGVMAG_0200	0	2	0	0	1	0	ILKAP;_integrin-linked_kinase-associated_serine/threonine_phosphatase_2C	-
ko:K17535	3	0	0	LBGVMAG_0024,LBGVMAG_0065,LBGVMAG_0076	0	1	0	2	0	0	TNNI3K;_serine/threonine-protein_kinase_TNNI3K	-
ko:K17656	2	0	1	LBGVMAG_0121,LBGVMAG_0257,LBGVMAG_0010	0	1	0	0	0	2	MSS51;_mitochondrial_splicing_suppressor_protein_51	-
ko:K17713	0	1	2	LBGVMAG_0067,LBGVMAG_0240,LBGVMAG_0263	0	3	0	0	0	0	bamB;_outer_membrane_protein_assembly_factor_BamB	-
ko:K17820	0	1	2	LBGVMAG_0161,LBGVMAG_0211,LBGVMAG_0271	0	3	0	0	0	0	DHX33;_ATP-dependent_RNA_helicase_DHX33	-
ko:K17907	2	0	1	LBGVMAG_0155,LBGVMAG_0212,LBGVMAG_0258	0	2	1	0	0	0	ATG9;_autophagy-related_protein_9	-
ko:K18080	2	0	1	LBGVMAG_0155,LBGVMAG_0212,LBGVMAG_0136	0	3	0	0	0	0	TNS;_tensin	-
ko:K18342	2	0	1	LBGVMAG_0152,LBGVMAG_0179,LBGVMAG_0186	0	1	0	1	1	0	OTUD6;_OTU_domain-containing_protein_6	-
ko:K18546	3	0	0	LBGVMAG_0036,LBGVMAG_0079,LBGVMAG_0104	0	3	0	0	0	0	sprC;_streptogrisin_C	-
ko:K18669	2	0	1	LBGVMAG_0097,LBGVMAG_0208,LBGVMAG_0100	0	3	0	0	0	0	DYRK2_3_4;_dual_specificity_tyrosine-phosphorylation-regulated_kinase_2/3/4	-
ko:K18732	3	0	0	LBGVMAG_0014,LBGVMAG_0033,LBGVMAG_0247	0	3	0	0	0	0	SARNP,_CIP29,_THO1;_SAP_domain-containing_ribonucleoprotein	-
ko:K19001	1	1	1	LBGVMAG_0212,LBGVMAG_0028,LBGVMAG_0125	0	2	0	0	1	0	HELLS,_DDM1;_ATP-dependent_DNA_helicase	-
ko:K19008	1	2	0	LBGVMAG_0036,LBGVMAG_0099,LBGVMAG_0114	0	3	0	0	0	0	SIK1;_serine/threonine-protein_kinase_SIK1	-
ko:K19037	2	0	1	LBGVMAG_0154,LBGVMAG_0255,LBGVMAG_0010	0	2	0	0	0	1	ATL23;_E3_ubiquitin-protein_ligase_ATL23	-
ko:K19040	2	0	1	LBGVMAG_0024,LBGVMAG_0038,LBGVMAG_0061	0	1	0	2	0	0	ATL76S;_E3_ubiquitin-protein_ligase_ATL10/75/76/77/78	-
ko:K19413	3	0	0	LBGVMAG_0014,LBGVMAG_0050,LBGVMAG_0166	0	3	0	0	0	0	KDM1B,_AOF1,_LSD2;_lysine-specific_histone_demethylase_1B	-
ko:K20032	2	0	1	LBGVMAG_0032,LBGVMAG_0147,LBGVMAG_0226	0	3	0	0	0	0	ZDHHC13_17,_HIP14;_palmitoyltransferase_ZDHHC13/17	-
ko:K20098	0	1	2	LBGVMAG_0019,LBGVMAG_0055,LBGVMAG_0189	0	3	0	0	0	0	ERCC6L2;_DNA_excision_repair_protein_ERCC-6-like_2	-
ko:K20129	0	0	3	LBGVMAG_0211,LBGVMAG_0254,LBGVMAG_0271	0	3	0	0	0	0	ANKFY1;_rabankyrin-5	-
ko:K20354	0	0	3	LBGVMAG_0136,LBGVMAG_0215,LBGVMAG_0227	0	2	0	0	1	0	PDILT;_protein_disulfide-isomerase-like_protein_of_the_testis	-
ko:K20704	1	1	1	LBGVMAG_0273,LBGVMAG_0249,LBGVMAG_0286	0	3	0	0	0	0	ECT2,_ARHGEF31;_protein_ECT2	-
ko:K20707	2	0	1	LBGVMAG_0126,LBGVMAG_0201,LBGVMAG_0063	0	3	0	0	0	0	E5.1.1.5;_lysine_racemase	-
ko:K20793	0	0	3	LBGVMAG_0211,LBGVMAG_0254,LBGVMAG_0271	0	3	0	0	0	0	NAA50,_NAT5;_N-alpha-acetyltransferase_50	-
ko:K21278	3	0	0	LBGVMAG_0134,LBGVMAG_0202,LBGVMAG_0229	0	3	0	0	0	0	DUSP1;_dual_specificity_protein_phosphatase_1	-
ko:K21486	1	0	2	LBGVMAG_0247,LBGVMAG_0185,LBGVMAG_0219	0	2	0	0	1	0	ANKRA2;_ankyrin_repeat_family_A_protein_2	-
ko:K21594	1	1	1	LBGVMAG_0066,LBGVMAG_0052,LBGVMAG_0258	0	2	1	0	0	0	GUF1;_translation_factor_GUF1,_mitochondrial	-
ko:K21779	3	0	0	LBGVMAG_0104,LBGVMAG_0134,LBGVMAG_0229	0	3	0	0	0	0	pigB;_2-methyl-3-n-amyl-dihydropyrrolel_dehydrogenase	00333 Prodigiosin biosynthesis
ko:K21805	1	1	1	LBGVMAG_0262,LBGVMAG_0292,LBGVMAG_0263	0	3	0	0	0	0	METTL21C;_protein_N-lysine_methyltransferase_METTL21C	-
ko:K22182	2	1	0	LBGVMAG_0141,LBGVMAG_0269,LBGVMAG_0191	0	2	0	0	1	0	TXNRD;_thioredoxin_reductase_(NADPH)	00450 Selenocompound metabolism
ko:K22305	1	1	1	LBGVMAG_0020,LBGVMAG_0114,LBGVMAG_0157	1	1	0	0	1	0	psp;_phosphoserine_phosphatase	00680 Methane metabolism; 00260 Glycine, serine and threonine metabolism
ko:K00031	1	1	0	LBGVMAG_0230,LBGVMAG_0161	0	2	0	0	0	0	IDH1,_IDH2,_icd;_isocitrate_dehydrogenase	00020 Citrate cycle (TCA cycle); 00720 Other carbon fixation pathways; 00480 Glutathione metabolism
ko:K00053	1	0	1	LBGVMAG_0230,LBGVMAG_0116	0	2	0	0	0	0	ilvC;_ketol-acid_reductoisomerase	00290 Valine, leucine and isoleucine biosynthesis; 00770 Pantothenate and CoA biosynthesis
ko:K00108	2	0	0	LBGVMAG_0128,LBGVMAG_0230	0	2	0	0	0	0	betA,_CHDH;_choline_dehydrogenase	00260 Glycine, serine and threonine metabolism
ko:K00133	2	0	0	LBGVMAG_0126,LBGVMAG_0208	0	2	0	0	0	0	asd;_aspartate-semialdehyde_dehydrogenase	00260 Glycine, serine and threonine metabolism; 00270 Cysteine and methionine metabolism; 00300 Lysine biosynthesis; 00261 Monobactam biosynthesis
ko:K00226	1	0	1	LBGVMAG_0212,LBGVMAG_0094	0	2	0	0	0	0	pyrD;_dihydroorotate_dehydrogenase_(fumarate)	00240 Pyrimidine metabolism
ko:K00273	0	1	1	LBGVMAG_0054,LBGVMAG_0035	0	2	0	0	0	0	DAO,_aao;_D-amino-acid_oxidase	00260 Glycine, serine and threonine metabolism; 00330 Arginine and proline metabolism; 00470 D-Amino acid metabolism; 00311 Penicillin and cephalosporin biosynthesis
ko:K00318	1	0	1	LBGVMAG_0126,LBGVMAG_0125	0	2	0	0	0	0	PRODH,_fadM,_putB;_proline_dehydrogenase	00330 Arginine and proline metabolism
ko:K00387	0	2	0	LBGVMAG_0139,LBGVMAG_0265	0	1	0	0	1	0	SUOX;_sulfite_oxidase	00920 Sulfur metabolism
ko:K00406	2	0	0	LBGVMAG_0096,LBGVMAG_0119	0	1	0	0	1	0	ccoP;_cytochrome_c_oxidase_cbb3-type_subunit_III	00190 Oxidative phosphorylation
ko:K00461	0	0	2	LBGVMAG_0113,LBGVMAG_0190	0	2	0	0	0	0	ALOX5;_arachidonate_5-lipoxygenase	00590 Arachidonic acid metabolism
ko:K00504	0	0	2	LBGVMAG_0029,LBGVMAG_0258	0	0	2	0	0	0	PHM;_peptidylglycine_monooxygenase	-
ko:K00505	2	0	0	LBGVMAG_0108,LBGVMAG_0126	0	2	0	0	0	0	TYR;_tyrosinase	00350 Tyrosine metabolism; 00950 Isoquinoline alkaloid biosynthesis
ko:K00527	2	0	0	LBGVMAG_0096,LBGVMAG_0251	0	1	0	0	1	0	rtpR;_ribonucleoside-triphosphate_reductase_(thioredoxin)	00230 Purine metabolism; 00240 Pyrimidine metabolism
ko:K00557	2	0	0	LBGVMAG_0126,LBGVMAG_0229	0	2	0	0	0	0	trmA;_tRNA_(uracil-5-)-methyltransferase	-
ko:K00626	1	1	0	LBGVMAG_0104,LBGVMAG_0139	0	2	0	0	0	0	ACAT,_atoB;_acetyl-CoA_C-acetyltransferase	00620 Pyruvate metabolism; 00630 Glyoxylate and dicarboxylate metabolism; 00650 Butanoate metabolism; 00720 Other carbon fixation pathways; 00071 Fatty acid degradation; 00280 Valine, leucine and isoleucine degradation; 00310 Lysine degradation; 00380 Tryptophan metabolism; 00900 Terpenoid backbone biosynthesis; 00362 Benzoate degradation
ko:K00640	1	0	1	LBGVMAG_0198,LBGVMAG_0225	0	2	0	0	0	0	cysE;_serine_O-acetyltransferase	00920 Sulfur metabolism; 00270 Cysteine and methionine metabolism; 00543 Exopolysaccharide biosynthesis
ko:K00655	1	0	1	LBGVMAG_0273,LBGVMAG_0125	0	2	0	0	0	0	plsC;_1-acyl-sn-glycerol-3-phosphate_acyltransferase	00561 Glycerolipid metabolism; 00564 Glycerophospholipid metabolism
ko:K00677	2	0	0	LBGVMAG_0066,LBGVMAG_0224	0	2	0	0	0	0	lpxA;_UDP-N-acetylglucosamine_acyltransferase	00540 Lipopolysaccharide biosynthesis
ko:K00752	1	0	1	LBGVMAG_0218,LBGVMAG_0188	0	2	0	0	0	0	hasA;_hyaluronan_synthase	-
ko:K00759	0	0	2	LBGVMAG_0029,LBGVMAG_0258	0	0	2	0	0	0	APRT,_apt;_adenine_phosphoribosyltransferase	00230 Purine metabolism
ko:K00763	1	0	1	LBGVMAG_0126,LBGVMAG_0100	0	2	0	0	0	0	pncB,_NAPRT1;_nicotinate_phosphoribosyltransferase	00760 Nicotinate and nicotinamide metabolism
ko:K00786	0	1	1	LBGVMAG_0244,LBGVMAG_0211	0	1	0	0	1	0	GALT29A;_beta-1,6-galactosyltransferase	-
ko:K00812	1	0	1	LBGVMAG_0164,LBGVMAG_0219	0	1	0	0	1	0	aspB;_aspartate_aminotransferase	00250 Alanine, aspartate and glutamate metabolism; 00270 Cysteine and methionine metabolism; 00220 Arginine biosynthesis; 00330 Arginine and proline metabolism; 00350 Tyrosine metabolism; 00360 Phenylalanine metabolism; 00400 Phenylalanine, tyrosine and tryptophan biosynthesis; 00950 Isoquinoline alkaloid biosynthesis; 00960 Tropane, piperidine and pyridine alkaloid biosynthesis; 00401 Novobiocin…
ko:K00852	1	0	1	LBGVMAG_0230,LBGVMAG_0063	0	2	0	0	0	0	rbsK,_RBKS;_ribokinase	00030 Pentose phosphate pathway
ko:K00859	0	0	2	LBGVMAG_0135,LBGVMAG_0151	0	2	0	0	0	0	coaE;_dephospho-CoA_kinase	00770 Pantothenate and CoA biosynthesis
ko:K00921	1	0	1	LBGVMAG_0167,LBGVMAG_0129	0	2	0	0	0	0	PIKFYVE,_FAB1;_1-phosphatidylinositol-3-phosphate_5-kinase	00562 Inositol phosphate metabolism
ko:K00928	2	0	0	LBGVMAG_0134,LBGVMAG_0229	0	2	0	0	0	0	lysC;_aspartate_kinase	00260 Glycine, serine and threonine metabolism; 00270 Cysteine and methionine metabolism; 00300 Lysine biosynthesis; 00261 Monobactam biosynthesis
ko:K00939	2	0	0	LBGVMAG_0102,LBGVMAG_0198	0	2	0	0	0	0	adk,_AK;_adenylate_kinase	00230 Purine metabolism; 00730 Thiamine metabolism
ko:K00948	1	0	1	LBGVMAG_0126,LBGVMAG_0070	0	2	0	0	0	0	PRPS,_prsA;_ribose-phosphate_pyrophosphokinase	00030 Pentose phosphate pathway; 00230 Purine metabolism
ko:K00969	1	0	1	LBGVMAG_0108,LBGVMAG_0063	0	2	0	0	0	0	nadD;_nicotinate-nucleotide_adenylyltransferase	00760 Nicotinate and nicotinamide metabolism
ko:K00975	2	0	0	LBGVMAG_0167,LBGVMAG_0224	0	2	0	0	0	0	glgC;_glucose-1-phosphate_adenylyltransferase	00500 Starch and sucrose metabolism; 00520 Amino sugar and nucleotide sugar metabolism
ko:K00983	2	0	0	LBGVMAG_0126,LBGVMAG_0269	0	2	0	0	0	0	neuA,_nnaC;_N-acylneuraminate_cytidylyltransferase	00520 Amino sugar and nucleotide sugar metabolism; 00541 O-Antigen nucleotide sugar biosynthesis
ko:K00989	1	0	1	LBGVMAG_0096,LBGVMAG_0136	0	2	0	0	0	0	rph;_ribonuclease_PH	-
ko:K00991	1	0	1	LBGVMAG_0119,LBGVMAG_0219	0	0	0	0	2	0	ispD;_2-C-methyl-D-erythritol_4-phosphate_cytidylyltransferase	00900 Terpenoid backbone biosynthesis
ko:K01047	2	0	0	LBGVMAG_0199,LBGVMAG_0282	0	2	0	0	0	0	PLA2G,_SPLA2;_secretory_phospholipase_A2	00564 Glycerophospholipid metabolism; 00565 Ether lipid metabolism; 00590 Arachidonic acid metabolism; 00591 Linoleic acid metabolism; 00592 alpha-Linolenic acid metabolism
ko:K01048	2	0	0	LBGVMAG_0162,LBGVMAG_0208	0	2	0	0	0	0	pldB;_lysophospholipase	00564 Glycerophospholipid metabolism
ko:K01083	1	0	1	LBGVMAG_0208,LBGVMAG_0258	0	1	1	0	0	0	E3.1.3.8;_3-phytase	00562 Inositol phosphate metabolism
ko:K01152	2	0	0	LBGVMAG_0020,LBGVMAG_0167	0	1	0	0	1	0	isftu1;_isftu1_transposase	-
ko:K01176	0	0	2	LBGVMAG_0189,LBGVMAG_0242	0	2	0	0	0	0	AMY,_amyA,_malS;_alpha-amylase	00500 Starch and sucrose metabolism
ko:K01197	1	0	1	LBGVMAG_0241,LBGVMAG_0174	0	2	0	0	0	0	hya;_hyaluronoglucosaminidase	00531 Glycosaminoglycan degradation
ko:K01278	1	0	1	LBGVMAG_0036,LBGVMAG_0131	0	2	0	0	0	0	DPP4,_CD26;_dipeptidyl-peptidase_4	-
ko:K01312	0	0	2	LBGVMAG_0010,LBGVMAG_0125	0	1	0	0	0	1	PRSS1_2_3;_trypsin	-
ko:K01316	0	2	0	LBGVMAG_0114,LBGVMAG_0139	0	2	0	0	0	0	TMPRSS15,_PRSS7;_enterokinase	-
ko:K01387	1	1	0	LBGVMAG_0262,LBGVMAG_0099	0	2	0	0	0	0	colA;_microbial_collagenase	-
ko:K01442	1	0	1	LBGVMAG_0098,LBGVMAG_0236	0	1	0	1	0	0	cbh;_choloylglycine_hydrolase	00120 Primary bile acid biosynthesis; 00121 Secondary bile acid biosynthesis
ko:K01482	2	0	0	LBGVMAG_0032,LBGVMAG_0241	0	2	0	0	0	0	DDAH,_ddaH;_dimethylargininase	-
ko:K01488	1	0	1	LBGVMAG_0108,LBGVMAG_0093	0	2	0	0	0	0	add,_ADA;_adenosine_deaminase	00230 Purine metabolism
ko:K01489	0	1	1	LBGVMAG_0161,LBGVMAG_0173	0	2	0	0	0	0	cdd,_CDA;_cytidine_deaminase	00240 Pyrimidine metabolism; 00983 Drug metabolism - other enzymes
ko:K01491	1	0	1	LBGVMAG_0230,LBGVMAG_0151	0	2	0	0	0	0	folD;_methylenetetrahydrofolate_dehydrogenase_(NADP+)_/_methenyltetrahydrofolate_cyclohydrolase	00720 Other carbon fixation pathways; 00670 One carbon pool by folate
ko:K01537	1	1	0	LBGVMAG_0213,LBGVMAG_0049	0	2	0	0	0	0	ATP2C;_P-type_Ca2+_transporter_type_2C	-
ko:K01563	0	1	1	LBGVMAG_0191,LBGVMAG_0122	0	2	0	0	0	0	dhaA;_haloalkane_dehalogenase	00625 Chloroalkane and chloroalkene degradation; 00361 Chlorocyclohexane and chlorobenzene degradation
ko:K01623	0	0	2	LBGVMAG_0101,LBGVMAG_0170	0	2	0	0	0	0	ALDO;_fructose-bisphosphate_aldolase,_class_I	00010 Glycolysis / Gluconeogenesis; 00030 Pentose phosphate pathway; 00051 Fructose and mannose metabolism; 00710 Carbon fixation by Calvin cycle; 00680 Methane metabolism
ko:K01666	1	1	0	LBGVMAG_0001,LBGVMAG_0039	0	1	0	1	0	0	mhpE;_4-hydroxy_2-oxovalerate_aldolase	00360 Phenylalanine metabolism; 00362 Benzoate degradation; 00622 Xylene degradation; 00621 Dioxin degradation
ko:K01687	2	0	0	LBGVMAG_0110,LBGVMAG_0208	0	2	0	0	0	0	ilvD;_dihydroxy-acid_dehydratase	00290 Valine, leucine and isoleucine biosynthesis; 00770 Pantothenate and CoA biosynthesis
ko:K01714	2	0	0	LBGVMAG_0126,LBGVMAG_0208	0	2	0	0	0	0	dapA;_4-hydroxy-tetrahydrodipicolinate_synthase	00300 Lysine biosynthesis; 00261 Monobactam biosynthesis
ko:K01724	1	0	1	LBGVMAG_0102,LBGVMAG_0035	0	2	0	0	0	0	PCBD,_phhB;_4a-hydroxytetrahydrobiopterin_dehydratase	00790 Folate biosynthesis
ko:K01750	1	0	1	LBGVMAG_0269,LBGVMAG_0063	0	2	0	0	0	0	E4.3.1.12,_ocd;_ornithine_cyclodeaminase	00330 Arginine and proline metabolism
ko:K01771	1	1	0	LBGVMAG_0262,LBGVMAG_0099	0	2	0	0	0	0	plc;_1-phosphatidylinositol_phosphodiesterase	00562 Inositol phosphate metabolism
ko:K01772	1	0	1	LBGVMAG_0181,LBGVMAG_0113	0	2	0	0	0	0	hemH,_FECH;_protoporphyrin/coproporphyrin_ferrochelatase	00860 Porphyrin metabolism
ko:K01803	1	0	1	LBGVMAG_0104,LBGVMAG_0043	0	2	0	0	0	0	TPI,_tpiA;_triosephosphate_isomerase_(TIM)	00010 Glycolysis / Gluconeogenesis; 00051 Fructose and mannose metabolism; 00562 Inositol phosphate metabolism; 00710 Carbon fixation by Calvin cycle
ko:K01867	2	0	0	LBGVMAG_0208,LBGVMAG_0230	0	2	0	0	0	0	WARS,_trpS;_tryptophanyl-tRNA_synthetase	00970 Aminoacyl-tRNA biosynthesis
ko:K01869	0	0	2	LBGVMAG_0044,LBGVMAG_0063	0	1	0	1	0	0	LARS,_leuS;_leucyl-tRNA_synthetase	00970 Aminoacyl-tRNA biosynthesis
ko:K01872	2	0	0	LBGVMAG_0126,LBGVMAG_0167	0	2	0	0	0	0	AARS,_alaS;_alanyl-tRNA_synthetase	00970 Aminoacyl-tRNA biosynthesis
ko:K01887	1	0	1	LBGVMAG_0172,LBGVMAG_0043	0	2	0	0	0	0	RARS,_argS;_arginyl-tRNA_synthetase	00970 Aminoacyl-tRNA biosynthesis
ko:K01917	0	0	2	LBGVMAG_0237,LBGVMAG_0263	0	2	0	0	0	0	E6.3.1.8;_glutathionylspermidine_synthase	00480 Glutathione metabolism
ko:K01937	1	0	1	LBGVMAG_0164,LBGVMAG_0271	0	2	0	0	0	0	pyrG,_CTPS;_CTP_synthase	00240 Pyrimidine metabolism
ko:K01996	2	0	0	LBGVMAG_0102,LBGVMAG_0208	0	2	0	0	0	0	livF;_branched-chain_amino_acid_transport_system_ATP-binding_protein	-
ko:K01997	2	0	0	LBGVMAG_0102,LBGVMAG_0208	0	2	0	0	0	0	livH;_branched-chain_amino_acid_transport_system_permease_protein	-
ko:K01998	2	0	0	LBGVMAG_0102,LBGVMAG_0208	0	2	0	0	0	0	livM;_branched-chain_amino_acid_transport_system_permease_protein	-
ko:K02004	2	0	0	LBGVMAG_0110,LBGVMAG_0241	0	2	0	0	0	0	ABC.CD.P;_putative_ABC_transport_system_permease_protein	-
ko:K02010	1	0	1	LBGVMAG_0102,LBGVMAG_0125	0	2	0	0	0	0	afuC,_fbpC;_iron(III)_transport_system_ATP-binding_protein	-
ko:K02011	1	1	0	LBGVMAG_0102,LBGVMAG_0161	0	2	0	0	0	0	afuB,_fbpB;_iron(III)_transport_system_permease_protein	-
ko:K02012	1	1	0	LBGVMAG_0102,LBGVMAG_0161	0	2	0	0	0	0	afuA,_fbpA;_iron(III)_transport_system_substrate-binding_protein	-
ko:K02014	1	0	1	LBGVMAG_0231,LBGVMAG_0016	0	2	0	0	0	0	TC.FEV.OM;_iron_complex_outermembrane_recepter_protein	-
ko:K02016	2	0	0	LBGVMAG_0008,LBGVMAG_0034	0	0	0	2	0	0	ABC.FEV.S;_iron_complex_transport_system_substrate-binding_protein	-
ko:K02017	2	0	0	LBGVMAG_0167,LBGVMAG_0182	0	2	0	0	0	0	modC;_molybdate_transport_system_ATP-binding_protein	-
ko:K02049	1	0	1	LBGVMAG_0167,LBGVMAG_0070	0	2	0	0	0	0	ABC.SN.A;_NitT/TauT_family_transport_system_ATP-binding_protein	-
ko:K02050	1	0	1	LBGVMAG_0167,LBGVMAG_0070	0	2	0	0	0	0	ABC.SN.P;_NitT/TauT_family_transport_system_permease_protein	-
ko:K02071	2	0	0	LBGVMAG_0241,LBGVMAG_0266	0	2	0	0	0	0	metN;_D-methionine_transport_system_ATP-binding_protein	-
ko:K02078	1	0	1	LBGVMAG_0266,LBGVMAG_0035	0	2	0	0	0	0	acpP;_acyl_carrier_protein	00998 Biosynthesis of various antibiotics; Including: Kanosamine biosynthesis, Aurachin biosynthesis, Bacilysin biosynthesis, Puromycin biosynthesis, Dapdiamides biosynthesis, Fosfomycin biosynthesis, Cremeomycin biosynthesis, Fumagillin biosynthesis, Pentalenolactone biosynthesis, Terpentecin biosynthesis, Roseoflavin biosynthesis, Cycloserine biosynthesis
ko:K02214	1	0	1	LBGVMAG_0241,LBGVMAG_0043	0	2	0	0	0	0	CDC7;_cell_division_control_protein_7	-
ko:K02319	1	0	1	LBGVMAG_0104,LBGVMAG_0144	0	2	0	0	0	0	pol;_DNA_polymerase,_archaea_type	03030 DNA replication
ko:K02331	2	0	0	LBGVMAG_0126,LBGVMAG_0229	0	2	0	0	0	0	POL5,_MYBBP1A;_DNA_polymerase_phi	-
ko:K02348	0	2	0	LBGVMAG_0088,LBGVMAG_0177	0	2	0	0	0	0	elaA;_ElaA_protein	-
ko:K02366	2	0	0	LBGVMAG_0181,LBGVMAG_0247	0	2	0	0	0	0	EXT1;_glucuronyl/N-acetylglucosaminyl_transferase_EXT1	00534 Glycosaminoglycan biosynthesis - heparan sulfate / heparin
ko:K02396	1	1	0	LBGVMAG_0213,LBGVMAG_0169	0	2	0	0	0	0	flgK;_flagellar_hook-associated_protein_1	-
ko:K02515	0	2	0	LBGVMAG_0114,LBGVMAG_0139	0	2	0	0	0	0	HSL1;_serine/threonine-protein_kinase_HSL1,_negative_regulator_of_Swe1_kinase	-
ko:K02844	0	2	0	LBGVMAG_0114,LBGVMAG_0139	0	2	0	0	0	0	waaG,_rfaG;_UDP-glucose:(heptosyl)LPS_alpha-1,3-glucosyltransferase	00540 Lipopolysaccharide biosynthesis
ko:K02932	2	0	0	LBGVMAG_0062,LBGVMAG_0102	0	2	0	0	0	0	RP-L5e,_RPL5;_large_subunit_ribosomal_protein_L5e	03010 Ribosome
ko:K03000	1	0	1	LBGVMAG_0020,LBGVMAG_0072	1	0	0	0	1	0	RPA12,_POLR1H,_ZNRD1;_DNA-directed_RNA_polymerase_I_subunit_RPA12	03020 RNA polymerase
ko:K03020	1	0	1	LBGVMAG_0267,LBGVMAG_0083	0	2	0	0	0	0	RPAC2,_RPC19,_POLR1D;_DNA-directed_RNA_polymerases_I_and_III_subunit_RPAC2	03020 RNA polymerase
ko:K03043	0	1	1	LBGVMAG_0071,LBGVMAG_0029	0	0	1	0	1	0	rpoB;_DNA-directed_RNA_polymerase_subunit_beta	03020 RNA polymerase
ko:K03044	1	0	1	LBGVMAG_0210,LBGVMAG_0157	1	1	0	0	0	0	rpoB1;_DNA-directed_RNA_polymerase_subunit_B'	03020 RNA polymerase
ko:K03056	1	0	1	LBGVMAG_0202,LBGVMAG_0125	0	2	0	0	0	0	rpoL;_DNA-directed_RNA_polymerase_subunit_L	03020 RNA polymerase
ko:K03057	1	1	0	LBGVMAG_0163,LBGVMAG_0057	0	2	0	0	0	0	tfs;_transcription_factor_S	-
ko:K03077	1	1	0	LBGVMAG_0230,LBGVMAG_0216	0	2	0	0	0	0	araD,_ulaF,_sgaE,_sgbE;_L-ribulose-5-phosphate_4-epimerase	00040 Pentose and glucuronate interconversions; 00053 Ascorbate and aldarate metabolism
ko:K03119	2	0	0	LBGVMAG_0076,LBGVMAG_0132	0	2	0	0	0	0	tauD;_taurine_dioxygenase	00920 Sulfur metabolism; 00430 Taurine and hypotaurine metabolism
ko:K03179	2	0	0	LBGVMAG_0128,LBGVMAG_0224	0	2	0	0	0	0	ubiA;_4-hydroxybenzoate_polyprenyltransferase	00130 Ubiquinone and other terpenoid-quinone biosynthesis
ko:K03218	0	0	2	LBGVMAG_0112,LBGVMAG_0116	0	2	0	0	0	0	rlmB;_23S_rRNA_(guanosine2251-2'-O)-methyltransferase	-
ko:K03246	0	1	1	LBGVMAG_0161,LBGVMAG_0125	0	2	0	0	0	0	EIF3I;_translation_initiation_factor_3_subunit_I	-
ko:K03273	2	0	0	LBGVMAG_0058,LBGVMAG_0202	0	2	0	0	0	0	gmhB;_D-glycero-D-manno-heptose_1,7-bisphosphate_phosphatase	00540 Lipopolysaccharide biosynthesis
ko:K03349	0	2	0	LBGVMAG_0019,LBGVMAG_0272	0	2	0	0	0	0	APC2,_ANAPC2;_anaphase-promoting_complex_subunit_2	04120 Ubiquitin mediated proteolysis
ko:K03379	1	0	1	LBGVMAG_0143,LBGVMAG_0100	0	2	0	0	0	0	chnB;_cyclohexanone_monooxygenase	00930 Caprolactam degradation
ko:K03466	0	0	2	LBGVMAG_0175,LBGVMAG_0219	0	1	0	0	1	0	ftsK,_spoIIIE;_DNA_segregation_ATPase_FtsK/SpoIIIE,_S-DNA-T_family	-
ko:K03502	0	0	2	LBGVMAG_0035,LBGVMAG_0174	0	2	0	0	0	0	umuC;_DNA_polymerase_V	-
ko:K03503	0	0	2	LBGVMAG_0035,LBGVMAG_0174	0	2	0	0	0	0	umuD;_DNA_polymerase_V	-
ko:K03530	1	0	1	LBGVMAG_0208,LBGVMAG_0219	0	1	0	0	1	0	hupB;_DNA-binding_protein_HU-beta	-
ko:K03544	1	0	1	LBGVMAG_0143,LBGVMAG_0035	0	2	0	0	0	0	clpX,_CLPX;_ATP-dependent_Clp_protease_ATP-binding_subunit_ClpX	-
ko:K03582	0	0	2	LBGVMAG_0035,LBGVMAG_0189	0	2	0	0	0	0	recB;_exodeoxyribonuclease_V_beta_subunit	03440 Homologous recombination
ko:K03626	0	0	2	LBGVMAG_0060,LBGVMAG_0144	0	2	0	0	0	0	EGD2,_NACA;_nascent_polypeptide-associated_complex_subunit_alpha	-
ko:K03663	1	1	0	LBGVMAG_0147,LBGVMAG_0191	0	2	0	0	0	0	FUT9;_4-galactosyl-N-acetylglucosaminide_3-alpha-L-fucosyltransferase	00515 Mannose type O-glycan biosynthesis; 00601 Glycosphingolipid biosynthesis - lacto and neolacto series; 00603 Glycosphingolipid biosynthesis - globo and isoglobo series
ko:K03695	1	0	1	LBGVMAG_0147,LBGVMAG_0151	0	2	0	0	0	0	clpB;_ATP-dependent_Clp_protease_ATP-binding_subunit_ClpB	-
ko:K03716	2	0	0	LBGVMAG_0073,LBGVMAG_0181	0	2	0	0	0	0	splB;_spore_photoproduct_lyase	-
ko:K03743	0	1	1	LBGVMAG_0124,LBGVMAG_0157	1	1	0	0	0	0	pncC;_nicotinamide-nucleotide_amidase	00760 Nicotinate and nicotinamide metabolism
ko:K03796	1	0	1	LBGVMAG_0095,LBGVMAG_0189	0	2	0	0	0	0	bax;_Bax_protein	-
ko:K03972	1	0	1	LBGVMAG_0213,LBGVMAG_0188	0	2	0	0	0	0	pspE;_phage_shock_protein_E	-
ko:K04034	2	0	0	LBGVMAG_0128,LBGVMAG_0168	0	2	0	0	0	0	bchE;_anaerobic_magnesium-protoporphyrin_IX_monomethyl_ester_cyclase	00860 Porphyrin metabolism
ko:K04075	2	0	0	LBGVMAG_0058,LBGVMAG_0220	0	2	0	0	0	0	tilS,_mesJ;_tRNA(Ile)-lysidine_synthase	-
ko:K04077	2	0	0	LBGVMAG_0230,LBGVMAG_0285	0	2	0	0	0	0	groEL,_HSPD1;_chaperonin_GroEL	03018 RNA degradation
ko:K04345	1	1	0	LBGVMAG_0025,LBGVMAG_0248	0	2	0	0	0	0	PKA;_protein_kinase_A	-
ko:K04406	0	2	0	LBGVMAG_0114,LBGVMAG_0139	0	2	0	0	0	0	MAP4K3,_GLK;_mitogen-activated_protein_kinase_kinase_kinase_kinase_3	-
ko:K04408	0	2	0	LBGVMAG_0114,LBGVMAG_0139	0	2	0	0	0	0	MAP4K1,_HPK1;_mitogen-activated_protein_kinase_kinase_kinase_kinase_1	-
ko:K04421	2	0	0	LBGVMAG_0097,LBGVMAG_0261	0	2	0	0	0	0	MAP3K3,_MEKK3;_mitogen-activated_protein_kinase_kinase_kinase_3	-
ko:K04428	1	1	0	LBGVMAG_0231,LBGVMAG_0139	0	2	0	0	0	0	MAP3K4,_MEKK4;_mitogen-activated_protein_kinase_kinase_kinase_4	-
ko:K04461	1	0	1	LBGVMAG_0167,LBGVMAG_0171	0	2	0	0	0	0	PPM1B,_PP2CB;_protein_phosphatase_1B	-
ko:K04702	0	0	2	LBGVMAG_0116,LBGVMAG_0190	0	2	0	0	0	0	PIM1;_proto-oncogene_serine/threonine-protein_kinase_Pim-1	-
ko:K04712	2	0	0	LBGVMAG_0141,LBGVMAG_0152	0	0	0	1	1	0	DEGS;_sphingolipid_4-desaturase/C4-monooxygenase	00600 Sphingolipid metabolism
ko:K04733	1	0	1	LBGVMAG_0241,LBGVMAG_0046	0	2	0	0	0	0	IRAK4;_interleukin-1_receptor-associated_kinase_4	-
ko:K04734	1	0	1	LBGVMAG_0208,LBGVMAG_0125	0	2	0	0	0	0	NFKBIA;_NF-kappa-B_inhibitor_alpha	-
ko:K04826	0	0	2	LBGVMAG_0060,LBGVMAG_0103	0	2	0	0	0	0	SCNN1D,_ENACD;_amiloride-sensitive_sodium_channel_subunit_delta	-
ko:K04984	0	0	2	LBGVMAG_0151,LBGVMAG_0293	0	2	0	0	0	0	TRPA1,_ANKTM1;_transient_receptor_potential_cation_channel_subfamily_A_member_1	-
[truncated: 274 more rows]
